# Supplementary material for: LncPLAAT3-AS Regulates PLAAT3-Mediated Adipocyte Differentiation and Lipogenesis in Pigs through miR-503-5p
Source: Genes (Basel). 2023 Jan 6;14(1):161. doi: 10.3390/genes14010161 (PMC9859061; doi:10.3390/genes14010161)
Supplement: Supplementary file 1 [file genes-14-00161-s001.zip]

Archive with 3 entries (3 files):
- Supplement TableS1.xlsx
- Supplementary Figure.pdf
- Supplementary TableS2 .xlsx
