# Supplementary material for: LncPLAAT3-AS Regulates PLAAT3-Mediated Adipocyte Differentiation and Lipogenesis in Pigs through miR-503-5p
Source: Genes (Basel). 2023 Jan 6;14(1):161. doi: 10.3390/genes14010161 (PMC9859061; doi:10.3390/genes14010161)
Supplement: Supplementary file 1 [file genes-14-00161-s001.zip › Supplement TableS1.xlsx]

## Sheet: Sheet1
gene_id	gene_symbol	fpkm_control_1	fpkm_control_2	fpkm_control_3	fpkm_siRNA_1	fpkm_siRNA_2	fpkm_siRNA_3	fpkm_lncRNA_1	fpkm_lncRNA_2	fpkm_lncRNA_3	tpm_control_1	tpm_control_2	tpm_control_3	tpm_siRNA_1	tpm_siRNA_2	tpm_siRNA_3	tpm_lncRNA_1	tpm_lncRNA_2	tpm_lncRNA_3	read_count_control_1	read_count_control_2	read_count_control_3	read_count_siRNA_1	read_count_siRNA_2	read_count_siRNA_3	read_count_lncRNA_1	read_count_lncRNA_2	read_count_lncRNA_3
106504436	LOC106504436	0.65	0.55	0.51	0.85	0.72	0.62	0.81	0.81	1.2	1.04	0.84	0.75	1.3	1.08	0.92	1.4	1.38	2.06	38	32	30	48.59	42.07	35.48	48	47.72	69.81
100516342	TTC21B	3.76	2.67	2.61	4.01	3.72	4.37	2.52	2.61	2.6	5.97	4.09	3.88	6.1	5.55	6.48	4.32	4.47	4.47	311	221	221	326	308	354	212	221	216
448816	STS	1.32	1.29	1.56	0.86	0.73	0.55	1.39	1.23	1.08	2.09	1.98	2.32	1.32	1.09	0.81	2.38	2.11	1.85	101	99	122	65	56	41	108	96	83
100512329	DRD4	0	0	0.06	0	0	0.06	0	0	0	0	0	0.09	0	0	0.09	0	0	0	0	0	1	0	0	1	0	0	0
110261735	LOC110261735	0	0	0.25	0	0	0	0	0	0.07	0	0	0.37	0	0	0	0	0	0.12	0	0	3.99	0	0	0	0	0	1.12
100518044	ADAM23	0.79	0.75	0.69	0.14	0.07	0.13	0.84	0.84	0.99	1.25	1.15	1.02	0.21	0.1	0.2	1.45	1.44	1.71	83	79	74	14	7	14	90	90	105
106508173	LOC106508173	0	0	0	0	0	0	0.05	0.13	0.14	0	0	0	0	0	0	0.08	0.22	0.24	0	0	0	0	0	0	1	2.75	3
110255939	LOC110255939	0.01	0.01	0.01	0.01	0.02	0.05	0.01	0	0.01	0.01	0.01	0.01	0.01	0.03	0.07	0.01	0	0.02	1	1	1	1	2	5	1	0	1
100521403	NPHP3	3.73	3.59	3.14	3.2	2.69	2.89	3.61	2.78	2.98	5.92	5.5	4.66	4.87	4.02	4.29	6.19	4.76	5.12	312	303	276	272	229	233	321	273	265
100626946	ENOSF1	3.02	2.82	2.67	2.62	2.68	2.73	2.6	3.11	3.32	4.8	4.32	3.96	3.98	3.99	4.05	4.46	5.32	5.7	68	64	64	61	61	61	58	67	72
100512575	ARHGEF9	0.8	0.69	0.49	0.34	0.28	0.32	0.91	0.71	0.66	1.27	1.06	0.73	0.52	0.42	0.47	1.56	1.22	1.14	70	59	42	26	23	28	80	65	59
100157747	UBL7	42.34	46.4	44.54	36.22	36.6	39.61	34.94	33.96	33.71	67.26	71.04	66.13	55.1	54.63	58.71	59.99	58.12	57.96	766.41	843.5	825	646.12	665	704.56	635	613.95	602.81
100152927	PLA2G4B	1.78	1.72	1.69	1.76	2.01	1.92	1.26	1.42	0.87	2.82	2.63	2.51	2.67	3	2.85	2.16	2.42	1.5	67	65	65	65	76	71	48	54	33
100525433	LOC100525433	3.76	3.25	2.86	3.24	3.28	3.67	2.32	2.21	2.61	5.97	4.98	4.24	4.93	4.9	5.43	3.98	3.78	4.48	320.13	281.09	238.35	279.25	244	290.78	215.25	201.43	215.18
100520706	DOCK4	0.52	0.49	0.47	1.26	1.46	1.35	0.59	0.75	0.64	0.83	0.76	0.7	1.92	2.18	1.99	1.02	1.27	1.11	62	69	59	142	170	163	77	95	83
100518407	PJA1	21.87	24.05	23.82	23.97	23.71	23.5	19	19.65	18.26	34.74	36.82	35.36	36.47	35.4	34.83	32.62	33.63	31.39	836	921	945	899	907	878	748	769	705
100620498	LOC100620498	7.02	7.33	6.73	10.52	9.86	10.75	5.61	5.46	5.38	11.15	11.22	9.99	16	14.72	15.94	9.64	9.34	9.25	330	339	336	510	499	519	291	263	297
100627358	CARF	1.19	0.63	0.78	0.89	0.74	1.02	0.89	1.02	1.04	1.89	0.97	1.16	1.35	1.1	1.51	1.53	1.74	1.78	52	26	38	35	33	44	40	44	46
100624179	COCH	0.01	0	0	0	0	0.01	0.01	0.03	0	0.02	0	0	0	0	0.02	0.02	0.05	0	1	0	0	0	0	1	1	2	0
100520316	MOK	1.68	1.4	1.44	1.23	1.37	0.83	1.26	1.04	1.11	2.67	2.14	2.14	1.87	2.05	1.23	2.16	1.78	1.91	56	47	46	41	44	32	41	36	38
100152585	OGA	17.36	15.75	14.53	16.7	15.65	16.98	18.27	19.44	18.74	27.58	24.12	21.57	25.4	23.36	25.17	31.37	33.26	32.22	1460	1323	1244	1374	1322	1395	1550	1669	1586
100626906	SIX5	20.13	21.45	21.84	23.95	25.99	22.58	13.21	13.35	13.17	31.98	32.84	32.42	36.44	38.78	33.46	22.68	22.84	22.65	917	978	1015	1070	1185	1007	609	616	601
100512253	PSMD3	66.59	71.12	72.92	86.56	92.16	91.91	69.92	65.3	67.63	105.79	108.88	108.27	131.66	137.55	136.22	120.04	111.74	116.28	2162	2312	2417	2759	2995	2922	2291	2140	2192
396947	TNNI1	0.33	0.25	0.24	0	0	0	0	0	0	0.53	0.38	0.36	0	0	0	0	0	0	4	3	3	0	0	0	0	0	0
102160861	ATP5F1C	106.19	107.08	105.51	88.16	85.91	93.36	112.12	118.25	113.91	168.72	163.95	156.67	134.09	128.23	138.37	192.47	202.33	195.84	1675	1695	1695	1383	1378	1470	1768	1846	1765
100158138	UTF1	0	0	0	0	0.04	0	0	0	0	0	0	0	0	0.06	0	0	0	0	0	0	0	0	2	0	0	0	0
503700	PIK3C3	7.61	6.94	7.7	8.01	7.44	7.88	8.39	8.16	8.74	12.1	10.63	11.43	12.19	11.11	11.68	14.4	13.96	15.03	367	330	365	364	352	362	400	392	412
100153933	NES	3.85	4.2	3.96	0.78	0.7	1.05	8.23	7.95	7.66	6.12	6.44	5.88	1.18	1.05	1.55	14.13	13.6	13.18	350	382	367	69	64	93	759	735	700
100510974	COL28A1	0.05	0.02	0	0.02	0.02	0.03	0	0.03	0.02	0.08	0.03	0	0.03	0.03	0.05	0	0.06	0.03	3	1	0	1	1	2	0	2	1
100625259	CCDC14	2.26	2.16	1.68	1.3	1.46	1.68	2.13	1.85	2.35	3.59	3.3	2.5	1.98	2.18	2.49	3.65	3.17	4.04	144	137	110	81	92	106	137	121	150
100627470	CDYL2	1.27	1.22	1.16	1.46	1.66	1.55	1.42	1.5	1.58	2.03	1.86	1.72	2.23	2.48	2.3	2.43	2.57	2.72	177	169	164	199	231	211	200	213	221
100521614	POLR2J	75.69	83.33	94.44	74.19	75.76	81.99	63.12	62.64	54.3	120.26	127.58	140.22	112.85	113.07	121.52	108.35	107.18	93.36	475	525	608	464	474	503	383	374	323
100737979	CDK5RAP2	3.67	3	3.07	1.79	1.72	2.08	3.29	3.19	3.23	5.83	4.59	4.56	2.72	2.57	3.09	5.64	5.46	5.55	356	291	304	170	167	198	324	315	315
100154400	CHFR	17.87	16.79	17.75	15.2	15.24	14.34	17.53	18.45	19.8	28.39	25.71	26.36	23.12	22.75	21.26	30.1	31.57	34.03	874	820	884	727	744	685	868	913	971
100514561	CDHR5	0.06	0.06	0	0	0	0	0	0.06	0	0.1	0.09	0	0	0	0	0	0.1	0	2	2	0	0	0	0	0	2	0
110259396	CPLX2	0.03	0.05	0.06	0.05	0.04	0.05	0.03	0.01	0.04	0.04	0.08	0.09	0.08	0.06	0.08	0.04	0.02	0.07	2	4	5	4	3	4	2	1	3
100623682	SSPOP	0.05	0.04	0.04	0.03	0.02	0.01	0.02	0.03	0.01	0.08	0.06	0.06	0.04	0.03	0.02	0.04	0.05	0.02	14	11	12	7	6	4	7	9	3
100627112	YES1	16.97	13.02	14.23	17.39	13.32	16.16	18.31	19.05	19.55	26.97	19.93	21.13	26.45	19.88	23.95	31.44	32.6	33.61	1172	912	1009	1159	934	1079	1212	1284	1315
100516293	PIK3R4	5.11	4.85	4.99	5.46	4.97	5.62	5.88	5.08	6.13	8.12	7.43	7.41	8.31	7.42	8.34	10.09	8.7	10.54	416	395	414	435	405	448	485	421	501
100627898	PER3	2.78	2.46	2.34	1.66	1.63	1.5	2.83	2.76	3.09	4.42	3.77	3.47	2.52	2.44	2.23	4.86	4.73	5.32	336	295	286	207	208	188	350	341	375
100152937	GRK5	8.97	9.13	9.15	21.17	22.42	20.49	7.34	7.59	7.4	14.24	13.99	13.58	32.2	33.47	30.36	12.59	12.99	12.72	1005	1025	1046	2324	2518	2250	836	867	835
100523953	ERAP1	19.28	17.09	15.07	23.95	21.09	25.13	21.5	21.61	21.84	30.63	26.16	22.38	36.42	31.47	37.24	36.91	36.98	37.56	1407	1248	1122	1712	1541	1796	1592	1604	1602
100521577	KIF18B	1.25	1.16	1.07	1.05	1.46	1.93	0.47	0.61	0.92	1.98	1.77	1.59	1.6	2.18	2.86	0.8	1.05	1.58	56	48	47	43	66	83	20	29	43
100514951	LOC100514951	0	0	0	0	0.06	0	0	0.1	0.19	0	0	0	0	0.09	0	0	0.17	0.32	0	0	0	0	1	0	0	1	3
397133	FDX1	9.35	9.76	12.05	8.48	8.16	8.94	7.31	8.99	7.45	14.85	14.94	17.89	12.9	12.18	13.25	12.54	15.39	12.81	62	65	82	56	54	58	47	57	47
100520635	MYBBP1A	26.11	26.45	28.28	29.7	32	30.15	23.31	22.76	23.25	41.48	40.5	41.99	45.18	47.76	44.68	40.01	38.94	39.97	2115	2145	2337	2357	2596	2392	1917	1876	1894
100517450	POLE3	10.78	10.67	10.59	9.14	8.65	10.82	12.86	13.9	12.3	17.13	16.34	15.73	13.91	12.91	16.04	22.08	23.78	21.15	340	337	341	283	273	334	409	442	387
100151912	CNPY2	49.59	48.65	55.53	79.49	84.92	95.23	46.39	47.3	46.58	78.79	74.48	82.45	120.9	126.75	141.14	79.63	80.93	80.09	757	768	882	1199	1321	1440	738	738	725
100152248	TTPA	0.33	0.22	0.28	0.32	0.18	0.2	0.39	0.39	0.26	0.53	0.33	0.41	0.49	0.27	0.3	0.67	0.67	0.45	20	13	17	19	11	12	24	24	16
100736958	MID1IP1	45.81	57.06	55.53	43.72	51.11	39.94	32.28	34.56	33.18	72.77	87.36	82.46	66.5	76.28	59.19	55.42	59.14	57.04	1076	1159	1094	956	1025	957	805	850	895
100312967	DGKE	0.74	1.1	0.66	1.23	1.04	1	0.74	0.64	0.63	1.18	1.69	0.98	1.87	1.55	1.49	1.27	1.09	1.09	74	77	80	98	105	118	75	74	77
100511224	INCA1	0.37	0.21	0.4	0.07	0.16	0.22	0.24	0.21	0.46	0.58	0.32	0.59	0.11	0.23	0.33	0.41	0.36	0.79	7	4	7	1	3	3	4	4	8
100524908	DARS1	46.19	41.57	39.76	46.18	41.94	50.76	46.6	46.25	44.41	73.39	63.65	59.03	70.24	62.6	75.23	79.99	79.14	76.36	1556	1402	1367	1528	1414	1674	1585	1573	1494
100156570	EIF3A	56.52	54.76	50.64	59.5	57.38	58.48	63.37	65.83	64.87	89.8	83.84	75.19	90.5	85.64	86.68	108.79	112.65	111.52	4876	4728	4456	5027	4957	4941	5551	5781	5628
106506556	FAM71B	0	0.01	0	0	0	0	0	0	0	0	0.02	0	0	0	0	0	0	0	0	2	0	0	0	0	0	0	0
100517970	EIF5A	273.38	277.25	288.33	238.61	234.89	265.39	269.58	271.22	274.89	434.34	424.48	428.12	362.95	350.58	393.34	462.79	464.09	472.6	5429	5574	5923	4705	4767	5190	5454	5488	5505
110256817	LOC110256817	0	0	0.22	0	0	0.32	0.14	0.53	0	0	0	0.32	0	0	0.48	0.23	0.91	0	0	0	6.17	0	0	8.69	3.82	14.8	0
100157494	NRSN2	0.03	0.03	0.03	0.11	0.03	0.04	0.03	0	0.07	0.06	0.05	0.05	0.16	0.05	0.05	0.06	0	0.12	1	1	1	3	1	1	1	0	2
100156521	DNAL1	1.83	1.67	1.53	2	1.67	1.99	2.31	2.29	2.41	2.91	2.56	2.27	3.04	2.49	2.94	3.96	3.92	4.15	174	159	148	186	159	185	223	222	231
100623053	ZNF467	3.34	3.87	3.8	2.42	2.56	1.93	2.61	2.77	2.64	5.31	5.92	5.63	3.68	3.83	2.86	4.48	4.75	4.53	138	160	160	98	106	78	109	116	109
100516774	MTAP	15.17	13.85	14.16	14.43	14.12	15.98	17.15	16.75	17.04	24.1	21.21	21.02	21.95	21.07	23.69	29.44	28.66	29.29	629	575	599	587	586	649	719	703	707
100157844	PIM1	10.42	10.69	11.11	3.58	3.6	3.64	10	9.48	9.35	16.55	16.37	16.5	5.45	5.38	5.39	17.16	16.21	16.07	442	454	481	149	153	151	429	407	397
100625236	GDAP1L1	1.59	1.81	1.29	0.28	0.33	0.17	1.15	0.82	1.39	2.53	2.76	1.91	0.42	0.49	0.25	1.97	1.41	2.38	29	33	24	5	6	3	21	15	25
100521113	POC1A	3.91	3.83	3.37	2.82	2.66	4.15	3.31	3.56	3.69	6.21	5.86	5.01	4.29	3.98	6.15	5.69	6.1	6.35	128	116	112	88	83	125	108	118	111
100624439	BCLAF3	2.59	2.32	1.83	1.48	1.48	1.43	2.41	2.57	2.39	4.11	3.55	2.71	2.25	2.21	2.13	4.14	4.4	4.11	136	122	99	77	80	75	134	145	131
100521508	TMEM243	7.23	7.45	6.55	13.89	12.51	16.63	8.22	8.51	8.77	11.49	11.4	9.73	21.13	18.67	24.64	14.11	14.56	15.07	116	127	112	226	210	282	146	145	146
100622337	CDK17	2.99	2.53	2.44	3.48	3.36	3.69	3.9	3.89	3.79	4.75	3.88	3.62	5.3	5.01	5.47	6.7	6.66	6.51	177	150	147	202	199	214	234	234	225
100621970	USP39	3.59	3.82	3.81	3.94	3.57	4	3.67	3.72	3.26	5.7	5.85	5.66	6	5.33	5.92	6.29	6.36	5.61	465	495	504	500	463	507	483	491	426
403329	CYP11A1	0.07	0.55	0.11	0	0.04	0	0.24	0.28	0.26	0.12	0.84	0.17	0	0.06	0	0.42	0.47	0.45	2	15	6	0	1	0	13	10	11
100623886	CCT8	55.3	49.01	49.06	57.95	56.38	60.96	66.9	70.85	67.87	87.86	75.03	72.84	88.15	84.15	90.34	114.85	121.23	116.69	1528	1356	1384	1573	1559	1649	1862	1971	1868
100523303	SHD	0.04	0.03	0.03	0.07	0.07	0.07	0.03	0	0.01	0.06	0.04	0.04	0.1	0.1	0.1	0.04	0	0.02	3	2	2	5	5	5	2	0	1
100156738	LRSAM1	8.09	7.51	6.61	4.14	4.03	4.32	6.35	6.23	6.54	12.85	11.51	9.81	6.3	6.02	6.4	10.91	10.65	11.25	393	366	328	197	196	206	312	307	319
110256288	MBD4	7.53	7.46	8.25	7.06	6.56	7.06	9.93	9.48	9.29	11.97	11.42	12.24	10.74	9.79	10.46	17.05	16.22	15.97	253	247	274	231	220	227	331	316	306
106507382	WDPCP	0.09	0.13	0.09	0.07	0.1	0.05	0.15	0.16	0.19	0.15	0.2	0.13	0.1	0.14	0.07	0.26	0.27	0.33	13	18	12	9	13	6	21	22	27
100624700	LOC100624700	1.49	1.73	1.11	1.27	1.29	1.75	2.03	1.28	1.85	2.37	2.64	1.65	1.93	1.92	2.6	3.49	2.19	3.18	63	62	44	56	50	73	73	57	72
100517144	ALKBH7	22.34	22.95	24.95	18.1	17.16	22.35	13.75	13	14.69	35.5	35.13	37.05	27.54	25.62	33.13	23.61	22.24	25.25	188	194	215	151	144	184	113	106	119
100153789	RAB44	0	0	0	0	0	0	0.05	0	0.05	0	0	0	0	0	0	0.09	0	0.09	0	0	0	0	0	0	3	0	3
100521534	BNIP2	2.2	2.15	2.24	2.91	2.74	3.62	2.86	2.97	2.95	3.49	3.3	3.32	4.43	4.09	5.37	4.92	5.08	5.07	257.84	253	268.01	335	322	417	342	355.72	349
100523896	ZNF598	15.4	15.88	17.15	18.81	20.91	18.53	15.28	14.67	14.58	24.47	24.32	25.46	28.61	31.21	27.47	26.22	25.1	25.06	811	837	920	970	1102	955	814	783	769
100627364	CCDC191	2.31	2.5	1.68	2.25	2.13	2.24	2.25	2.18	2.08	3.68	3.83	2.5	3.42	3.17	3.32	3.86	3.74	3.57	137	148	98	133	128	132	134	125	122
100514771	TMEM160	22.77	30.18	31.56	20.14	18.93	22.16	19.54	18.01	16.36	36.17	46.21	46.86	30.63	28.25	32.85	33.54	30.81	28.12	188	250	267	165	156	179	158	144	130
100626002	FBL	39.26	48.22	51.82	34.29	39.39	39.03	38.17	37.33	35.74	62.37	73.82	76.95	52.17	58.8	57.85	65.52	63.88	61.45	598	736	807	515	600	582	580	565	536
100154531	ZSCAN9	0.11	0.24	0.09	0	0	0.02	0.13	0.1	0.11	0.17	0.37	0.13	0	0	0.03	0.22	0.18	0.19	5	11	4	0	0	1	6	5	5
100152995	PFDN6	52.42	60.18	64.46	53.22	46.43	45.08	36.2	34.45	33.73	83.29	92.14	95.71	80.96	69.3	66.81	62.14	58.95	57.99	316	379	398	324	291	263	225	213	217
100514493	ATP1B3	80.64	75.18	77.82	125.13	123.58	125.04	76.47	82.61	78.8	128.12	115.1	115.55	190.33	184.44	185.32	131.27	141.36	135.47	1820	1703	1797	2782	2789	2768	1735	1875	1770
100620809	NDUFV3	176.46	188.8	209.15	99.52	105.14	106.27	138.2	140.18	128.75	280.36	289.06	310.55	151.38	156.93	157.51	237.24	239.87	221.36	1058	1176	1393	731	822	728	843	824	757
100627181	BRI3	124.48	135.01	141.6	112.27	107.49	100.86	87	90.14	85.61	197.76	206.71	210.24	170.77	160.43	149.49	149.35	154.23	147.18	1251	1360	1457	1117	1079	991	862	886	835
100153925	LOC100153925	26.73	28.58	32.38	26.08	19.9	24.95	17.13	18.14	17.78	42.47	43.75	48.08	39.67	29.7	36.97	29.41	31.04	30.57	271	294	336	264	201	251	170	178	176
100152846	TCN2	9.6	9.52	10.09	11.39	11.55	12.16	8.74	8.97	8.8	15.26	14.58	14.98	17.33	17.24	18.03	15	15.35	15.13	313	315	339	360	373	387	292	305	295
100523395	GHDC	8.04	8.58	8	7.68	7.46	7.88	7.92	6.82	6.77	12.77	13.13	11.88	11.68	11.14	11.67	13.6	11.68	11.65	297	315	297	275	274	282	287	251	248
445461	C1QA	0	0	0	0.1	0	0.1	6.23	7.42	8.66	0	0	0	0.16	0	0.15	10.7	12.7	14.89	0	0	0	1	0	1	75	82	100
100522678	LOC100522678	18.92	17.89	17.25	20.71	18.55	23.31	20.87	19.65	20.53	30.06	27.38	25.61	31.5	27.69	34.55	35.83	33.62	35.3	987	934	918	1059	969	1191	1103	1040	1074
100154194	SFXN3	20.95	20.17	21.42	21.15	21.84	23.68	11.55	10.62	11.54	33.28	30.88	31.81	32.17	32.59	35.1	19.83	18.16	19.84	851.67	820.97	888.97	843.71	888.86	942.97	474.9	436.82	469.49
100518577	RAD51C	1.61	0.78	2.57	0.44	0.59	1.11	1.67	1.82	1.74	2.55	1.19	3.81	0.66	0.89	1.64	2.86	3.11	2.99	31	17	45	12	10	20	35	37	36
100156173	RBM8A	14.61	14.97	15.4	15.59	15.18	17.52	14.9	16.53	15.61	23.22	22.92	22.87	23.71	22.65	25.97	25.58	28.29	26.84	580	595	624	607	603	681	598	664	620
100154962	PTPRR	0.41	0.45	0.37	0.02	0.14	0.12	1.89	1.44	2.04	0.66	0.69	0.54	0.03	0.21	0.18	3.24	2.46	3.51	21	23	19	1	7	6	97	74	104
100134965	KCNG1	1.94	2.52	3.19	6.59	7.06	7.81	2.01	2.33	2.24	3.09	3.86	4.74	10.02	10.54	11.57	3.45	3.98	3.85	65	86	110	221	240	270	71	78	75
100622675	AGAP2	0.21	0.23	0.19	0.32	0.48	0.21	0.24	0.28	0.22	0.33	0.36	0.28	0.49	0.71	0.32	0.41	0.48	0.38	15	17	13	21	31	16	19	21	17
100157526	MYLK4	0.07	0.11	0.02	0.02	0.06	0.02	0.02	0.04	0.03	0.11	0.17	0.03	0.03	0.08	0.03	0.04	0.07	0.06	7	11	2	2	5	2	2	4	3
100157774	SLC25A27	5.06	4.74	3.81	3.04	2.63	3.19	6	4.89	5.85	8.04	7.26	5.66	4.62	3.93	4.72	10.3	8.36	10.06	211	192	156	125	117	115	250	205	242
100521339	ZNF503	9.63	10.7	10.96	10.97	11.62	9.55	7.37	6.73	7.5	15.31	16.39	16.28	16.68	17.35	14.16	12.66	11.51	12.89	553	615	642	617	668	537	429	392	432
100516654	ZC3HC1	12.89	11.78	11.17	9.7	11.05	11.4	10.6	11.32	11.04	20.48	18.04	16.59	14.76	16.49	16.9	18.19	19.37	18.98	368	334	329	274	319	322	308	329	316
100153603	N4BP2L2	3.63	3.12	3.11	4.54	3.49	3.82	3.24	3.51	3.37	5.76	4.78	4.61	6.91	5.21	5.67	5.56	6	5.8	246	212	215	302	237	254	223	242	230
100622895	WDR18	12.47	14.73	13.93	10.43	11.28	11.56	9.64	12.8	11.08	19.81	22.55	20.69	15.86	16.84	17.13	16.54	21.9	19.05	357	422	407	293	323	324	278	369	316
110262029	IDUA	68.25	76.63	82.65	48.86	54.44	50.9	51.22	50.39	50.49	108.43	117.32	122.71	74.33	81.26	75.43	87.92	86.22	86.81	4020	4518	4967	2821	3211	2936	3058	3014	2985
100519089	CHRAC1	0.68	0.64	0.8	0.97	0.9	0.92	0.79	0.73	0.74	1.08	0.97	1.18	1.48	1.34	1.36	1.36	1.25	1.27	145	136	174	204	193	193	172	160	159
100519172	MAP4	127.58	124.02	116.15	80.86	81.06	76.93	109.49	106.14	110.78	202.7	189.87	172.47	122.99	120.99	114.02	187.96	181.63	190.46	11868	11533	10979	7348	7517	6991	10338	10106	10444
100524547	SH3BP5L	13.53	14.98	14.05	17.36	15.75	14.98	16.02	15.96	16.16	21.49	22.94	20.86	26.41	23.51	22.2	27.5	27.32	27.78	669	738	709	840	780	721	799	797	801
110261056	IL11	4.07	4.66	32.78	436.36	474.12	521.34	6.72	6.37	7.78	6.47	7.13	48.67	663.74	707.65	772.69	11.54	10.91	13.38	116	133	954	12216	13524	14549	193	183	221
448845	ACVR2B	0.54	0.77	0.58	1.55	1.56	1.71	0.67	0.61	0.73	0.86	1.18	0.86	2.35	2.32	2.54	1.16	1.05	1.25	56	55	41	108	112	126	52	57	56
100626686	IRAG2	0.03	0	0	0.03	0	0	0.03	0.01	0.05	0.04	0	0	0.04	0	0	0.05	0.02	0.09	1	0	0	1	0	0	1	0.44	2
110259207	PTDSS2	13.62	15.59	15.38	15.77	16.53	16.71	12.54	14.76	13.49	21.63	23.87	22.84	23.99	24.67	24.76	21.52	25.26	23.19	437	501	504	497	531	525	406	478	432
100533202	ARHGAP8	0.08	0.09	0.08	0.13	0.09	0	0.16	0.21	0.2	0.13	0.13	0.12	0.2	0.13	0	0.27	0.36	0.34	2	2	2	3	2	0	4	5	5
100270722	ARF5	60.14	62.76	67.65	47.96	53.89	39.99	55.58	55.82	51.54	95.54	96.09	100.45	72.95	80.43	59.27	95.42	95.51	88.61	512	536	590	405	458	333	464	461	423
110255948	LGALS3BP	89.93	96.83	92.62	661.67	686.37	654.49	387.92	373.51	377.68	142.88	148.25	137.52	1006.45	1024.44	970.04	665.94	639.12	649.33	2920	3148	3070	21091	22306	20808	12710	12240	12241
100511162	SORCS3	0	0	0	0	0	0	0	0	0.01	0	0	0	0	0	0	0	0	0.02	0	0	0	0	0	0	0	0	2
100513526	MARCHF3	7.5	9.48	10.69	13.28	13.93	15.17	12.27	11.89	13.25	11.92	14.51	15.87	20.2	20.79	22.49	21.06	20.35	22.77	147	186	214	256	273	291	241	233	257
397379	CDC20	12	12.45	15.02	9.68	10.29	15.91	7.42	7.67	6.55	19.06	19.07	22.3	14.73	15.35	23.59	12.74	13.13	11.26	298	309	380	236	255	386	185	191	162
497618	MYOG	0.58	1.6	0	0	0	0	0.45	0.15	0.46	0.93	2.45	0	0	0	0	0.77	0.26	0.79	4	11	0	0	0	0	3	1	3
110261092	SPSB1	12.63	12.24	14.65	21.27	20.98	18.05	13.69	12.66	13.52	20.06	18.73	21.75	32.35	31.31	26.75	23.51	21.67	23.24	603	585	714	996	1003	844	662	613	647
100157315	DNAH10	0.08	0.03	0.04	0.05	0.04	0.01	0.03	0.03	0.05	0.13	0.05	0.06	0.08	0.05	0.01	0.05	0.05	0.08	18	7	10	11	8	2	7	6	11
106508146	LOC106508146	0	0.03	0.03	0	0	0	0.03	0	0.1	0	0.05	0.05	0	0	0	0.05	0	0.16	0	1	1	0	0	0	1	0	3
100155623	RAB23	11.73	11.67	10.79	6.75	6.12	7.19	15.71	14.95	15.79	18.64	17.86	16.02	10.27	9.14	10.66	26.97	25.58	27.15	823	819	772	464	430	494	1118	1066	1113
100158098	RHBDD3	10.42	12.99	12.63	13.5	13.73	11.48	7.02	8.66	8.14	16.56	19.89	18.76	20.53	20.49	17.02	12.05	14.82	13.99	247	309	304	316	324	264	168	205	191
100627860	SUN3	0.04	0	0	0	0	0	0	0.04	0	0.06	0	0	0	0	0	0	0.06	0	1	0	0	0	0	0	0	1	0
100516027	SFRP2	1535.83	1494.04	1567.92	31.59	31.57	27.74	1769.84	1753.06	1807.28	2440.07	2287.4	2328.06	48.05	47.12	41.11	3038.23	2999.7	3107.15	45351	44175	47269	916	933	802	52682	52173	53205
100526089	MAPK1IP1L	44.61	45.8	41.75	55.18	54.17	59.52	39.32	40.43	42.04	70.88	70.12	61.99	83.93	80.86	88.21	67.51	69.18	72.28	1585	1549	1423	1857	1830	2033	1528	1591	1619
100517307	SLC6A4	0.37	0.34	0.11	0.03	0.03	0.09	0.08	0.03	0.03	0.58	0.53	0.16	0.04	0.04	0.13	0.14	0.05	0.05	27	27	8	2	2	6	6	2	2
100523218	FBXW11	14.72	13.37	13.03	14.82	14.03	15.91	16.57	17.88	18.13	23.38	20.47	19.35	22.54	20.93	23.58	28.44	30.6	31.17	1051	954	948	1031.99	1000	1109	1199	1301	1303
100627041	C2H5orf24	11.87	11.41	9.91	16.2	13.26	15.81	12	12.37	12.88	18.85	17.47	14.72	24.64	19.79	23.44	20.6	21.16	22.14	759	698	617	977	816	960	786	818	813
100522557	AHNAK2	4.64	4.63	3.63	2.87	3	2.07	5.05	5.3	5.09	7.38	7.1	5.38	4.37	4.47	3.06	8.66	9.07	8.75	934	933	744	566	604	407	1033	1089	1033
102163961	TNN	0.25	0.27	0.25	0.4	0.28	0.53	0.38	0.48	0.35	0.4	0.41	0.38	0.61	0.42	0.79	0.66	0.82	0.61	21	23	21	33	24	45	33	41	31
100518823	CCDC34	10.31	9.26	8.67	7.04	7.39	7.12	11.64	12.88	12.11	16.38	14.18	12.87	10.71	11.03	10.55	19.97	22.04	20.82	219	197	188	147	157	148	248	274	255
397401	RAMP1	100.01	116.86	142.12	111.74	123.17	112.26	88.79	92.77	90.09	158.89	178.91	211.02	169.97	183.83	166.39	152.43	158.74	154.89	807	946	1175	895	992	886	701	724	699
100625088	LOC100625088	18.12	21.65	19.63	16.93	16.43	15.96	18.23	16.65	16.97	28.78	33.14	29.14	25.76	24.53	23.65	31.3	28.48	29.17	1430.24	1710.42	1580.61	1309.44	1299.07	1233.69	1461.07	1337.06	1346.57
100525271	BCORL1	2.09	2.18	1.97	2.32	2.15	1.91	2.12	2.22	2.21	3.33	3.34	2.93	3.53	3.21	2.83	3.64	3.8	3.8	256	270	244	278	266	228	259	274	273
399525	GLS	23.41	20.02	17.08	16.18	12.98	15.94	24.16	24.73	24.59	37.19	30.66	25.37	24.61	19.37	23.62	41.47	42.32	42.28	1871.93	1628.26	1409.57	1283.08	1054.68	1284.12	1991.03	2071.74	2043.1
100518825	ANKDD1B	0.04	0.1	0.14	0.04	0.11	0.02	0.16	0.14	0.17	0.07	0.16	0.2	0.05	0.16	0.03	0.28	0.23	0.29	2	5	5	1	5	1	7	6	8
396807	MYL6	1753.14	1806.83	1893.51	821.09	934.2	976.57	1172.4	1161.57	1195.51	2785.33	2766.3	2811.5	1248.95	1394.35	1447.4	2012.61	1987.6	2055.36	12986	13507	14376	6196	6996	7198	8484	8290	8525
100621470	CGNL1	2.64	2.63	2.5	9.97	9.91	8.84	2.09	2.01	2.06	4.19	4.02	3.71	15.17	14.8	13.11	3.59	3.44	3.54	299	298	289	1106	1124	981	241	232	234
100523743	SYT9	0	0	0	0.02	0	0	0	0.02	0	0	0	0	0.02	0	0	0	0.03	0	0	0	0	1	0	0	0	1	0
100515914	FLI1	0.78	0.57	0.78	1.13	0.69	0.79	0.76	0.88	0.67	1.23	0.87	1.16	1.72	1.03	1.17	1.3	1.5	1.15	38	28	39	52	34	37	38	41	33
100738793	PARD3B	5.59	5.25	5.11	4.06	3.58	3.13	6.39	6.95	6.79	8.88	8.04	7.59	6.18	5.34	4.64	10.97	11.89	11.67	731	700	648	515	467	418	865	890	882
110256612	NEUROG3	0	0	0	0	0	0	0	0	0	0	0	0	0	0	0	0	0	0	0	0	0	0	0	0	0	0	0
106509639	FAM200A	0.33	0.25	0.18	0.12	0.1	0.15	0.4	0.35	0.35	0.53	0.38	0.27	0.18	0.15	0.23	0.68	0.59	0.6	20	15	11	7	6	9	24	21	21
110255392	LOC110255392	0.08	0.05	0.07	0.17	0.13	0.23	0.06	0.07	0.09	0.12	0.08	0.1	0.26	0.2	0.34	0.1	0.11	0.16	9	6	8	20	16	27	7	8	11
100512804	FAM185A	1.36	1.03	0.85	0.79	0.77	0.82	1.48	1.28	1.21	2.16	1.57	1.27	1.2	1.15	1.21	2.53	2.19	2.08	114	85	73	64	63	67	125	110	105
100525359	BRIP1	0.27	0.28	0.32	0.28	0.26	0.27	0.39	0.48	0.44	0.43	0.43	0.47	0.42	0.39	0.39	0.67	0.82	0.75	30	31	35.99	30	29	29	44	54	49
100523865	HHATL	0	0	0	0.02	0	0	0	0	0	0	0	0	0.03	0	0	0	0	0	0	0	0	1	0	0	0	0	0
100125957	ACLY	48.02	45.19	43.9	35.72	37.4	34.18	56.11	55.56	54.41	76.29	69.18	65.18	54.33	55.83	50.66	96.33	95.06	93.55	3335	3143	3111	2435	2604	2328	3950	3919	3793
396564	FUNDC2	32.19	30.85	30.56	26.63	31.92	36.58	45.25	47.06	39.73	51.14	47.24	45.37	40.51	47.64	54.21	77.67	80.53	68.31	163	157	159	135	161	181	219	223	188
100157344	MUC4	0.04	0.01	0.18	0	0	1.22	0	0.04	0.01	0.07	0.02	0.27	0	0	1.81	0	0.07	0.02	3	1	13	0	0	83	0	3	1
100514038	LOC100514038	35.91	36.22	38.61	32.02	34.79	34.16	28.61	27.41	28.91	57.05	55.45	57.33	48.7	51.93	50.63	49.11	46.91	49.71	1430	1444	1569	1251	1387	1332	1151	1104	1152
100516767	CHMP4B	65.62	73.38	75.76	82.79	82.82	82.79	59.66	60.21	56.36	104.25	112.34	112.49	125.93	123.62	122.7	102.42	103.03	96.89	1518	1700	1790	1883	1917	1875	1387	1398	1295
100624959	TMEM106A	2.46	2.29	2.22	3.25	3.71	3.01	2.29	2.4	2.4	3.9	3.5	3.3	4.94	5.53	4.46	3.94	4.11	4.13	90	84	83	117	136	108	85	89	88
100158200	ITGA6	1.24	1.22	1.82	0.93	1.16	2.01	2	1.72	1.8	1.97	1.86	2.7	1.41	1.73	2.98	3.43	2.95	3.09	113	111	169	83	106	180	185	160	165
100623410	CCR4	0	0	0	0	0	0	0	0	0	0	0	0	0	0	0	0	0	0	0	0	0	0	0	0	0	0	0
100522198	NUP98	14.1	12.67	11.49	11.88	12.54	13.02	13.52	14.21	13.2	22.4	19.4	17.06	18.08	18.72	19.3	23.21	24.31	22.7	1557	1400	1294	1285	1387	1408	1517	1599	1468
106504315	LOC106504315	0.58	0.44	0.54	1.26	1.72	2.24	0.16	0.19	0.25	0.91	0.67	0.8	1.91	2.57	3.32	0.28	0.32	0.42	21	16	20	45	63	80	6	7	9
396818	PSP-I	0	0	0	0	0.14	0	0	0	0	0	0	0	0	0.21	0	0	0	0	0	0	0	0	1	0	0	0	0
110256291	RAB43	20.98	22.6	22.35	23.27	23.1	23.32	21.07	19.58	21.05	33.33	34.6	33.19	35.4	34.48	34.56	36.17	33.51	36.18	1343	1448	1460	1460	1481	1462	1368	1274	1353
100525390	CHD1	4.03	3.43	3.13	5.01	4.53	4.81	4.67	4.57	4.69	6.4	5.26	4.65	7.63	6.76	7.14	8.01	7.81	8.06	577	494	462	705	653	680	682	667	678
110259306	PGBD2	0.48	0.37	0.23	0.17	0.15	0.26	0.36	0.38	0.35	0.76	0.56	0.35	0.26	0.22	0.39	0.62	0.65	0.6	26	20	13	9	8	14	20	21	19
100736796	ADGRB3	0	0	0.01	0.04	0.05	0.14	0	0	0.01	0	0	0.02	0.07	0.08	0.2	0	0	0.02	0	0	1	4	6	13	0	0	1
100513360	TTC4	7.02	6.58	7.03	5.95	5.38	5.91	7.54	8.24	8.77	11.15	10.07	10.44	9.06	8.03	8.75	12.94	14.11	15.08	227	213	232	189	174	187	246	269	283
692156	ENO3	8.27	9.71	8.19	4.71	5.39	6.8	9.45	9.73	8.96	13.14	14.87	12.16	7.17	8.05	10.08	16.23	16.64	15.4	164	193	166	92	107	132	188	193	176
100520060	BRWD3	1.41	0.98	1.02	1.39	1.22	1.23	1.52	1.5	1.61	2.24	1.5	1.52	2.11	1.82	1.83	2.62	2.56	2.77	255	178	189	246	221	219	281	277	294
110260117	LOC110260117	0	0.03	0.06	0.03	0	0.03	0	0	0	0	0.05	0.09	0.05	0	0.05	0	0	0	0	1	2	1	0	1	0	0	0
100154795	LRIG2	1.4	1.45	1.05	1.23	1.33	1.34	1.48	1.45	1.43	2.23	2.21	1.56	1.87	1.99	1.99	2.54	2.48	2.46	205	212	153	172.81	194	194	217.36	214	212
100523676	NFIA	5.05	4.57	4.33	5.41	5.58	4.89	4	4.65	4.4	8.03	7	6.43	8.23	8.33	7.25	6.87	7.96	7.56	301	271	260	312	325	287	247	285	262
100521759	BFSP1	0.68	1.02	0.78	0.26	0.43	0.31	1.08	1.29	1.34	1.09	1.56	1.15	0.39	0.64	0.46	1.86	2.21	2.3	24	37	28	9	15	11	39	47	48
106506442	LOC106506442	0	0	0.08	0	0	0	0	0	0	0	0	0.12	0	0	0	0	0	0	0	0	2	0	0	0	0	0	0
100516772	RBM41	2.34	2.13	1.57	2.54	2.28	2.72	2.35	2.51	2.51	3.71	3.26	2.33	3.86	3.4	4.04	4.04	4.3	4.31	239	218	164	254	233	272	244	261	257
100738684	LOC100738684	64.88	64.16	60.4	68.11	66.93	66.55	60.8	56.26	57.32	103.08	98.22	89.69	103.61	99.89	98.63	104.37	96.27	98.54	599	594	571	623	617	601	552	506	512
100512385	TXNL1	60.64	62.58	56.59	64.27	59.17	76.15	64.37	64.75	67.27	96.34	95.81	84.03	97.75	88.31	112.86	110.49	110.79	115.66	1170	1209	1077	1188	1098	1397	1199	1256	1286
106506082	LOC106506082	0	0	0	0	0.01	0	0	0	0	0	0	0	0	0.02	0	0	0	0	0	0	0	0	1	0	0	0	0
100517840	RPL34	1653.76	1689.37	1705.13	1551.41	1554.72	1568.71	1484.3	1588.41	1584.6	2627.43	2586.46	2531.79	2359.83	2320.51	2325.02	2548.04	2717.96	2724.31	5814	6055	6178	5549	5424	5385	4209	4339	4356
106504126	PTPN7	0	0	0	0.02	0.02	0.04	0.05	0.04	0.04	0	0	0	0.03	0.03	0.06	0.09	0.06	0.06	0	0	0	1	1	2	3	2	2
100154766	PKN2	7.16	6.83	5.99	5.97	5.45	6.07	8.58	8.34	8.08	11.37	10.45	8.89	9.07	8.14	8.99	14.73	14.27	13.9	695	655	596	572	537	582	843	843	800
100037955	C8G	0.11	0.22	0.42	0.44	0.13	0.21	0.19	0.34	0.11	0.17	0.34	0.63	0.67	0.19	0.31	0.33	0.57	0.19	1	3	5	4	2	3	3	3	1
100152236	CPNE9	0.05	0.05	0.08	0.1	0	0.05	0.05	0	0.04	0.08	0.08	0.12	0.15	0	0.07	0.09	0	0.07	2	2	2	2	0	1	2	0	1
100520948	CTXN1	1.8	1.63	2.09	1.36	1.88	1.75	1.5	1.62	1.98	2.86	2.49	3.1	2.07	2.81	2.6	2.57	2.78	3.4	43	39	51	32	45	41	36	39	47
100737582	LOC100737582	1.61	1.55	1.14	1.31	1.27	1.38	1.18	0.98	1.32	2.56	2.37	1.69	2	1.9	2.04	2.03	1.68	2.26	129	124	93	103	102	108	96	80	106
110256368	URB1	3.06	3.15	2.94	3.28	2.91	2.98	2.99	3.13	2.95	4.86	4.82	4.36	4.99	4.35	4.41	5.13	5.35	5.08	381	392	373	400	363	363	378	397	370
100049668	TFAP2A	2.58	2.26	2.85	7.92	8.19	8.09	1.34	1.51	1.26	4.1	3.47	4.23	12.05	12.23	12	2.3	2.58	2.17	117	103	132	353	372	360	61	69	57
100736650	MAD2L2	28.95	30.03	30.74	29.85	32.44	34.16	32.66	30.26	30.44	45.99	45.97	45.64	45.4	48.42	50.62	56.06	51.77	52.33	404	420	441	409	451	467	456	420	418
100739375	FAM219A	5.26	5.82	5.24	5.8	5.8	6.63	5.64	5.31	5.69	8.36	8.91	7.78	8.82	8.65	9.83	9.69	9.08	9.78	570	630	577	615	630	702	619	586	619
100517945	PEX26	12.19	12.37	10.76	14.24	13.09	14.1	13.17	13.05	14.43	19.37	18.94	15.98	21.66	19.54	20.9	22.62	22.33	24.81	755	763	680	864	809	855	827	799	892
100511369	MRPL4	13.99	14.87	16.58	13.68	13.86	14.36	11.9	11.92	10.51	22.22	22.76	24.62	20.81	20.68	21.28	20.43	20.4	18.06	619	664	739	588	617	621	543	529	470
100525146	PLXNB3	0.07	0.12	0.11	0.06	0.02	0.06	0.08	0.1	0.06	0.1	0.19	0.16	0.09	0.03	0.09	0.14	0.17	0.1	7	13	12	6	2	6	9	11	6
100512480	TLL1	0.75	0.69	0.41	0.37	0.31	0.36	0.7	0.6	0.7	1.19	1.06	0.61	0.57	0.47	0.53	1.21	1.03	1.2	95	78	54	41	37	45	92	73	90
100514824	BTF3	468.76	514.2	508.44	472.44	468.43	467.52	427.88	432.06	441.36	744.75	787.25	754.93	718.62	699.16	692.93	734.53	739.31	758.8	4798	5284	5324	4785	4773	4684	4371	4394	4438
110257570	LOC110257570	0.44	0.37	0.25	0.81	0.52	0.61	0.38	0.29	0.29	0.7	0.56	0.36	1.23	0.78	0.9	0.65	0.49	0.5	23	19	13	41	27	31	20	15	15
110257480	HRH3	0	0	0	0.03	0	0	0	0	0	0	0	0	0.04	0	0	0	0	0	0	0	0	1	0	0	0	0	0
100153107	PAN2	4.65	4.18	3.82	5.16	4.49	5.63	4.17	3.69	3.84	7.38	6.39	5.67	7.85	6.7	8.34	7.15	6.32	6.6	342	301	283	360	322	390	295	267	280
100522368	EXOC6B	5.93	4.93	4.3	4.73	4.62	4.67	5.73	6.06	6.06	9.42	7.55	6.38	7.2	6.9	6.92	9.84	10.37	10.42	560	466	414	438	437	432	550	583	576
100157490	FGFR1OP2	4.96	3.39	3.73	3.52	4.71	3.97	4.93	5.4	4.74	7.87	5.19	5.53	5.36	7.04	5.89	8.46	9.24	8.14	175	124	127	156	151	163	165	203	177
100157771	CARMIL1	6.06	5.17	4.62	3.94	3.94	4.32	5.95	5.43	5.83	9.62	7.92	6.86	6	5.89	6.4	10.21	9.28	10.02	548	467	429	347	354	376	542	494	523
100157997	SLC35F5	11.64	10.73	9.22	7.83	6.36	8.13	18.18	17.56	19.25	18.49	16.43	13.69	11.91	9.49	12.05	31.22	30.05	33.09	351	324	284	232	192	240	553	534	579
396977	FAU	883.78	982.9	994.71	793.08	854.63	890.2	767.67	752.29	774.47	1404.12	1504.84	1476.95	1206.34	1275.58	1319.38	1317.83	1287.27	1331.49	8038.21	8965.83	9264.22	7147.84	7761.57	7920.08	6863.06	6660.68	6811.2
100142661	ASPA	0.7	0.96	0.77	2.92	2.37	3.4	0.53	0.8	0.81	1.11	1.47	1.14	4.45	3.53	5.04	0.91	1.37	1.39	8	11	9	33	27	38	6	9	9
100518768	SPDYC	0	0.06	0.06	0	0.03	0	0.03	0	0.03	0	0.09	0.09	0	0.04	0	0.05	0	0.05	0	2	2	0	1	0	1	0	1
100155103	C4H1orf56	0.21	0.26	0.31	0.74	0.42	0.53	0.1	0.21	0.21	0.33	0.4	0.46	1.13	0.62	0.79	0.18	0.36	0.36	4	5	6	14	8	10	2	4	4
100513689	NCKAP5	0.78	0.79	0.81	0.29	0.31	0.23	0.65	0.65	0.67	1.24	1.21	1.21	0.44	0.47	0.33	1.12	1.11	1.15	85	86	90	31	34	24	72	72	73
102167536	U2AF2	92.8	93.36	99.34	92.23	107.83	94.27	84.73	88.02	89.45	147.44	142.93	147.51	140.29	160.94	139.72	145.45	150.62	153.78	2496	2626	2748	2530	2867	2524	2515	2528	2609
100513594	RBFOX2	28.71	31.24	28.72	26.73	35.56	31.97	33.54	35.01	35.35	45.61	47.83	42.64	40.66	53.07	47.39	57.58	59.91	60.77	1473	1490	1439	1447	1762	1715	1568	1569	1577
110261132	CCDC28B	13.27	14.82	12.64	9.75	9.13	10.3	8.77	8.38	9.6	21.09	22.69	18.77	14.83	13.63	15.27	15.05	14.33	16.5	155	167	147	110	107	111	101	98	106
100625150	MACIR	2.59	2.69	2.21	2.12	2	2.41	2.9	2.9	2.97	4.11	4.11	3.28	3.22	2.99	3.58	4.98	4.96	5.11	122	128	107	100	96	112	141	140	141
100152810	LCA5	0.68	0.38	0.26	0.42	0.27	0.46	0.5	0.35	0.38	1.08	0.58	0.39	0.64	0.4	0.68	0.86	0.59	0.65	48	27	19	29	19	32	36	25	27
100623159	YTHDF2	3.64	3.17	3.11	4.81	4.37	4.77	3.95	4.06	4.02	5.78	4.86	4.62	7.32	6.52	7.07	6.78	6.94	6.92	754	658	658	976	907	968	833	859	841
100517845	CDHR3	0.06	0.04	0.14	0.17	0.26	0.28	0.02	0.05	0.11	0.09	0.06	0.21	0.26	0.38	0.42	0.03	0.09	0.19	3	2	8	9	14	15	1	3	6
100522705	OPA1	4.45	3.9	3.41	5.32	4.63	4.86	5.33	5.24	5.24	7.06	5.97	5.06	8.1	6.92	7.2	9.16	8.96	9.02	485	426	380	570	507	520	592	583	575
100515380	DRC7	0	0	0	0	0	0.04	0	0.02	0	0	0	0	0	0	0.07	0	0.04	0	0	0	0	0	0	2	0	1	0
100156463	ZBTB26	1.46	1.46	1.18	1.29	1.02	1.47	1.8	1.42	1.59	2.33	2.23	1.75	1.96	1.52	2.18	3.09	2.42	2.73	112	110	88	101	78	107	139	107	119
100625192	GCKR	0.4	0.39	0.35	0.26	0.54	0.25	0.22	0.25	0.37	0.64	0.6	0.52	0.4	0.8	0.37	0.38	0.43	0.63	15	13	13	10	19	10	9	9	13
100525951	CRLF3	5.78	5.52	5.94	4.05	4.69	4.19	6.76	6.69	7.01	9.18	8.45	8.82	6.16	7.01	6.22	11.6	11.44	12.05	251	236	260	169	196	176	292	287	302
100627880	SLIT1	0.13	0.07	0.05	0.01	0	0	0.24	0.25	0.27	0.21	0.1	0.08	0.01	0	0	0.42	0.43	0.46	18	9	7	1	0	0	33	34	36
100621341	NR2F1	7.28	7.59	7.27	6.76	8.08	7.95	6	5.74	5.78	11.56	11.62	10.8	10.29	12.05	11.79	10.3	9.82	9.94	203	217	207	194	226	224	177	179	173
100156234	DNAJB12	18.27	17.25	16.71	19.32	19.18	20.49	15.3	14.53	15.87	29.02	26.41	24.81	29.38	28.62	30.36	26.26	24.87	27.29	942	891	880	977	990	1034	800	762	821
100514647	LRTM2	0	0	0	0	0	0	0	0	0.02	0	0	0	0	0	0	0	0	0.03	0	0	0	0	0	0	0	0	1
397639	EPHX1	22.56	22.99	26.1	43.67	40.56	34.91	14.62	15.62	17.59	35.84	35.2	38.76	66.43	60.54	51.74	25.1	26.73	30.24	528	539	624	1005	950	800	344	367	409
100621788	SACM1L	5.51	4.91	4.41	5.16	4.3	6.17	6.61	6.45	7.22	8.76	7.52	6.55	7.85	6.43	9.15	11.35	11.04	12.41	328	289	268	301	255	358	399	387	430
100154488	NPM2	0.17	0.09	0.17	0	0.09	0	0	0.13	0	0.27	0.13	0.25	0	0.13	0	0	0.22	0	2	1	2	0	1	0	0	2	0
100516296	EGR3	0.28	0.26	0.62	0.33	0.36	0.41	0.43	0.53	0.62	0.44	0.4	0.93	0.51	0.53	0.61	0.74	0.91	1.06	18	17	41	21	23	26	28	35	40
100624945	MRPS9	20.46	20	19.36	17.56	15.84	18.46	20.35	20.05	19.7	32.5	30.62	28.75	26.71	23.65	27.36	34.94	34.31	33.86	435	422	422	383	329	383	447	435	440
100524079	MGAT4A	0.99	0.73	0.61	1.37	1.11	1.47	0.88	1.06	0.75	1.58	1.11	0.91	2.08	1.66	2.19	1.51	1.81	1.28	93	84	69	153	127	166	107	120	89
100626387	LOC100626387	0	0.23	0	0	0	0	0	0	0.25	0	0.35	0	0	0	0	0	0	0.43	0	1	0	0	0	0	0	0	1
100192441	VPS26B	14.07	13.32	14.83	12.09	11.58	11.48	15.72	16.97	15.58	22.35	20.39	22.02	18.39	17.28	17.02	26.99	29.03	26.79	648	614	697	546	534	518	733	792	719
100514533	DNAJC2	14.22	12.98	13.35	14.76	12.45	15.85	17.71	16.99	17.92	22.59	19.87	19.83	22.45	18.58	23.49	30.4	29.07	30.81	456	418	438	464	401	496	574	549	575
100737827	E2F6	3.34	3.39	3.55	3.54	3.99	4.02	3.69	3.62	3.11	5.31	5.19	5.28	5.38	5.95	5.96	6.34	6.19	5.34	246	250	267	255	294	290	276	271	230
100511692	TROAP	1.43	1.52	1.71	1.45	1.49	3.22	0.85	0.62	0.75	2.27	2.33	2.54	2.2	2.22	4.77	1.46	1.05	1.29	52	55	64	51	54	115	31	22	27
397591	NPC1	20.98	20.01	17.51	21.07	20.77	22.36	18.12	18.31	18.11	33.34	30.64	26	32.05	31	33.14	31.1	31.34	31.13	1474	1407	1255	1450	1461	1538	1291	1308	1278
100626628	GIPR	0	0	0.05	0	0.05	0	0	0	0	0	0	0.07	0	0.07	0	0	0	0	0	0	1	0	1	0	0	0	0
100522794	TMEM127	18.17	18.49	17.94	20.89	20.24	20.69	19.98	20.6	20.62	28.86	28.31	26.63	31.78	30.2	30.67	34.3	35.25	35.45	1885.14	1920.39	1898.58	2123.17	2103.08	2103.13	2106.49	2178.04	2154.01
100739082	DDX10	4.48	4.24	4.08	4.75	4.45	4.29	4.03	4.57	4.29	7.12	6.49	6.06	7.22	6.65	6.36	6.93	7.82	7.38	228	216	212	237	227	214	208	236	219
100520507	TPR	17.29	15.64	14.76	19.71	18.62	18.5	16.31	16.51	16.49	27.47	23.95	21.91	29.97	27.79	27.43	28.01	28.24	28.34	2139	1937	1862	2387	2307	2242	2052	2082	2054
100511027	LIN54	6.9	6.95	6.43	7.95	7.27	7.96	7.29	7.58	7.85	10.96	10.64	9.55	12.09	10.84	11.8	12.51	12.97	13.49	483	470	449	542	511	541	516	527	542
100514637	RPS27A	1333.31	1271.45	1365.09	1232.01	1202.04	1338.81	1169.08	1258.92	1228.19	2118.31	1946.61	2026.89	1874	1794.11	1984.28	2006.91	2154.17	2111.55	7593	7272	7981	7006	6822	7452	6405	6772	6588
100510917	LOC100510917	0.36	0.22	1.14	0.89	0.95	1.64	0.51	0.22	0.07	0.58	0.33	1.69	1.35	1.41	2.43	0.88	0.38	0.13	5	3	16	12	13	22	7	3	1
100156801	RXRB	11.46	14.54	13.61	8.95	8.24	8.13	10.28	10.02	9.7	18.2	22.26	20.21	13.61	12.31	12.04	17.65	17.15	16.68	493	637	601	384	361	342	450	438	421
100514944	LRRC56	0.37	0.58	0.54	0.8	0.66	0.54	0.29	0.38	0.24	0.58	0.88	0.8	1.22	0.98	0.8	0.49	0.65	0.41	14	22	21	30	25	20	11	15	9
397151	SAG	0.05	0	0	0.05	0	0	0	0.05	0	0.08	0	0	0.07	0	0	0	0.08	0	1	0	0	1	0	0	0	1	0
100628178	ECPAS	16.42	15.55	13.99	16.32	15.42	16.18	15.95	16.14	14.96	26.08	23.81	20.78	24.82	23.02	23.97	27.38	27.61	25.73	1603	1523	1404	1569	1514	1547	1585	1609	1471
445467	C4A	0.17	0.15	0.15	0.25	0.18	0.11	0.29	0.26	0.17	0.27	0.23	0.22	0.37	0.27	0.16	0.5	0.44	0.29	15	13	13	21	16	9	26	23	15
100627794	CCDC58	13.95	15.09	14.79	13.35	12.26	15.89	18.5	16.13	14.53	22.16	23.11	21.96	20.3	18.31	23.56	31.76	27.61	24.99	165	179	179	156	145	184	217	188	168
100628150	ZFAND1	3.91	3.09	2.71	1.78	1.98	2.67	3.25	3.42	3.97	6.21	4.73	4.02	2.7	2.96	3.96	5.57	5.86	6.83	130	103	92	58	66	87	109	115	132
100518011	CYRIA	0.35	0.62	0.66	0.66	0.55	0.32	0.17	0.3	0.18	0.56	0.95	0.98	1.01	0.83	0.47	0.3	0.51	0.3	19	37	30	35	34	21	10	18	11
100523018	ATP6V0A1	7.99	8.91	7.62	6.54	6.09	6.35	7.65	7.69	8.93	12.7	13.64	11.32	9.95	9.09	9.41	13.14	13.15	15.36	532	595	518	427.1	407.01	414	519	521	598
100514412	HECTD3	16.69	18.79	17.77	12.81	14.01	14.31	16.98	17.09	18.3	26.52	28.77	26.39	19.48	20.92	21.21	29.15	29.24	31.47	936	1055	1017	704	787	786	965	973	1030
100620503	P3H1	98.09	99.78	110.81	106.38	118.6	112.8	131.03	127.26	128.83	155.84	152.76	164.54	161.81	177.02	167.18	224.93	217.76	221.48	3971	4037	4579	4226	4810	4482	5346	5189	5192
100622608	PDXDC1	27.46	24.61	25.3	27.03	26.06	26.68	31.9	31.54	32.68	43.62	37.67	37.56	41.12	38.9	39.54	54.77	53.97	56.19	1816	1629	1707	1752	1726	1728	2140	2120	2171
100157523	GGT5	2.1	2.33	2.96	3.47	3.03	2.65	2	1.64	1.48	3.33	3.57	4.4	5.28	4.53	3.92	3.43	2.81	2.54	109	115	149	182	158	132	97	85	72
100621612	NDC1	1.61	1.32	1.14	0.98	1.12	1.55	1.89	1.89	1.74	2.56	2.03	1.69	1.49	1.67	2.3	3.24	3.24	3	150	123	108	89	104	141	178	179	163
100125953	TOR1A	29.16	32.54	25.84	32.63	34.49	32.51	36.66	38.18	37.03	46.34	49.83	38.37	49.63	51.48	48.19	62.94	65.34	63.66	363	406	329	401	429	396	453	469	451
397563	HTR1B	16.33	15.19	12.98	2.38	1.82	2.53	19.24	15.91	16.19	25.94	23.26	19.28	3.61	2.72	3.74	33.02	27.22	27.83	251	234	204	36	28	38	295	243	245
100157041	CDK20	4.84	6.42	5.82	4.4	4.53	5.06	5.83	4.16	5.24	7.69	9.83	8.64	6.69	6.76	7.5	10	7.12	9.02	138.86	155.3	163.36	126.52	115.84	134.56	151.44	118.09	149.2
100157948	NFE2	0.47	0.67	0.93	0.2	0.08	0.16	0.24	0.16	0.2	0.75	1.03	1.38	0.31	0.12	0.24	0.4	0.27	0.34	12	17	24	5	2	4	6	4	5
396946	PGRMC1	71.03	68.39	73.12	91.71	95.25	98.41	64.47	63.33	61.3	112.86	104.7	108.57	139.5	142.17	145.86	110.68	108.37	105.39	1919	1850	2017	2434	2575	2603	1754	1722	1649
448964	GC	0	0	0	0	0.04	0.04	0	0	0	0	0	0	0	0.06	0.06	0	0	0	0	0	0	0	1	1	0	0	0
110260882	RNF166	21.08	22.32	22.71	16.42	18.59	18.47	17.54	18.67	16.54	33.48	34.17	33.71	24.97	27.75	27.38	30.12	31.94	28.44	529	561	582	405	467	454	443	471	413
100144476	TLR5	0.02	0.04	0.01	0.05	0.11	0.05	0.01	0.02	0.01	0.04	0.05	0.02	0.07	0.16	0.07	0.02	0.04	0.02	2	3	1	4	9	4	1	2	1
100627466	LOC100627466	0	0	0	0	0	0	0	0	0	0	0	0	0	0	0.01	0	0	0	0	0	0	0	0	1	0	0	0
100737524	PSD2	0.16	0.2	0.22	0.08	0.13	0.06	0.33	0.27	0.36	0.26	0.31	0.33	0.12	0.19	0.1	0.57	0.46	0.62	14	17	22	7	11	5	32	26	33
100737108	AGBL4	0.03	0.04	0.08	0.12	0	0.05	0.01	0.08	0.04	0.04	0.06	0.11	0.18	0	0.08	0.02	0.13	0.07	2	1	2	4	0	4	1	3	3
100049693	SPTAN1	28.05	27.77	26.24	36.9	38.75	33.56	23.16	22.53	22.73	44.56	42.51	38.96	56.13	57.84	49.74	39.75	38.56	39.09	3674	3640	3506	4732	5084	4306	3084	3010	3000
100152690	LOC100152690	2.81	2.31	2.38	4.52	3.47	4.76	3.25	3.61	3.75	4.46	3.54	3.53	6.88	5.19	7.05	5.58	6.17	6.45	221	182	191	349	274	367	260	289	296.95
503836	RLN3	0.52	0.54	0.85	2.42	1.7	1.66	0.76	0.16	0.64	0.83	0.83	1.26	3.68	2.54	2.46	1.3	0.28	1.1	10	10	16	44	32	30	14	3	12
396914	CRYL1	29.96	31.91	35.91	19.67	20.07	20.08	31.35	34.22	31.83	47.61	48.85	53.32	29.92	29.96	29.75	53.82	58.56	54.72	647	686	790	430	435	422	672	729	670
110258297	LOC110258297	0.05	0.06	0.04	0.04	0.04	0.02	0.01	0.03	0.06	0.08	0.09	0.05	0.06	0.06	0.02	0.02	0.04	0.11	4.4	4.97	3	3.15	3.51	1.25	1	2.16	5.1
100523369	PUS10	2.25	1.82	1.8	2.41	1.98	2.12	2.32	2.34	2.26	3.57	2.79	2.68	3.67	2.96	3.14	3.98	4.01	3.88	197	160	161	207	174	182	206	209	199
100522730	PRSS8	1.16	1.09	1.07	0.93	1.16	1.05	1.16	0.74	0.96	1.85	1.67	1.59	1.42	1.74	1.55	1.98	1.26	1.64	33	31	31	26	33	29	33	21	27
100514249	SLC4A1	0	0.02	0.02	0.02	0.01	0.01	0.02	0	0.03	0	0.03	0.03	0.03	0.02	0.02	0.03	0	0.06	0	1.47	1	1.02	1	1.06	1	0	1.93
100144449	PMF1	7.77	7.34	9.58	7.41	4.24	6.69	9.24	9.5	8.98	12.35	11.23	14.22	11.27	6.32	9.92	15.85	16.25	15.44	57	54	72	54	31	48	66	67	63
100144440	TOB1	18.3	19.5	20.42	49.77	49.79	43.52	14.1	14.96	14.69	29.07	29.85	30.33	75.71	74.31	64.51	24.21	25.59	25.26	356	380	406	953	969	829	275	291	283
100513145	UXS1	40.53	43.74	44.81	56.56	59.43	56.61	42.67	46.1	41.54	64.38	66.97	66.54	86.03	88.71	83.9	73.25	78.89	71.42	1020	1111	1138	1417	1481	1408	1077	1177	1057
100620123	PCDH10	0.05	0.03	0.03	0.02	0.03	0.04	0.09	0.07	0.1	0.08	0.05	0.04	0.03	0.04	0.06	0.15	0.13	0.18	7	4	4	3	4	5	12	10	14
100519491	CPT2	15.12	13.98	14.51	9.81	10.67	10.13	13.95	13.95	14.2	24.03	21.4	21.54	14.92	15.93	15.01	23.95	23.87	24.41	709	656	694	451	501	465	662	663	667
100737172	IPCEF1	0	0	0	0	0	0	0	0.01	0.01	0	0	0	0	0	0	0	0.01	0.01	0	0	0	0	0	0	0	1	1
403104	CYP2B22	1.43	1.15	1.7	5.26	4.23	3.93	0.82	0.72	0.42	2.28	1.76	2.53	8	6.32	5.83	1.4	1.23	0.72	55.93	44.89	67.78	201.13	165.34	150.28	32.14	28.47	16.36
110255942	OXLD1	18.03	22.78	21.59	17.82	16.46	15.44	14.79	14.86	15.39	28.65	34.88	32.05	27.11	24.57	22.89	25.4	25.42	26.45	123	156	151	121	112	103	98	97	100
100154470	LRRC49	0.78	0.76	0.75	0.51	0.35	0.6	0.85	0.87	0.66	1.24	1.17	1.11	0.77	0.52	0.89	1.46	1.48	1.13	45	44	44	29	20	34	50	51	38
100512604	C1QL4	0.51	0.46	0.15	0.31	0.36	0.42	0.46	0.62	0.52	0.82	0.71	0.22	0.48	0.54	0.62	0.79	1.06	0.89	10	9	3	6	7	8	9	12	10
100157029	C5H12orf29	5.47	5.82	4.97	7.03	5.61	7.42	6.49	6.71	6.46	8.69	8.92	7.39	10.69	8.37	11	11.14	11.48	11.11	241	217	192	271	239	289	248	283	274
574073	NOG	1.72	2.86	2.99	1.55	1.44	1.07	1.65	2.15	1.28	2.73	4.38	4.44	2.35	2.14	1.59	2.82	3.67	2.2	18	30	32	16	15	11	17	22	13
100511531	CAMTA2	22.59	22.26	19.95	19.16	19.45	20.74	20.61	20.67	20.39	35.89	34.09	29.62	29.14	29.03	30.74	35.39	35.36	35.06	1683	1652	1514	1402	1451	1511	1551	1567	1516
100511114	LOC100511114	1.42	1.38	1.23	1.84	2.13	1.34	1.01	1.45	1.41	2.26	2.11	1.83	2.8	3.19	1.99	1.73	2.49	2.43	75.71	73.2	66.67	96.01	113.6	69.82	54.21	78.41	75.31
102161388	EPGN	0	0	0.02	0.05	0.07	0.02	0.02	0.02	0.05	0	0	0.03	0.07	0.11	0.04	0.04	0.04	0.08	0	0	1	2	3	1	1	1	2
100514388	TMEM80	12.78	13.23	14.04	12.68	13.26	12.71	10.9	12.74	11.4	20.3	20.25	20.84	19.29	19.79	18.83	18.71	21.8	19.59	187	194	210	183	194	182	159	185	164
102162779	C13H3orf35	0	0.04	0	0.04	0	0.04	0	0.04	0.09	0	0.07	0	0.07	0	0.07	0	0.07	0.15	0	1	0	1	0	1	0	1	2
100152765	WSB2	24.55	23.85	21.59	18.59	17.57	19.61	31.87	31.48	33.04	39.01	36.51	32.06	28.28	26.23	29.06	54.71	53.87	56.81	1357	1323	1217	1010	973	1060	1791	1766	1834
100512878	CCDC22	9.23	9.5	8.2	7.72	8.84	8.64	7.96	7.58	7.96	14.67	14.54	12.18	11.74	13.19	12.8	13.67	12.96	13.69	334	344	303	274	320	306	291	277	288
100516528	BMX	0.02	0	0	0.02	0	0	0	0	0.02	0.03	0	0	0.03	0	0	0	0	0.04	1	0	0	1.01	0	0	0	0	1
100511000	MUS81	6.06	7.25	8.05	7.61	6.29	7.72	6.77	5.87	6.24	9.63	11.09	11.95	11.58	9.39	11.44	11.62	10.04	10.73	234	269	305	276	230	272	258	222	235
100525821	LOC100525821	0.23	0	0	0.08	0	0.16	0	0	0	0.36	0	0	0.12	0	0.24	0	0	0	3.21	0	0	1.05	0	2.17	0	0	0
110259976	FAHD2B	0.99	1.42	1.45	1.34	0.77	1.12	1.25	1.26	0.94	1.57	2.18	2.15	2.03	1.15	1.66	2.15	2.16	1.62	18	26	27	24	14	20	22.92	23	17
100514154	ZCCHC9	9.04	9.78	9.79	10.67	8.44	10.52	10.67	9.89	11.01	14.37	14.98	14.53	16.23	12.6	15.6	18.32	16.93	18.93	180	195	199	209	168	205	213	197	217
110261948	LOC110261948	0	0	0	0.11	0.28	0.23	0	0	0	0	0	0	0.17	0.41	0.33	0	0	0	0	0	0	2	5	4	0	0	0
100523040	MRPL46	10.49	11.89	14.53	13.28	13.28	12.99	15.69	13.93	14.53	16.67	18.21	21.57	20.2	19.82	19.26	26.93	23.83	24.98	132	150	187	165	167	160	196	173	179
100153161	MPDZ	8.71	7.4	7.3	7.64	6.23	7.13	9.79	9.93	10.01	13.84	11.32	10.83	11.62	9.29	10.57	16.81	17	17.21	1103	936	946	943	788	882	1262	1290	1276
100520792	PEF1	47.97	51.43	53.23	47.17	51.81	50.41	38.84	41.22	41.94	76.21	78.74	79.03	71.75	77.33	74.71	66.67	70.54	72.11	1165	1252	1320	1133	1269	1203	946	1010	1015
100157860	TDP2	6.06	6.17	5.6	6.74	4.73	6.19	8.15	6.71	7.4	9.63	9.45	8.32	10.25	7.05	9.17	13.99	11.48	12.73	196	200	185	214	153	196	266	219	239
106510170	LOC106510170	0.69	0.23	0	0	0	0.47	0.24	0.25	0.25	1.1	0.35	0	0	0	0.7	0.42	0.43	0.43	3	1	0	0	0	2	1	1	1
100271881	LY6G6F	0	0	0	0.08	0.13	0.07	0	0	0	0	0	0	0.12	0.2	0.1	0	0	0	0	0	0	3	2	1	0	0	0
100623474	DNAJC22	0	0	0	0	0	0	0	0	0	0	0	0	0	0	0	0	0	0	0	0	0	0	0	0	0	0	0
110261477	LOC110261477	1.27	3.76	3.67	2.48	2.13	3.47	0.46	0.97	2.88	2.01	5.75	5.44	3.77	3.18	5.14	0.79	1.66	4.94	3	9	9	6	5	8	1	2	6
396568	KNG1	0	0	0	0.14	0.27	0.14	0	0	0	0	0	0	0.21	0.4	0.2	0	0	0	0	0	0	4	7	6	0	0	0
100154642	PNPLA1	0.02	0.02	0	0	0	0	0	0	0.05	0.04	0.04	0	0	0	0	0	0	0.08	1	1	0	0	0	0	0	0	2
100525227	LOC100525227	0	0	0	0	0	0	0.04	0.03	0.04	0	0	0	0	0	0	0.06	0.05	0.07	0	0	0	0	0	0	1	1	1
100516218	MGAT5B	0	0.02	0	0	0	0	0	0.03	0	0	0.02	0	0	0	0	0	0.05	0	0	1	0	0	0	0	0	2	0
100519610	PRORP	1.98	1.83	1.69	2.47	1.73	2.24	2.14	2.23	1.9	3.14	2.8	2.5	3.76	2.58	3.33	3.68	3.82	3.27	84.12	77.46	73.16	102.02	72.88	92.45	90.48	94.81	81.59
448813	DDX39B	76.05	79.5	83.57	82.7	79.72	87.4	71.22	70.47	73.83	120.82	121.72	124.08	125.8	118.99	129.54	122.26	120.58	126.92	1904	1990	2127	2026	1989	2132	1790	1767	1833
110261174	METTL4	1.62	1.48	1.26	1.34	1.46	2.13	1.87	1.64	1.72	2.57	2.27	1.87	2.04	2.18	3.16	3.2	2.81	2.96	79	72	64	66	74	103	93	81	83
110256846	PXMP2	2.24	2.49	1.79	0.93	0.97	1.14	1.62	1.98	1.8	3.56	3.81	2.66	1.42	1.44	1.7	2.79	3.4	3.09	44	49	36	18	19	22	32	39	35
100158034	HOXD12	0	0	0	0	0	0	0	0	0	0	0	0	0	0	0	0	0	0	0	0	0	0	0	0	0	0	0
100158076	ATF6	26.49	22.72	19.85	17.91	16.81	19.78	27.47	27.42	28.22	42.08	34.78	29.47	27.25	25.09	29.32	47.16	46.92	48.51	3079	2667	2372	2046	1967	2263	3270	3269	3302
100622447	ETV2	0.48	0.56	0.55	0.49	0.39	0.23	0.31	0.39	0.54	0.76	0.86	0.82	0.74	0.59	0.34	0.53	0.67	0.92	17	20	20	17	14	8	11	14	19
100624508	SEMA3C	60.65	49.08	43.82	94.72	83.85	93.01	48.5	50.07	50.81	96.36	75.15	65.07	144.08	125.16	137.86	83.26	85.67	87.36	5127	4153	3779	7843	7099	7701	4163	4308	4320
100519442	KCNJ16	0.05	0	0.04	0.45	0.37	0.38	0.02	0.07	0.04	0.08	0	0.05	0.68	0.55	0.56	0.03	0.12	0.06	3	0	2	25	21	21	1	4	2
110257779	SPIN4	0.01	0	0	0	0	0	0	0	0	0.02	0	0	0	0	0	0	0	0	1	0	0	0	0	0	0	0	0
100329128	SKP2	3.01	2.43	2.94	2.69	3.68	4.08	2.69	2.54	2.41	4.78	3.72	4.37	4.09	5.49	6.04	4.62	4.35	4.14	58	47	58	51	71	77	52	49	46
100520187	SOS1	6.32	5.37	4.24	7.37	6.2	6.97	6.65	6.35	6.88	10.04	8.22	6.3	11.21	9.25	10.33	11.42	10.87	11.83	893	759	611	1019	877	964	955	915	979
100515826	BOP1	33.28	36.35	37.27	35.46	39.25	37.38	31.67	29.97	30.39	52.87	55.66	55.34	53.94	58.59	55.4	54.36	51.28	52.24	1151	1259	1316	1204	1359	1266	1106	1047	1050
100521628	ARHGEF19	1.84	1.73	1.68	1.16	1.26	1.27	1.97	1.89	1.55	2.93	2.65	2.49	1.76	1.88	1.88	3.39	3.23	2.66	89	81	81	56	60	60	95	89	76
106505872	LOC106505872	0	0	0.04	0	0	0	0	0	0	0	0	0.05	0	0	0	0	0	0	0	0	1	0	0	0	0	0	0
100156861	ARFGEF1	6.51	5.54	4.67	5.92	5.02	5.72	5.93	5.98	5.88	10.34	8.48	6.93	9	7.49	8.48	10.19	10.24	10.1	793	675	580	706	612	683	735	743	721
100519660	MRPL42	31.08	29.53	29.02	36.18	28.18	40.91	32.79	30.94	38.04	49.38	45.22	43.08	55.04	42.06	60.64	56.29	52.94	65.39	256	244	245	296	232	330	265	247	302
100526136	NF1	19.86	16.78	15.07	22.4	19.56	20.91	17.97	18.66	18.52	31.55	25.69	22.37	34.07	29.2	30.99	30.84	31.93	31.85	4209	3560	3257	4647	4154	4341	3876	4039	3960
100525341	TENT5C	0.75	1.7	1.04	1.21	1.86	1.25	0.84	1.03	0.86	1.2	2.6	1.54	1.84	2.77	1.85	1.43	1.77	1.47	38	62	37	47	55	42	41	43	44
100621814	SNX20	1.04	0.64	0.74	0.86	0.64	0.72	0.81	0.69	0.9	1.65	0.99	1.1	1.3	0.96	1.06	1.38	1.19	1.54	37	23	27	30	23	25	29	25	32
100513591	ZFP36L2	45.68	47.79	48.99	57.68	66.07	51.71	31.6	33.77	35.08	72.58	73.16	72.74	87.74	98.61	76.64	54.25	57.79	60.3	1477	1547	1617	1831	2138	1637	1031	1102	1132
100525179	TAC1	0.06	0	0.14	0.31	0.49	0.63	0	0	0	0.1	0	0.2	0.47	0.73	0.93	0	0	0	1	0	2	5	8	10	0	0	0
100515639	PCDH19	2.4	2.18	2.04	0.91	0.96	0.79	2.76	3.02	3.02	3.82	3.34	3.02	1.38	1.44	1.17	4.74	5.17	5.19	403	369	347	151	164	131	467	509	505
102162819	AMER3	0	0	0	0	0	0	0	0.01	0	0	0	0	0	0	0	0	0.01	0	0	0	0	0	0	0	0	1	0
397572	PSME1	162.97	162.58	168.33	289.24	287.87	276.15	171.3	169.5	175.61	258.92	248.92	249.94	439.96	429.66	409.29	294.07	290.04	301.92	1942	1942	2052	3405	3428	3220	2024	1990	2045
100512321	SOGA3	0.06	0.12	0.15	0.01	0.05	0.08	0.13	0.06	0.12	0.1	0.19	0.23	0.01	0.07	0.13	0.22	0.11	0.21	9.38	17.48	22.65	0.91	7	12	18.71	9.23	17.84
110261288	LOC110261288	0.75	0.8	0.79	0.75	0.79	0.74	0.67	0.7	0.76	1.19	1.23	1.17	1.14	1.18	1.1	1.15	1.2	1.31	85	91	92	85	90	83	78	81	88
100514254	NBEAL1	1.34	1.21	0.98	1.21	1.09	1.28	1.65	1.83	1.94	2.12	1.86	1.46	1.85	1.63	1.89	2.83	3.14	3.33	346	319	261	305	282	327	442	487	511
100626432	SNRPN	53.09	55.88	51.33	36.64	44.07	42.78	45.31	41.84	47.65	84.35	85.55	76.22	55.73	65.78	63.4	77.78	71.59	81.92	1118.34	1161.51	1062.75	785.44	901.39	903.94	966.88	893.68	993.02
100625145	GPR173	3.83	4.75	4.47	2.81	2.48	2.93	5.59	5.39	5.39	6.08	7.28	6.64	4.27	3.7	4.34	9.59	9.22	9.26	279	345	334	206	180	215	401	380	381
100626692	SYF2	20.87	21.88	18.79	22.75	21.72	22.9	26.97	24.39	25.47	33.16	33.5	27.9	34.6	32.42	33.93	46.3	41.74	43.78	460	483	423	493	479	494	597	539	557
100153238	EMC9	11.27	10.21	12.02	8.79	7.92	7.56	7.03	8.75	5.37	17.9	15.63	17.85	13.37	11.82	11.2	12.07	14.97	9.24	131	119	141	101	92	86	81	90	61
100156809	PTDSS1	36.74	35.7	32.81	20.03	18.22	20.62	34.92	33.4	32.97	58.37	54.65	48.72	30.46	27.2	30.57	59.95	57.15	56.69	1463	1408	1319	797	737	813	1419	1368	1324
102158177	MLLT6	8.69	9.02	9.45	8.83	9.29	8.91	6.45	6.91	6.53	13.8	13.81	14.04	13.43	13.86	13.21	11.07	11.83	11.22	1044	1085	1159	1039	1118	1049	788	847	790
100513707	TOGARAM1	5.05	4.53	4.18	4.37	4.18	5.08	5.58	5.21	5.53	8.03	6.93	6.2	6.64	6.24	7.52	9.58	8.92	9.51	551	493	453	460	459	533	615	578	595
100515051	TRPV3	0	0	0	0	0.02	0	0.02	0	0	0	0	0	0	0.03	0	0.03	0	0	0	0	0	0	1	0	1	0	0
100522949	NARF	19.75	20.85	21.82	23.6	26.86	25.11	19.5	18.7	19.46	31.38	31.92	32.4	35.89	40.09	37.21	33.47	31.99	33.46	855	905	963	1004	1168	1063	853	816	839
110259517	LOC110259517	0.5	0.4	0.41	0.26	0.38	0.24	0.44	0.47	0.4	0.79	0.61	0.61	0.4	0.57	0.36	0.76	0.81	0.7	22.45	17.89	18.84	11.63	17.24	10.73	20.14	21.6	18.3
100157328	JMJD1C	6.98	5.87	5.04	7.25	5.81	7.26	5.12	5.15	5.42	11.08	8.99	7.48	11.02	8.66	10.76	8.79	8.82	9.33	964	809	715	972	798	985	720	726	762
100170651	SLC30A2	0.05	0	0	0	0	0	0.05	0	0	0.08	0	0	0	0	0	0.09	0	0	1	0	0	0	0	0	1	0	0
100513560	ETV1	19.51	18.64	17.32	27.14	26.09	29.77	15.9	17.31	19.35	30.99	28.53	25.71	41.29	38.94	44.12	27.29	29.62	33.27	1368	1299	1247	1872	1831	2042	1158	1271	1388
100521168	CRYBG1	4.9	4.37	4.06	4.64	4.2	4.68	5.62	5.92	5.33	7.78	6.7	6.03	7.05	6.27	6.94	9.65	10.12	9.16	547	489	462	506	469	511	637	672	598
100153818	C7H6orf125	233.06	244.45	282.62	181.25	174.62	200.08	174.22	188.9	180.56	370.27	374.26	419.64	275.7	260.63	296.55	299.07	323.23	310.43	814	860	1018	640	606	682	569	597	573
100515549	USF2	51.16	52.96	54.64	52.41	60.33	52.71	47.34	48.89	49.23	81.27	81.08	81.13	79.73	90.05	78.12	81.27	83.66	84.63	1249	1316	1372	1226	1437	1271	1164	1186	1196
100523895	EEF2KMT	5.73	5.82	5.76	2.54	3.12	3.46	6.6	5.42	6	9.1	8.92	8.55	3.86	4.66	5.13	11.33	9.27	10.31	110	112	113	48	60	65	127	104	114
100512492	ANKRD40	15.77	14.24	13.64	11.88	11.44	12.36	18.12	17.54	18.47	25.05	21.8	20.26	18.07	17.07	18.32	31.1	30.01	31.75	913	825	806	674	663	701	1063	1031	1073
100626830	ATCAY	0	0	0.03	0	0	0.03	0.04	0.01	0.03	0	0	0.04	0	0	0.04	0.07	0.02	0.04	0	0	2	0	0	2	3.1	0.91	2.01
102160778	POLR2M	13.93	12.02	12.15	10.73	10.31	10.73	13.09	13.92	14.19	22.12	18.4	18.04	16.32	15.39	15.91	22.47	23.82	24.39	639	586	589	504	522	530	643	713	674
397662	CCNB1	7.03	6.37	6.02	5.35	4.52	9.78	4.65	5.54	6.09	11.18	9.75	8.93	8.13	6.75	14.5	7.98	9.47	10.48	213	193	186	159	137	290	142	169	184
397140	OVGP1	0.03	0.07	0	0.14	0.07	0.07	0.03	0.03	0.17	0.05	0.1	0	0.21	0.1	0.1	0.06	0.06	0.29	1	2	0	4	2	2	1	1	5
100522458	LARP4B	9.48	9.1	9.04	13.38	13.73	13.34	10.27	10.2	9.78	15.06	13.93	13.42	20.35	20.5	19.78	17.63	17.46	16.81	859	825	835	1187	1246	1184	945	941	891
100627731	ZBTB41	1.72	1.51	1.37	2.35	2.11	2.27	2.22	2.22	2.49	2.73	2.32	2.03	3.58	3.15	3.37	3.82	3.8	4.27	246	217	200	330	303	319	324	325	359
100621098	DPP9	11.93	12.52	12.26	14.5	14.96	15.09	10.55	11.06	10.44	18.95	19.16	18.2	22.06	22.33	22.36	18.11	18.93	17.95	766	797	809	913	956	944	685	720	676
100154995	SPPL3	14.7	13.93	12.95	13.62	13.65	14.22	15.03	13.08	17.32	23.36	21.33	19.23	20.72	20.38	21.08	25.8	22.38	29.79	624	592	561	567	580	591	645	562	736
100520696	ANKRD13B	7.58	8.21	9.11	5.47	5.86	5.82	6.45	7.39	6.62	12.04	12.57	13.53	8.33	8.75	8.63	11.07	12.65	11.38	368	409	459	267	288	284	325	356	320
100514064	ELF2	12.77	12.1	11.58	12.26	12.42	11.95	12.04	12.28	12.25	20.29	18.52	17.2	18.64	18.54	17.71	20.68	21.02	21.06	671	629	627	635	666	637	636	659	635
100152140	SLC44A1	29.96	25.52	23.83	45.8	39.74	40.02	23.77	26.71	28.27	47.6	39.07	35.38	69.67	59.32	59.32	40.81	45.7	48.59	2273	1967	1891	3332	2924	3079	1894	2004	2089
100512882	HINT2	43.61	40.77	49.9	41.11	43.12	41.22	41.49	37.96	38.33	69.29	62.42	74.09	62.53	64.36	61.1	71.23	64.95	65.89	251	237	296	237	248	233	230	206	209
100156191	ZAR1L	0.18	0.02	0.02	0.16	0.07	0.22	0.03	0	0.18	0.29	0.03	0.03	0.24	0.1	0.32	0.05	0	0.32	4	1	1	6	3	8	1	0	7
397546	PGD	154.38	156.68	144.72	150.84	154.15	141.1	131.19	130.91	130.27	245.27	239.88	214.89	229.44	230.08	209.13	225.21	224.01	223.96	4548	4622	4353	4364	4545	4070	3896	3887	3826
100523618	COL21A1	0.01	0.03	0.05	3.63	4.01	3.09	0	0.01	0	0.02	0.04	0.07	5.52	5.98	4.58	0	0.02	0	1	2	3	250	272	207	0	1	0
100518290	TPD52L3	0	0	0	0.07	0	0	0	0	0	0	0	0	0.1	0	0	0	0	0	0	0	0	1	0	0	0	0	0
100153512	HDGF	90	91.54	91.82	92.56	95.82	103.71	87.63	88.82	87.41	142.99	140.15	136.33	140.78	143.01	153.71	150.44	151.99	150.28	3372	3435	3511	3402	3594	3805	3317	3364	3274
100524377	NTN5	0.04	0	0.07	0.07	0.04	0.03	0.03	0.16	0.12	0.06	0	0.11	0.11	0.06	0.05	0.06	0.28	0.21	1	0	2	2	1	1	1	4	3
100157406	ACTN2	0.23	0.25	0.23	0.08	0.07	0.05	0.23	0.21	0.3	0.37	0.38	0.34	0.12	0.1	0.08	0.4	0.35	0.51	18	19	18	6	5	4	18	16	23
102162205	C8H4orf54	0.07	0.05	0.04	0.04	0.03	0.01	0.23	0.14	0.19	0.11	0.08	0.06	0.06	0.04	0.01	0.39	0.24	0.33	12	9	7	7	5	1	43	27	36
100153854	LOC100153854	0.49	0.74	0.5	0.06	0	0.07	0	0.54	0	0.78	1.13	0.75	0.09	0	0.11	0	0.92	0	11.67	17.63	12.3	1.43	0	1.72	0	12.84	0
100154798	BAP1	29.16	31.09	30.57	29.52	29.09	30.2	27.85	26.21	25.25	46.33	47.6	45.39	44.9	43.42	44.76	47.8	44.84	43.42	1624	1728	1736	1609	1622	1645	1570	1479	1411
100524282	LOC100524282	9.24	7.88	8.26	6.53	7.5	5.08	205.78	241.13	195.86	14.69	12.06	12.27	9.93	11.19	7.53	353.26	412.6	336.73	15	13	14	11	12	8	299	327.01	272
100515645	NDOR1	10.88	12.97	12.88	16.02	16.56	16.83	9.4	8.49	8.8	17.28	19.86	19.13	24.37	24.72	24.95	16.13	14.53	15.13	366	444	439	535	560	566	325	290	299
100738302	CEACAM19	0.07	0.04	0	0	0	0	0	0	0.04	0.12	0.06	0	0	0	0	0	0	0.06	2	1	0	0	0	0	0	0	1
100519114	SLC16A14	0.05	0.02	0.02	0.01	0.04	0.03	0.05	0.09	0.1	0.08	0.03	0.03	0.02	0.06	0.05	0.09	0.15	0.17	5	2	2	1	4	3	5	8.99	10
100158114	TLDC2	0.04	0	0.02	0.02	0.02	0	0	0.07	0.05	0.06	0	0.02	0.04	0.02	0	0	0.12	0.08	2	0	1	1	1	0	0	4	2
100736908	FPGS	7.63	7.95	8.8	9.01	10.17	9.84	6.47	6.47	5.6	12.12	12.17	13.06	13.7	15.17	14.59	11.1	11.07	9.64	260	273	308	301	349	327	224	222	192
102161013	LOC102161013	0	0.04	0	0	0	0	0.04	0	0	0	0.06	0	0	0	0	0.07	0	0	0	1	0	0	0	0	1	0	0
100621592	UBTD2	17.21	15.97	15.33	10.77	10.84	10.52	17.07	17.66	18.55	27.34	24.46	22.77	16.38	16.18	15.6	29.31	30.22	31.89	877	815	798	538	553	526	881	916	947
100512161	CNNM3	6.32	6.17	5.92	7.07	8.01	7.25	5.78	5.67	4.88	10.04	9.45	8.8	10.75	11.95	10.75	9.93	9.7	8.38	456	478	430	523	543	509	420	414	380
100525765	IL18BP	2.82	2.98	3.14	5.59	5.37	5.66	1.69	2.05	1.97	4.48	4.56	4.66	8.51	8.01	8.39	2.9	3.51	3.38	193.29	209.82	259.64	395.26	408.73	418.46	145.72	154.87	147.69
100048931	HSPH1	13.39	12.32	11.87	15.75	14.42	14.39	17.26	18.28	17.45	21.28	18.87	17.62	23.95	21.53	21.33	29.64	31.28	30	760	700	687	876	820	800	993	1053	994
100157148	DENND4B	8.99	9.01	8.14	8.29	8.33	8.97	7.25	6.93	7.8	14.28	13.79	12.08	12.6	12.44	13.3	12.44	11.85	13.41	839	834	768	753	772	824	684	648	723
100533540	BRD4	18.09	18.88	16.21	24.7	23.28	21.36	19.44	17.13	18.65	28.75	28.91	24.07	37.58	34.74	31.66	33.37	29.32	32.06	1534	1619	1405	2056	1986	1789	1640	1459	1544
100524592	ELOVL7	0.43	0.47	0.33	0.19	0.13	0.35	0.44	0.41	0.44	0.68	0.73	0.48	0.29	0.19	0.52	0.75	0.69	0.76	27	30	21	12	8	22	28	26	28
100525264	RPF2	6.85	6.58	6.8	7.06	6.35	7.85	7.48	6.99	7.74	10.88	10.07	10.09	10.73	9.48	11.63	12.84	11.96	13.3	226.97	218	234.5	232	212.59	258	252	234.65	255
100626826	LSM14B	18.86	22.68	21.81	21.04	21.1	20.83	18.51	18.08	17.43	29.97	34.72	32.38	32.01	31.49	30.87	31.77	30.93	29.96	740	891	873	810	829	800	734	717	683
100153781	POLL	3.85	3.77	3.55	3.77	4.4	3.48	3.11	3.49	2.71	6.12	5.78	5.27	5.74	6.57	5.16	5.34	5.97	4.65	134	129	124	127	150	114	108	118	90
100512201	PODXL	0.04	0.03	0.03	0.06	0.06	0.08	0.04	0.02	0.03	0.07	0.05	0.05	0.1	0.09	0.11	0.07	0.04	0.05	4	3	3	6	6	7	4	2	3
100737621	GPC5	0	0	0	0	0	0.02	0	0	0	0	0	0	0	0	0.03	0	0	0	0	0	0	0	0	1	0	0	0
100520606	ARHGAP26	0.12	0.18	0.18	0.07	0.12	0.14	0.16	0.25	0.22	0.18	0.28	0.27	0.11	0.17	0.21	0.27	0.43	0.37	12	11	16	7	14	14	16	20	22
100154637	SRSF9	45.25	47.25	52.45	51.51	55.91	51.11	49.34	50.26	47.84	71.9	72.34	77.88	78.35	83.45	75.75	84.69	86	82.26	335	351	398	379	413	370	356	358	339
100510975	LOC100510975	2.57	2.19	3.24	0.08	0.08	0.62	6.98	7.07	6.41	4.09	3.35	4.82	0.12	0.11	0.92	11.98	12.1	11.03	101	86	130	3	3	24	277	281	252
100518989	DHX30	13.75	13.67	14.39	15.83	16.31	16.72	12.98	11.98	11.74	21.85	20.93	21.37	24.07	24.34	24.78	22.28	20.49	20.18	932	928	984	1049	1088	1122	894	841	814
100515884	KDM3B	7.52	7.62	7.1	8.79	8.56	8.04	7.74	7.83	7.96	11.95	11.66	10.54	13.36	12.78	11.92	13.29	13.39	13.68	830	841	799	949	946	869	868	880	884
100525579	CDH11	127.02	110.76	107.27	91.9	93.21	83.64	124.37	120.88	121.34	201.8	169.57	159.27	139.79	139.13	123.97	213.49	206.84	208.61	11092.9	9690.43	9558.42	7866.49	8157.19	7158.05	11035	10759	10669.1
100519529	ABCD1	11.22	13.47	12.04	13.81	15.02	13.19	9.1	9.03	8.41	17.82	20.62	17.88	21.01	22.41	19.54	15.62	15.45	14.46	629	756	689	759	843	724	517	514	473
100625342	TMUB1	40.89	42.24	47.11	31.8	34.24	31.15	32.35	33.23	31.98	64.97	64.67	69.95	48.37	51.1	46.17	55.53	56.86	54.98	688	712	810	527	576	513	544	557	531
100156070	TBC1D10A	6.89	7.53	9.17	7.82	9.26	7.25	9.49	7.82	7.74	10.95	11.53	13.61	11.89	13.82	10.74	16.29	13.39	13.3	201	220	273	224	269	207	279	230	225
100625139	KBTBD11	0.06	0.15	0.09	0.03	0.06	0.05	0.19	0.18	0.13	0.1	0.23	0.14	0.05	0.1	0.08	0.33	0.31	0.22	9	21.14	13.05	4.11	9	7	27.69	25.72	18
431672	DDX4	0.06	0.09	0.05	0.06	0.12	0.09	0.09	0.06	0.12	0.09	0.14	0.08	0.08	0.18	0.14	0.15	0.1	0.21	2	4	2	3	5	3	3	2	4
100523091	CDRT1	1.23	1.01	0.68	0.96	1.45	1.35	1.09	0.98	1.11	1.95	1.54	1.01	1.46	2.17	2.01	1.88	1.68	1.91	68	56	38	50	80	73	62	53	63
100511389	LEMD2	16.93	20.51	19.71	18.98	19.91	18.09	20.14	18.16	18.16	26.9	31.4	29.27	28.87	29.72	26.82	34.57	31.07	31.22	734	890	872	807	864	768	883	797	788
100624021	PLAGL2	3.22	3.13	2.7	3.84	3.72	3.51	2.88	3.02	2.99	5.11	4.79	4.01	5.84	5.55	5.2	4.94	5.16	5.14	294	286	251	344	341	317	267	282	275
100626560	STAU1	38.81	35.86	34.16	34.74	33.74	33.96	40.13	41.39	42.5	61.66	54.91	50.72	52.85	50.35	50.33	68.88	70.82	73.07	1971	1823	1764	1719	1702	1683	2053	2111	2150
100511709	CHEK1	0.65	0.28	0.68	0.55	0.28	0.58	0.82	0.56	0.85	1.03	0.43	1.02	0.84	0.42	0.86	1.41	0.96	1.47	25	11	27	21	11	22	32	22	33
100155713	DAAM2	20.94	20.37	20.72	27.54	28.41	30.3	24.96	25.32	24.83	33.27	31.18	30.77	41.89	42.4	44.91	42.85	43.33	42.69	2105	2049	2125	2711	2860	2983	2549	2593	2512
100512202	TSPAN12	1.68	1.23	1.12	5.22	5.14	5.52	2.21	2	2.56	2.67	1.89	1.66	7.93	7.67	8.18	3.79	3.43	4.41	58	48	41	194	183	190	79	69	87
397458	SLC9A1	12.21	13.18	11.22	9.48	10.29	8.42	14.3	13.7	13.62	19.39	20.17	16.65	14.42	15.37	12.49	24.54	23.45	23.41	546	590	512	416	461	369	647	621	610
110260401	LOC110260401	0	0	0	0	0.11	0.06	0.06	0	0.06	0	0	0	0	0.17	0.09	0.1	0	0.1	0	0	0	0	2	1	1	0	1
100157209	PRICKLE1	26.68	27.36	27.35	17.6	17.27	16.2	38.54	39.11	38.8	42.39	41.89	40.6	26.77	25.77	24.01	66.17	66.93	66.71	1829	1877	1912	1182	1186	1089	2681	2729	2673
100125959	MDM2	28.26	27.98	22.83	38.05	35.07	35.95	32.91	32.19	33.36	44.9	42.85	33.9	57.87	52.34	53.29	56.5	55.09	57.36	1577	1505	1319	2073	1901	2000	1896	1897	1877
100623181	ACD	13.96	14.74	15.43	7.74	8.7	8.22	11.46	11.67	11.44	22.19	22.57	22.91	11.78	12.98	12.18	19.67	19.96	19.67	295	312	333	161	184	170	243	247	240
100154308	TANGO2	62.23	64.92	64.99	57.3	60.34	58.74	59.1	58.22	57.17	98.87	99.39	96.5	87.16	90.06	87.07	101.46	99.61	98.29	1467	1508	1520	1316	1392	1322	1381	1375	1321
100519366	LOC100519366	0.02	0	0	0.04	0.04	0.04	0	0	0	0.03	0	0	0.06	0.05	0.06	0	0	0	1	0	0	2	1	1	0	0	0
102166944	LOC102166944	15.18	14.19	15.17	5.07	6.97	4.72	7.89	7.27	8.75	24.12	21.72	22.52	7.72	10.41	7	13.55	12.43	15.05	58.93	55.6	60.77	20	27	18	28.79	25.88	31.22
100689265	TRIM54	0	0.06	0	0	0	0	0	0	0	0	0.09	0	0	0	0	0	0	0	0	1	0	0	0	0	0	0	0
100152345	CEP152	0.41	0.45	0.42	1.11	1.04	1.36	0.61	0.59	0.72	0.66	0.69	0.62	1.68	1.56	2.02	1.05	1.01	1.23	38	41	39	98	94	120	57	56	66
100623273	STON1	6.31	5.04	4.94	6.05	5.02	6.2	7.12	7.51	7.94	10.02	7.71	7.34	9.2	7.49	9.19	12.21	12.85	13.64	896	716	716	841	714	863	1028	1088	1136
100152154	MOBP	0	0	0	0	0	0	0	0.01	0	0	0	0	0	0	0	0	0.02	0	0	0	0	0	0	0	0	1	0
100156693	PSRC1	2	2	3.32	2.86	3.07	2.53	2.04	2.34	1.83	3.18	3.07	4.93	4.35	4.58	3.75	3.5	4	3.15	52	57	79	70	69	70	53	63	49
100154087	SOX17	0	0	0	0.11	0.14	0.23	0	0.06	0	0	0	0	0.17	0.21	0.34	0	0.1	0	0	0	0	4	5	8	0	2	0
100627836	LOC100627836	0	0	0	0	0	0.02	0	0	0	0	0	0	0	0	0.03	0	0	0	0	0	0	0	0	1	0	0	0
100626582	ARHGEF26	0.27	0.41	0.38	1	1.43	0.9	0.31	0.31	0.2	0.43	0.63	0.57	1.51	2.14	1.33	0.53	0.53	0.34	22	20	20	55	75	51	19	17	17
100153116	GRID1	0.97	1.24	1.2	0.34	0.21	0.15	1.85	2.06	1.68	1.53	1.89	1.78	0.52	0.31	0.22	3.17	3.53	2.89	52	67	66	18	11	8	101	113	91
100520742	KMT2B	4.49	4.51	4.26	6.05	5.58	5.57	3.48	3.65	3.44	7.13	6.9	6.32	9.2	8.33	8.26	5.98	6.24	5.92	628	631	607	828	782	763	495	520	485
100151864	SMC3	23.52	22.94	20.95	20.12	18.45	19.94	25.48	26.17	25.98	37.37	35.13	31.11	30.6	27.53	29.56	43.73	44.77	44.67	1555	1518	1413	1303	1221	1291	1708	1758	1725
100624385	ARL13B	3.73	4.08	3.34	6.28	6.63	6.6	4.49	3.91	4.7	5.92	6.24	4.95	9.56	9.89	9.78	7.71	6.7	8.07	133	146	123	218	235	228	159	141	163
100627869	FER1L5	0	0.01	0	0	0	0	0	0	0	0	0.01	0	0	0	0	0	0	0	0	1	0	0	0	0	0	0	0
100526227	EFCAB14	9.9	8.73	8.58	11.93	11.75	12.02	9.1	8.5	9.57	15.73	13.36	12.74	18.14	17.53	17.81	15.62	14.55	16.45	916	809	810	1082	1089	1090	855	800	891
110256117	SLC47A1	1.7	1.35	1.66	1.53	1.68	1.64	1.74	1.59	1.67	2.7	2.06	2.47	2.33	2.5	2.42	2.99	2.72	2.88	57	52	64	57	56	54	64	57	62
100738747	EEF1AKMT1	3.93	4.37	4.63	3.31	3.37	3.29	3.25	3.03	3.05	6.24	6.69	6.87	5.04	5.03	4.88	5.58	5.18	5.24	866	964	1040	714	744	711	729	681	677
110257790	WDR44	5.17	4.39	3.93	3.89	3.7	4.2	5.07	4.84	4.75	8.21	6.72	5.84	5.92	5.53	6.22	8.7	8.28	8.16	464	394	360	342	333	369	462	442	428
768116	SNRPB2	45.25	45.69	38.66	46.22	41.9	49.96	41.75	51.15	57.99	71.89	69.95	57.41	70.31	62.54	74.05	71.67	87.52	99.69	459	462	411	446	402	481	468	509	541
100627016	LOC100627016	0.08	0.21	0.25	0.23	0.23	0.33	0.45	0.45	0.37	0.13	0.32	0.38	0.35	0.34	0.49	0.77	0.77	0.64	5	12.72	15.92	13.73	13.85	20	28	28	23
100156613	RNF139	1.87	1.43	1.5	1.7	1.64	1.9	1.61	2.28	2.06	2.97	2.18	2.23	2.59	2.44	2.81	2.76	3.9	3.53	156.83	119.8	128.33	139.89	137.47	155.93	137.13	194.58	173.43
100144524	ZBP1	3.25	2.37	1.72	40.28	38.45	32.17	10.97	11.62	11.11	5.17	3.63	2.55	61.28	57.39	47.68	18.83	19.88	19.1	63	46	34	768	745	610	213	225	213
110259947	HS3ST6	0.39	0.44	0.51	0.35	0.52	0.48	0.38	0.32	0.29	0.62	0.67	0.76	0.53	0.77	0.71	0.66	0.54	0.5	24	27	32	21	32	29	24	20	18
100625117	PPP3R2	0.08	0.33	0.08	0	0	0	0.34	0	0.85	0.13	0.51	0.12	0	0	0	0.58	0	1.47	1	4	1	0	0	0	4	0	10
100520891	RPL18A	2370.98	2538.45	2865.61	2673.65	2691.8	2610.97	1596.55	1612.23	1572.46	3766.92	3886.42	4254.87	4066.87	4017.67	3869.78	2740.75	2758.73	2703.44	16953	18221	21008	19029	19205	18272	11116	11086	10752
110260688	OS9	45.22	49.29	44.66	46.62	48.37	46.03	52.92	51.87	48.53	71.84	75.46	66.32	70.91	72.2	68.22	90.85	88.75	83.44	1875	2046	1890	1896	2008	1869	2219	2177	2014
100517894	LPCAT2	3.07	3.36	2.46	8.18	6.55	7.89	2.15	1.85	2.29	4.88	5.14	3.65	12.44	9.78	11.7	3.68	3.17	3.94	147	161	120	384	314	370	104	90	110
100525187	SGPL1	8.98	8.53	7.59	6.56	6.03	6.12	9.46	9.31	9.92	14.26	13.07	11.27	9.97	8.99	9.06	16.23	15.93	17.05	613	579	530	446	409	406	648	645	675
102162772	IL17B	0.26	0.2	0.45	0.4	0.2	0.27	0.07	0.13	0.33	0.42	0.3	0.67	0.61	0.29	0.4	0.11	0.23	0.57	4	3	7	6	3	4	1	2	5
100525351	RASSF6	0.01	0	0.05	0.1	0.03	0.06	0.02	0.05	0	0.02	0	0.07	0.15	0.05	0.1	0.03	0.08	0	1	0	3	6	2	4	1	3	0
106507207	LOC106507207	0	0	0	0	0	0.08	0	0	0	0	0	0	0	0	0.12	0	0	0	0	0	0	0	0	1	0	0	0
100155734	LOC100155734	0.24	0.23	0.23	0.23	0	0	0	0.51	0	0.37	0.36	0.34	0.36	0	0	0	0.87	0	1	1	1	1	0	0	0	2	0
100513359	ARID1A	13.38	13.09	11.8	15.35	15.23	15.71	10.78	11.13	11.22	21.26	20.04	17.52	23.36	22.73	23.29	18.51	19.04	19.29	1827	1788	1643	2052	2082	2101	1497	1549	1543
100515613	PINK1	17.05	17.8	17.42	16.27	15.97	14.42	14.77	14.75	14.47	27.09	27.25	25.87	24.74	23.84	21.37	25.36	25.24	24.87	821	858	856	768	770	680	720	720	698
100158046	ST8SIA2	0	0	0.07	0.07	0	0	0	0.07	0	0	0	0.1	0.11	0	0	0	0.12	0	0	0	1	1	0	0	0	1	0
100171389	PTPN6	0.3	0.45	0.53	0.71	0.72	1.05	0.6	0.81	0.48	0.48	0.69	0.79	1.08	1.08	1.56	1.03	1.38	0.83	10	15	18	23	24	34	20	27	16
100155615	AVPI1	52.81	55.12	66.87	98.65	103.25	98.89	41.61	42.55	38.66	83.9	84.39	99.29	150.05	154.11	146.57	71.42	72.8	66.46	746	785	962	1403	1494	1403	598	607	551
110261745	LOC110261745	0.04	0.04	0.04	0	0.04	0	0.04	0	0	0.07	0.07	0.07	0	0.07	0	0.08	0	0	1	1	1	0	1	0	1	0	0
100153622	SLC25A37	6.13	6.01	6.18	8.17	8.74	10.35	6.01	5.71	5.28	9.74	9.2	9.17	12.43	13.05	15.33	10.33	9.77	9.08	432	424	444	564	617	714	430	409	374
100155350	JPH2	3.26	3.48	3.68	1.67	1.55	1.31	5.43	4.73	5.34	5.18	5.33	5.46	2.54	2.31	1.94	9.32	8.1	9.19	305	326	351	153	145	120	516	451	503
100520459	DTX3L	0.59	0.48	0.37	7.07	6.79	7.55	1.98	2.14	1.98	0.93	0.73	0.55	10.75	10.13	11.2	3.39	3.66	3.41	48	39	31.06	566.01	556.01	605	164	178	163
100515520	RPL39	998.54	952.44	1040.35	1002.69	880.3	1041	437.98	402.88	419.07	1586.45	1458.21	1544.72	1525.18	1313.9	1542.9	751.87	689.38	720.47	3671.28	3525.77	3942.33	3721.28	3217.07	3735.99	1510.36	1346.87	1405.46
100620860	CCDC24	6.84	7.78	6.93	4.92	5.26	4.85	5.48	4.78	5	10.87	11.91	10.28	7.48	7.86	7.19	9.41	8.18	8.6	150	175	154	110	118	108	118	105	109
100155482	FNDC7	0	0	0	0	0	0	0	0	0.02	0	0	0	0	0	0	0	0	0.03	0	0	0	0	0	0	0	0	1
100525867	SNRPG	15.42	16.15	17.45	20.87	16.76	22.96	8.77	9.52	9.08	24.49	24.72	25.9	31.75	25.02	34.04	15.06	16.29	15.62	431	452	497.96	573.2	469	628.54	247	268	253
110260205	TSNARE1	1.71	1.84	1.84	1.9	2.23	2.09	1.55	1.43	1.41	2.72	2.82	2.73	2.9	3.32	3.1	2.66	2.44	2.42	115	123	136	123	152	131	103	94	96
100626730	RABEP1	17.8	15.59	14.43	17.67	16.41	16.99	18.38	19.25	18.2	28.29	23.86	21.42	26.88	24.5	25.18	31.55	32.94	31.29	1576	1374	1300	1530	1454	1474	1650	1744	1633
100142665	NCF2	0	0.05	0.09	0.14	0.04	0.14	0.67	0.81	0.54	0	0.07	0.13	0.21	0.07	0.2	1.14	1.38	0.93	0	2	2	5	1	5	22	23	15
102163937	GPR137C	0.06	0.03	0.03	0	0.04	0.03	0.06	0.09	0.12	0.09	0.04	0.04	0	0.06	0.04	0.1	0.15	0.2	4	2	2	0	3	2	4	6	8
100152755	TRIM59	2.28	1.94	1.42	1.02	0.89	1.2	2.53	2.41	2.41	3.63	2.97	2.1	1.54	1.33	1.77	4.35	4.13	4.14	140	119	89	61	55	73	156	149	147
100519132	KCNN1	0.27	0.47	0.03	0.21	0.15	0.16	0.28	0.29	0.33	0.42	0.72	0.04	0.32	0.22	0.24	0.49	0.5	0.57	9	16	1	7	5	4	9	10	10
110260076	LOC110260076	0	0	0	0	0	0	0.11	0	0	0	0	0	0	0	0	0.19	0	0	0	0	0	0	0	0	1	0	0
100621778	DPEP2	1.15	1.31	0.52	1.28	1.05	1.18	0.32	0.74	0.37	1.83	2.01	0.77	1.94	1.57	1.75	0.54	1.26	0.64	28	29	12	31	24	28	7	18	9
100737330	NFIC	48.41	48.18	43.65	42.37	42.62	40.49	45.14	45.11	48.65	76.91	73.76	64.81	64.45	63.61	60.01	77.48	77.18	83.64	3170	3160	2922	2729	2796	2592	2993	3007	3206
100519209	NTRK2	0	0.02	0	0	0.04	0.02	0.02	0.01	0	0	0.03	0	0	0.06	0.03	0.03	0.03	0	0	1	0	0	2	1	1	2	0
102166590	LOC102166590	0.02	0.07	0.12	0	0.05	0.1	0.05	0.09	0.07	0.04	0.11	0.17	0	0.07	0.14	0.08	0.16	0.12	1	3	5	0	2	4	2	4	3
100624659	NSF	9.6	9.76	10.06	8.01	7.55	8.32	12.09	12.58	11.49	15.25	14.94	14.94	12.18	11.27	12.33	20.76	21.52	19.75	457	478	489	371	354	378	572	607	543
100511003	UHRF1	1.45	1.23	1.46	1.45	1.49	1.43	1.76	2.35	1.87	2.31	1.88	2.17	2.2	2.22	2.12	3.02	4.03	3.21	93	80	97	91	96	89	114	154	121
100625235	BRINP1	0	0	0	0.03	0	0.03	0.03	0	0	0	0	0	0.04	0	0.04	0.05	0	0	0	0	0	1	0	1	1	0	0
100515104	SLC36A2	0.17	0.04	0.09	0	0	0.15	0.07	0.09	0.14	0.28	0.07	0.13	0	0	0.22	0.13	0.15	0.25	4	1	2	0	0	4	2	2	4
100624019	OBSL1	9.84	10.07	9.71	9.17	10.02	7.56	10.02	9.73	9.34	15.64	15.41	14.42	13.96	14.95	11.21	17.21	16.65	16.05	642	661	680	564	646	494	703	700	650
100520242	MLLT11	6.19	6.46	5.5	13.5	13.84	15.6	7.54	7.36	6.48	9.83	9.89	8.16	20.53	20.66	23.13	12.94	12.6	11.14	130	136	118	279	291	321	159	155	135
100158029	GLT8D1	45.43	42.16	48.29	50.64	47.22	53.41	45.46	45.42	46.58	72.18	64.56	71.71	77.03	70.48	79.15	78.05	77.72	80.08	1461	1335	1536	1609	1526	1718	1442	1455	1472
100156728	LOC100156728	0	0.04	0	0	0	0	0.04	0.07	0	0	0.06	0	0	0	0	0.06	0.12	0	0	1	0	0	0	0	1	2	0
100622082	LOC100622082	0	0	0	0	0	0	0	0	0.04	0	0	0	0	0	0	0	0	0.08	0	0	0	0	0	0	0	0	1
100514126	USP6NL	3.84	3.64	3.98	5.35	5.3	5.7	3.68	3.82	4.22	6.1	5.57	5.9	8.13	7.92	8.45	6.32	6.54	7.26	602	572	635	820	833	874	587	612	667
100524966	TNS3	1.07	1.22	1.36	2.77	2.98	2.9	1.07	1.2	1.06	1.7	1.86	2.02	4.22	4.45	4.3	1.84	2.06	1.83	125	143	163	322	354	327	125	141	126
100170147	ALPL	0.15	0.18	0.17	0.54	0.45	0.72	0.27	0.31	0.26	0.24	0.28	0.26	0.82	0.67	1.06	0.47	0.53	0.45	6	7	7	21	18	28	11	12	10
100518241	SUMF2	10.55	13.22	13.06	14.01	15.13	14.22	12.62	14.15	12.21	16.77	20.24	19.38	21.32	22.59	21.08	21.66	24.21	21	254	313	316	322	351	321	298	337	286
100627184	GLI4	4.57	4.83	4.9	3.91	4.22	3.75	3.76	3.85	3.88	7.26	7.4	7.28	5.95	6.3	5.56	6.46	6.58	6.67	383	405	419	321	354	308	320	328	327
100156584	ACP6	12.55	13.76	14.53	18.08	19.59	18.42	12.26	13.38	12.17	19.93	21.06	21.58	27.51	29.24	27.3	21.05	22.89	20.92	328	362	389	466	515	475	324	352	316
100622860	ARCN1	56.51	49.82	46.57	48.61	43.68	47.57	68.36	66.51	70.38	89.79	76.27	69.15	73.93	65.2	70.51	117.35	113.81	121.01	3154	2783	2652	2659	2441	2600	3866	3768	3941
100156439	TCEANC	5.86	6.54	7.65	5.09	5.45	4.9	7.02	6.22	6.46	9.31	10.02	11.36	7.74	8.13	7.26	12.05	10.64	11.1	115	129	153	94	108	92	137	123	129
397399	FCGRT	187.07	200.24	205.15	167.47	183.99	178.84	158.28	171.32	164.46	297.21	306.57	304.61	254.74	274.62	265.06	271.71	293.16	282.75	4295	4604	4829	3811	4264	4046	3592	3800	3615
100520687	PLA2G4A	12.88	10.75	15.28	138.51	126.89	129.73	7.06	6.95	6.71	20.47	16.45	22.69	210.69	189.39	192.27	12.12	11.89	11.53	703	590	843	7291	6701	6746	380	384	351
100622983	RP2	3.32	2.83	2.57	7.7	6.8	7.03	3.24	3.24	3.15	5.27	4.33	3.82	11.72	10.14	10.41	5.57	5.54	5.42	219	187	173	498	449	454	217	217	209
100621404	UNC13B	0.29	0.25	0.15	0.09	0.04	0.07	0.34	0.42	0.33	0.45	0.38	0.22	0.13	0.06	0.1	0.58	0.72	0.57	30	27	16	9	4	7	36	45	35
100152039	C1H15orf61	6.14	4.76	6.92	3.7	5.47	5.16	2.52	4.25	3.56	9.75	7.28	10.27	5.63	8.16	7.65	4.32	7.28	6.13	45	35	52	27	40	37	18	30	25
100518818	HAUS7	3.69	3.63	4.17	2.38	3.18	3.25	3.23	3.16	3.38	5.86	5.56	6.19	3.62	4.74	4.82	5.54	5.41	5.82	227.43	222.61	262.33	143.74	197.25	196.49	202.1	197.65	208.56
100156353	ACIN1	25.16	26.22	24.32	27.21	28.25	27.7	22.86	22.4	22.93	39.97	40.14	36.11	41.39	42.16	41.05	39.24	38.33	39.42	1881	1965	1844	1990	2115	2024	1729	1705	1721
110257490	NTSR1	0.36	0.42	0.48	0.2	0.23	0.14	0.5	0.41	0.47	0.57	0.64	0.71	0.3	0.34	0.21	0.87	0.7	0.82	41	48	56	22	26	16	59	48	55
100621255	S100PBP	5.53	5.47	5.94	4.45	3.39	4.68	7.14	7.66	8.38	8.78	8.37	8.81	6.77	5.05	6.93	12.26	13.11	14.4	324	298	298	207	185	219	378	388	432
100155731	COQ6	7.9	9.25	8.31	6.34	5.39	7.09	8.2	9.21	7.54	12.55	14.16	12.35	9.65	8.04	10.5	14.07	15.76	12.97	255	299	274	201	174	224	267	300	243
100158199	NTAQ1	10.11	10.11	10.92	5.47	5.11	5.17	9.41	9.03	8.53	16.06	15.48	16.21	8.32	7.62	7.67	16.16	15.45	14.67	223	226	247	120	114	113	211	202	189
445465	RXRG	0	0.04	0.04	0	0.04	0	0	0.04	0	0	0.06	0.06	0	0.06	0	0	0.06	0	0	1	1	0	1	0	0	1	0
100624468	OSER1	16.63	15.2	17.45	19.91	20.49	19.98	16.97	16.14	16.41	26.41	23.27	25.92	30.29	30.58	29.61	29.13	27.61	28.21	395	356	422	462	484	463	403	383	385
100623437	DSC3	2.44	2.22	2.13	1.4	1.08	1.59	3.33	3.36	3.45	3.88	3.4	3.16	2.12	1.61	2.36	5.72	5.74	5.93	282	257	251	158	125	180	391	395	401
100526131	COG6	13.76	11.9	10.64	10.33	9.43	10.13	16	16.92	16.05	21.86	18.22	15.8	15.71	14.08	15.02	27.46	28.95	27.59	673	602	545	491	455	479	783	841	805
100513834	PLA2G4F	0	0	0.01	0.02	0.01	0	0	0	0	0	0	0.02	0.03	0.02	0	0	0	0	0	0	1	2	1	0	0	0	0
100144417	RBM4	46.42	46.47	46.32	49.53	60.65	52.17	40.1	37.41	40.44	73.75	71.15	68.77	75.34	90.52	77.33	68.84	64.01	69.53	1046.63	1053.15	1026.89	1109.2	1273.49	1147.84	886.75	830.19	859.68
100522801	EIF3H	229.16	216.79	222.5	239	246.87	238	184.8	181.89	185.34	364.09	331.91	330.37	363.54	368.46	352.75	317.24	311.23	318.65	3752	3555	3724	3854	4040	3814	3023	2966	2993
100622586	TAF12	13.46	12.71	11.99	9.74	8.58	9.33	9.88	7.75	9.27	21.38	19.46	17.8	14.81	12.81	13.83	16.96	13.25	15.93	203	191	184	146	129	138	148	117	138
497636	DMD	3.05	2.36	2.29	2.17	1.83	2.17	2.65	2.68	3.22	4.85	3.61	3.4	3.3	2.74	3.21	4.54	4.58	5.53	336	266	259	155	139	151	291	262	322
100516367	POLR3C	6.99	7.67	7.51	7.69	8.21	6.07	7.13	7.06	7.11	11.1	11.74	11.15	11.7	12.26	9	12.24	12.08	12.22	214	238	237	231	251	197	217	214	222
100157127	STOX1	0	0	0.01	0	0.01	0.02	0	0	0.03	0	0	0.01	0	0.02	0.03	0	0	0.05	0	0	1	0	1	2	0	0	3
110256228	KIF9	0.31	0.41	0.24	0.38	0.3	0.37	0.25	0.22	0.31	0.5	0.63	0.36	0.57	0.45	0.54	0.43	0.38	0.54	19	23	14	19	22	19	17	21	19
100519331	GAS6	58.4	63.9	59.54	21.07	23.28	23.16	57.11	58.9	55.31	92.78	97.83	88.41	32.04	34.75	34.33	98.05	100.78	95.09	1957	2144	2037	693	781	760	1932	1993	1851
100623178	LRRC30	0.07	0	0	0	0	0	0	0	0	0.11	0	0	0	0	0	0	0	0	2	0	0	0	0	0	0	0	0
100513300	MPZL3	0.23	0.07	0.1	0.18	0.16	0.39	0	0.09	0.1	0.36	0.11	0.15	0.27	0.23	0.58	0	0.15	0.18	13	4	6	10	9	22	0	5	6
100517372	LOC100517372	7.32	7.72	9.32	7.55	7.91	9.85	6.79	5.97	4.88	11.63	11.82	13.83	11.48	11.81	14.6	11.65	10.22	8.4	123	130	160	125	133	162	114	100	81
733578	CLDN4	1.07	0.48	1.42	1.24	0.61	1.88	0.47	0.39	0.28	1.71	0.74	2.1	1.89	0.91	2.79	0.8	0.67	0.47	16	11	28	21	9	42	9	9	7
110261089	GPR157	7.88	7.59	8.17	4.24	4.55	4.55	8.27	7.4	8.18	12.52	11.61	12.14	6.46	6.79	6.75	14.2	12.66	14.06	168	162	178	89	97	95	177	158	173
100517418	UBL3	7.92	8.45	7.31	9.94	9.44	9.64	8.93	9.96	9.92	12.58	12.93	10.85	15.12	14.09	14.28	15.32	17.05	17.05	542	564	512	669	649	630	557	630	635
100513798	RRAGC	27.85	25.35	20.98	18.25	15.76	18.26	36.44	38.68	38.56	44.25	38.82	31.16	27.77	23.52	27.07	62.56	66.18	66.3	1151	1049	885	740	652	739	1523	1618	1595
100520193	RTL6	9.75	9.66	9.72	10.68	11.03	10.09	7.67	7.86	7.81	15.49	14.79	14.43	16.24	16.46	14.95	13.16	13.44	13.42	880	873	895	944	997	892	703	722	709
102160814	LOC102160814	1.63	1.94	1.29	1.02	0.81	0.32	1.19	1.32	1.4	2.59	2.97	1.91	1.55	1.22	0.47	2.05	2.26	2.4	26	31	21	16	13	5	19	21	22
100522824	GNA13	8.58	7.61	6.38	7.01	6.41	7.24	10.86	11.15	11.46	13.63	11.65	9.48	10.66	9.56	10.73	18.65	19.08	19.7	885	786	672	708	662	732	1139	1172	1190
100520446	PIP4K2A	17.08	15.63	13.56	14.07	13.58	14.72	16.15	16.48	15.08	27.14	23.93	20.13	21.41	20.26	21.82	27.72	28.2	25.93	932	854	755	753	742	787	893	913	826
100513262	AP2A2	63.09	65.98	64.99	48.87	55.46	51.26	54.38	55.37	53.65	100.24	101.02	96.5	74.33	82.78	75.98	93.35	94.74	92.23	3267	3422	3438	2492	2889	2619	2853	2913	2795
100622221	EIF2A	51.02	51.85	49.38	51.13	46.45	52.85	44.83	44.11	46.55	81.06	79.38	73.31	77.77	69.32	78.33	76.95	75.47	80.03	1764	1795	1742	1735	1607	1789	1565	1541	1608
100622492	CFAP92	0.42	0.59	0.42	0.02	0.06	0.03	0.43	0.35	0.38	0.67	0.9	0.62	0.02	0.09	0.04	0.73	0.6	0.66	25	39	28	1	2	1	28	22	25
100270721	ARF2	16.31	13.45	14.87	9.72	8.94	12.38	14.35	17.51	19.23	25.91	20.6	22.08	14.78	13.35	18.35	24.63	29.97	33.06	390	353	354	275	233	292	428	426	459
110256099	DERL2	3.91	4.04	3.82	4.63	4.25	4.79	4.2	4.66	4.9	6.21	6.18	5.67	7.04	6.35	7.1	7.2	7.97	8.43	270	279	269	313	294	324	294	327	340
110258635	LOC110258635	1.07	0.81	0.75	2.14	0.65	1.47	0.6	0.55	0.76	1.71	1.25	1.11	3.26	0.97	2.17	1.04	0.95	1.3	11.32	8.6	8.06	22.34	6.82	15.13	6.29	5.72	7.78
100155066	NABP1	4.42	4.08	3.07	6.97	5.03	5.82	6.53	5.92	7.1	7.02	6.25	4.56	10.6	7.51	8.62	11.2	10.12	12.21	107	99	76	166	122	138	159	144	171
100526237	FMOD	2767.16	2676.09	2590.65	1801.48	1776.95	1850.36	3007.35	2984.64	3065.02	4396.37	4097.15	3846.61	2740.21	2652.21	2742.46	5162.61	5107.08	5269.51	138348	133932	132166	88306	88949	90594	152256	151332	153615
100620437	SP4	0.48	0.44	0.35	0.63	0.44	0.54	0.48	0.43	0.53	0.77	0.68	0.51	0.96	0.66	0.8	0.82	0.73	0.91	32	31	28	47	35	36	36	41	50
100153387	SLA-DQA1	0.14	0	0.13	0	0	0.07	0.82	0.69	0.42	0.22	0	0.2	0	0	0.1	1.41	1.17	0.71	2	0	2	0	0	1	12	10	6
397366	CNGA1	0	0	0	0	0	0	0	0	0.04	0	0	0	0	0	0	0	0	0.07	0	0	0	0	0	0	0	0	2
100512182	PLEKHA6	0.33	0.23	0.35	0.22	0.13	0.17	0.08	0.17	0.07	0.53	0.35	0.51	0.34	0.19	0.26	0.14	0.3	0.12	20	13	22	13	8	10	5	11	4
100738935	LOC100738935	0	0	0	0	0	0	0	0	0.03	0	0	0	0	0	0	0	0	0.06	0	0	0	0	0	0	0	0	1
110256069	DOC2B	0	0.04	0.08	0	0	0	0.13	0.2	0.24	0	0.06	0.12	0	0	0	0.22	0.33	0.42	0	1	2	0	0	0	4	6	7
100233171	AGPAT3	37.43	35.61	35.59	40.94	40.97	38.82	39.25	39.22	42.18	59.46	54.53	52.84	62.27	61.16	57.54	67.38	67.11	72.51	1681	1755	1719	1806	1844	1698	1618	1566	1681
100621576	BLOC1S4	4.78	5.08	5.61	5.15	5.23	5.79	4.15	4.95	4.38	7.59	7.77	8.34	7.83	7.81	8.58	7.13	8.46	7.54	155	165	186	164	170	184	136	162	142
100522434	MFSD2B	0.13	0.2	0.06	0.07	0.03	0	0	0.06	0.15	0.21	0.31	0.1	0.1	0.05	0	0	0.11	0.26	4	7	2	2	1	0	0	2	5
100523416	UTP14A	28.06	28.54	30.15	33.77	35.63	33.59	25.67	27.44	26.14	44.58	43.69	44.76	51.37	53.19	49.79	44.06	46.96	44.95	1111	1134	1216	1319	1423	1313	1026	1111	1040
100522272	FOXK2	17.8	18.31	17.87	24.23	25.48	24.9	18.81	18.39	18.17	28.27	28.03	26.53	36.86	38.03	36.9	32.28	31.47	31.23	1378	1420	1414	1840	1976	1889	1478	1449	1415
110259845	CYTH3	21.28	21.07	21.43	30.38	31.23	29.32	14.12	13.34	14.62	33.81	32.26	31.82	46.21	46.61	43.45	24.24	22.82	25.14	1415	1403	1454	1979	2079	1908	953	902	977
110256841	LOC110256841	0.24	0.21	0.14	0.27	0.28	0.24	0.18	0.14	0.17	0.39	0.32	0.2	0.41	0.42	0.36	0.3	0.23	0.29	35	30	20	38	41	34	26	20	24
102158362	FANCC	0.29	0.25	0.25	0.23	0.18	0.3	0.47	0.52	0.39	0.46	0.39	0.37	0.35	0.27	0.44	0.81	0.89	0.66	11	8	9	8	7	11	18	20	14
100302502	SELENOT	54.73	46.89	44.97	71.88	66.49	75.5	54.28	58.1	57.35	86.96	71.78	66.77	109.34	99.25	111.9	93.19	99.42	98.59	350	301	295	458	424	472	336	354	348
100513606	RBM47	0	0	0.01	0.04	0.01	0	0.03	0.04	0.03	0	0	0.02	0.05	0.02	0	0.04	0.06	0.05	0	0	1	3	1	0	2	3	2
110257004	SERPINB12	0	0	0	0	0	0.03	0	0	0	0	0	0	0	0	0.04	0	0	0	0	0	0	0	0	1	0	0	0
100518539	GFPT2	22.29	21.33	21.55	21.86	19.9	14.77	25.02	24.49	23.5	35.41	32.66	32	33.25	29.71	21.89	42.96	41.9	40.4	1048	1004	1034	1008	937	680	1191	1167	1107
106504178	LOC106504178	1.32	1.2	0.93	0.98	0.94	1.38	0.99	1.05	1.02	2.1	1.83	1.37	1.49	1.4	2.05	1.69	1.8	1.76	94	85	67	68	57	96	71	76	73
100152851	CD84	0.07	0.03	0.05	0.03	0.04	0.05	0.05	0.04	0.09	0.11	0.04	0.08	0.04	0.06	0.07	0.08	0.07	0.15	9.83	4.01	7.73	4	6.14	7	7	4	11
100521353	LRRK1	8.63	7.82	7.52	7.75	7.74	6.24	7.97	7.33	7.56	13.71	11.97	11.17	11.78	11.55	9.24	13.69	12.55	13	1031	935	942	921	934	749	988	916	914
110260758	B4GALNT3	0.11	0.23	0.22	0.01	0.01	0.06	0.13	0.07	0.05	0.17	0.36	0.32	0.02	0.02	0.09	0.23	0.12	0.08	9	19	18	1	1	5	11	6	4
100627477	POLR1D	124.1	113.26	126.58	125.08	111.63	131.02	104.53	98.5	100.32	197.16	173.4	187.94	190.25	166.61	194.19	179.44	168.55	172.47	1099	1006	1148	1098	987	1135	909	848	858
100511523	TMPRSS13	0.05	0.04	0.05	0.04	0.02	0.05	0.02	0.02	0.07	0.09	0.05	0.08	0.06	0.03	0.08	0.03	0.03	0.12	3	2	3	2	1	3	1	1	4
100514765	VSIG8	0	0.13	0.09	0.13	0.13	0.13	0.1	0.1	0.1	0	0.2	0.14	0.2	0.19	0.19	0.16	0.16	0.17	0	4	3	4	4	4	3	3	3
110261385	FAAP20	2.7	3.12	3.53	2.73	2.96	3.1	2.82	2.28	2.87	4.29	4.77	5.24	4.16	4.42	4.59	4.84	3.9	4.94	123	142	164	122	135	138	130	105	131
110257193	IWS1	12.19	11.92	11.75	12.59	13.34	13.02	14.57	13.47	14.01	19.37	18.25	17.45	19.15	19.9	19.29	25.02	23.06	24.08	584	572	575	594	640	612	707	653	674
100522449	NWD2	0	0	0.01	0	0	0	0	0	0.01	0	0	0.01	0	0	0	0	0	0.01	0	0	1	0	0	0	0	0	1
100626713	PTCHD4	0	0	0	0.01	0	0	0	0	0.01	0	0	0	0.02	0	0	0	0	0.02	0	0	0	1	0	0	0	0	1
100620483	MIS18BP1	1.43	1.26	1	1.37	1.31	1.42	1.18	1.26	1.02	2.28	1.92	1.48	2.08	1.96	2.1	2.02	2.15	1.76	124	108	87	118	117	122	105	113	87
100738074	ZNF316	5.28	6.31	6.15	5.96	7.02	6.78	5.61	5.25	5.64	8.39	9.66	9.13	9.06	10.48	10.06	9.63	8.98	9.7	541	647	643	598	721	681	584	548	582
414373	CCR3	0	0.04	0	0	0	0	0	0	0	0	0.06	0	0	0	0	0	0	0	0	1	0	0	0	0	0	0	0
100037941	PDE4B	6.16	6.31	9.5	29.11	29.23	29.89	5.84	5.45	5.97	9.79	9.66	14.11	44.27	43.62	44.3	10.02	9.33	10.27	274	284	403	1216	1246	1312	270	251	270
100517120	MPO	0.03	0	0	0	0	0	0	0.03	0.03	0.04	0	0	0	0	0	0	0.05	0.05	1	0	0	0	0	0	0	1	1
397039	MDH2	110.68	110.96	117.75	110.93	118.04	121.19	108.42	104.98	110.37	175.84	169.88	174.84	168.74	176.18	179.61	186.13	179.64	189.75	3412	3425	3706	3358	3642	3658	3371	3264	3394
100154779	CFAP91	0.17	0.13	0.11	0.17	0.1	0.21	0.05	0.19	0.12	0.27	0.19	0.16	0.25	0.14	0.31	0.09	0.33	0.21	9	7	6	9	5	11	3	11	7
407247	LHCGR	0.01	0.03	0.02	0	0	0.01	0	0	0.01	0.02	0.05	0.04	0	0	0.02	0	0	0.02	1	1	1	0	0	1	0	0	1
100515522	CCIN	0.18	0.18	0.07	0.08	0.03	0.05	0	0.05	0	0.28	0.27	0.11	0.12	0.04	0.08	0	0.09	0	7	7	3	3	1	2	0	2	0
100625069	MRPL19	13.09	10.98	11.03	11.51	9.61	15.01	15.52	14.25	16.15	20.8	16.81	16.38	17.5	14.35	22.25	26.64	24.39	27.77	188	158	162	163	138	211	222	203	228
100154739	SFI1	0.89	0.97	0.93	1.16	0.74	1.16	0.69	0.7	0.68	1.42	1.48	1.39	1.76	1.11	1.71	1.18	1.2	1.17	60	65	64	76	50	76	47	48	46
100511102	CACNA1D	0.01	0.02	0.02	0	0.01	0.01	0	0.02	0.03	0.02	0.03	0.03	0	0.01	0.02	0	0.03	0.05	2	2	2	0	1	2	0	3	3
100736963	SCN1B	6.38	7.21	7.44	4.66	4.99	4.29	5.05	4.72	4.14	10.14	11.04	11.05	7.08	7.45	6.36	8.67	8.08	7.12	152	172	181	109	119	100	121	113	98
100526143	ANKMY1	0.21	0.21	0.21	0.29	0.34	0.29	0.09	0.05	0.12	0.34	0.33	0.31	0.44	0.51	0.43	0.15	0.09	0.21	12	12	12	16	19	16	5	3	7
100519254	ENTHD1	0.02	0	0	0.02	0.02	0.02	0	0.02	0.05	0.04	0	0	0.04	0.04	0.04	0	0.04	0.08	1	0	0	1	1	1	0	1	2
100625226	GTPBP4	16.35	16.66	16.91	20.02	19.83	19.42	16.74	15.11	16.45	25.97	25.51	25.1	30.45	29.6	28.79	28.74	25.85	28.28	630	643	665	757	765	733	652	589	634
448797	CCL21	0	0	0	0	0	0	0.38	0	0	0	0	0	0	0	0	0.65	0	0	0	0	0	0	0	0	1	0	0
100337670	AMZ1	0.14	0.05	0.05	0	0.1	0	0	0.1	0	0.23	0.07	0.07	0	0.14	0	0	0.16	0	3	1	1	0	2	0	0	2	0
100156018	NDUFAF3	28.78	37.41	42.71	37.91	37.88	42.59	33.45	31.12	35.58	45.73	57.27	63.41	57.67	56.54	63.12	57.42	53.25	61.17	217	283	330	284	285	314	246	226	257
100626182	CD200	0.03	0.05	0.06	0	0	0	0	0.04	0	0.05	0.07	0.08	0	0	0	0	0.08	0	1	1	2	0	0	0	0	2	0
100514086	TCEAL4	23.05	32.04	23.81	15.59	17.09	13.52	26.42	25.39	23.69	36.62	49.06	35.35	23.71	25.5	20.04	45.36	43.44	40.74	369.22	514.33	389.91	245.92	273.72	212.05	422.8	404.69	374.22
100516028	ANKRD42	3.79	3.18	3.08	2.65	2.29	2.28	3.62	3.78	3.69	6.01	4.87	4.57	4.04	3.41	3.38	6.21	6.48	6.34	429	350	340	291	254	248	404	416	414
100524459	SLC25A20	10.95	9.22	9.08	9.6	9.11	11.58	13.28	12.75	12.34	17.4	14.12	13.48	14.6	13.6	17.17	22.8	21.81	21.21	281	237	238	242	234	291	343	329	315
100156818	PI4K2A	10.27	10.54	10.86	13.03	13.39	12.37	11.93	11.68	11.17	16.31	16.14	16.13	19.82	19.98	18.34	20.48	19.99	19.21	677	696	731	842	884	799	798	783	740
100154512	TRIM38	4.9	4.44	4.45	9.33	8.78	10.71	5.91	5.29	6.44	7.79	6.8	6.61	14.2	13.11	15.88	10.15	9.05	11.07	138	127	128	257	249	292	169	149	179
102160869	LOC102160869	0	0	0	0	0	0	0	0.08	0	0	0	0	0	0	0	0	0.14	0	0	0	0	0	0	0	0	1	0
106509714	ZNF213	1.92	2.42	2.3	1.43	1.65	1.68	2.71	2.17	2.3	3.05	3.71	3.42	2.18	2.46	2.48	4.65	3.71	3.96	90	116	110	66	77	77	129	104	108
100621364	TIMM22	7.24	8.48	8.39	9.13	8.55	9.9	9.19	8.4	10.02	11.51	12.98	12.46	13.88	12.76	14.68	15.78	14.37	17.23	133	156	157	165	157	178	169	154	182
780419	UBE2D1	14.88	14.33	9.26	18.59	17.12	20.18	12.75	16.48	15.56	23.64	21.94	13.75	28.28	25.55	29.91	21.89	28.2	26.75	206	187	154	234	220	236	187	194	205
100738229	DENND1B	2.48	2.55	2.34	4.16	3.8	4.23	2.31	2.61	2.47	3.95	3.91	3.48	6.33	5.67	6.27	3.96	4.47	4.25	319	328	307	523	489	532	301	342	320
100522640	MRM3	3.01	3.16	2.62	4.28	3.59	4.82	2.55	3.6	3.26	4.79	4.84	3.9	6.51	5.36	7.14	4.38	6.16	5.6	99	105	90	139	122	156	86	121	109
100625962	BCL7B	14.66	14.09	13.89	15.52	16.31	17.4	14.6	15.3	15.29	23.29	21.57	20.63	23.61	24.34	25.78	25.06	26.19	26.3	371	357	359	386	413	431	371	386	385
100521981	PRMT9	3.56	2.71	2.8	3.65	3.03	3.06	3.22	3.36	3.36	5.66	4.15	4.16	5.55	4.53	4.54	5.52	5.75	5.78	160	123	131	160	139	137	149	154	150
397330	XPO1	11.3	9.37	8.1	8.73	8.37	9.75	15.14	16.51	15.51	17.96	14.35	12.02	13.28	12.49	14.44	25.99	28.25	26.66	868	716	634	649	639	690	1111	1205	1119
100515206	KRTDAP	0	0.1	0	0	0	0	0	0	0	0	0.15	0	0	0	0	0	0	0	0	1	0	0	0	0	0	0	0
414396	ACTB	2194.19	2143.95	2027.34	1190	1298.26	1285.86	2266.85	2239.87	2179.12	3486.05	3282.44	3010.21	1810.09	1937.72	1905.81	3891.42	3832.7	3746.43	61129.9	59820.5	57667.9	32573	36210.3	35073	63618.7	62841.2	60473.8
100521849	PPP1R13B	1.44	1.43	1.67	2.4	2.94	2.42	1.24	1.24	1.02	2.29	2.19	2.48	3.65	4.39	3.59	2.14	2.12	1.76	104	103	123	169	212	171	91	91	74
100515899	LOC100515899	0	0	0	0	0	0.04	0	0	0	0	0	0	0	0	0.07	0	0	0	0	0	0	0	0	1	0	0	0
100156184	NCOA4	32.87	32.64	29.35	28.16	25.74	26.85	35.75	35.73	37.58	52.22	49.97	43.58	42.84	38.42	39.8	61.37	61.14	64.61	1814	1801	1651	1527	1426	1452	2001	2003	2084
110255211	LOC110255211	0	0	0	0.41	0.41	0.45	0.1	0	0	0	0	0	0.62	0.6	0.67	0.18	0	0	0	0	0	4	4	4	1	0	0
397304	NPY	0.38	0.19	0	0	0	0	0.4	0.4	0	0.6	0.29	0	0	0	0	0.68	0.69	0	2	1	0	0	0	0	2	2	0
100520693	WNK4	0.05	0.06	0	0.02	0	0	0.09	0.05	0.08	0.07	0.09	0	0.02	0	0	0.16	0.08	0.13	3	4	0	1	0	0	6	3	5
100522038	PARG	2.96	3.45	3.27	3.85	3.68	4.04	4.04	4.25	4.34	4.7	5.29	4.86	5.85	5.5	5.99	6.94	7.28	7.45	190	220	213	237	234	250	261	276	277
100525066	DTL	0.73	0.63	0.79	0.67	0.36	0.43	0.65	0.92	1.13	1.16	0.96	1.17	1.02	0.53	0.63	1.11	1.58	1.94	49	42	54	44	24	28	44	63	76
100515887	PARN	11.74	11.98	10.53	9.83	9.75	8.78	12.37	11.93	12.44	18.65	18.35	15.64	14.95	14.56	13.01	21.23	20.42	21.39	558	569	511	458	464	408	595	574	592
100157099	TEX10	8.01	7.46	7.42	6.01	5.72	7.12	7.27	7.79	7.76	12.72	11.42	11.02	9.15	8.54	10.55	12.49	13.34	13.34	387	361	366	285	277	337	356	382	376
100522325	EFCAB7	1.91	1.89	1.36	1.63	1.66	1.72	1.48	1.38	1.47	3.04	2.9	2.02	2.47	2.48	2.55	2.53	2.36	2.53	101	100	73	84	88	89	79	74	78
100524818	ADAMTS3	0.49	0.57	0.41	0.86	0.83	1.11	0.68	0.6	0.62	0.78	0.88	0.61	1.31	1.24	1.65	1.16	1.03	1.06	51	60	44	88	87	114	72	64	65
100520874	RNGTT	4.33	3.94	3.27	3.88	3.67	4.19	4.05	4.06	4.32	6.88	6.03	4.86	5.9	5.48	6.21	6.96	6.95	7.43	308	274	237	272	255	286	289	288	308
100623256	ILK	193.54	201.06	207.46	131.04	139.46	137.72	188.8	186.15	183.58	307.49	307.83	308.04	199.32	208.15	204.12	324.11	318.52	315.63	4969	5165	5442	3326	3621	3479	4910	4845	4705
100516408	CGAS	0.24	0.27	0.23	2.75	2.39	2.72	0.97	0.74	0.95	0.37	0.42	0.34	4.19	3.57	4.04	1.67	1.27	1.63	6	7	6	69	61	68	25	19	24
100515928	KCNJ6	0	0	0	0	0	0	0	0	0	0.01	0	0	0	0	0	0	0	0	1	0	0	0	0	0	0	0	0
100126844	GATM	3.36	3.23	2.37	0.31	0.09	0.28	2.25	1.5	1.97	5.34	4.95	3.52	0.47	0.14	0.41	3.86	2.56	3.39	111	107	80	10	3	9	75	50	65
100525173	FAM114A1	19.41	17.14	15.98	16.43	14.87	15.49	23.45	24.47	24.06	30.84	26.24	23.72	24.99	22.19	22.96	40.25	41.87	41.37	1864	1647	1565	1545	1430	1457	2287	2393	2325
100625338	VPS4B	9.21	7.78	7.57	10.48	9.4	10.71	9.59	9.72	9.97	14.63	11.91	11.24	15.95	14.03	15.87	16.46	16.63	17.15	875	740	734	976	895	997	926	941	954
100620405	USP24	5.84	4.67	4.42	5.31	4.5	4.79	5.34	5.71	5.51	9.29	7.16	6.56	8.07	6.72	7.1	9.16	9.77	9.47	854	683	656	758	658	685	792	849	810
100628223	HS3ST1	0.09	0.02	0.09	0.2	0.07	0.25	0.06	0.02	0.02	0.14	0.03	0.13	0.31	0.1	0.36	0.11	0.04	0.04	4	1	4	9	3	11	3	1	1
100157585	ENTPD7	6.29	5.59	5.81	12.96	11.32	14.6	7.64	8.1	8.36	9.99	8.56	8.62	19.71	16.9	21.65	13.12	13.86	14.38	873	776	821	1763	1574	1989	1080	1148	1172
100524763	CENPV	28.97	30.58	38.23	43.48	49.02	38.73	28.69	27.24	29.51	46.02	46.82	56.76	66.13	73.17	57.41	49.25	46.62	50.74	363	384	490	538	614	475	357	337	362
100512671	C9H11orf54	4.06	3.86	3.14	3.76	3.46	3.45	5.01	5.42	6.19	6.44	5.91	4.66	5.72	5.16	5.11	8.6	9.27	10.65	149	141	113	136	123	123	183	197	226
100520354	ZCCHC7	5.99	5.82	5.33	6.46	5.45	6.4	6.44	6.15	6	9.51	8.91	7.91	9.83	8.14	9.48	11.06	10.52	10.32	271	264	246	288	248	284	294	280	272
100525209	IER2	10.81	11.98	14.22	25.31	27.28	25.49	8.6	8.37	8.51	17.18	18.34	21.11	38.5	40.72	37.77	14.77	14.32	14.63	477	529	640	1095	1205	1101	384	374	376
100518072	CAPNS2	0.15	0.09	0.08	0.66	0.87	0.71	0.03	0.06	0.06	0.24	0.14	0.12	1	1.3	1.06	0.06	0.1	0.1	13	8	7	56	76	61	3	5	5
100627415	MED28	17.57	16.28	16.16	14.46	14.09	16.36	19.03	18.59	18.65	27.91	24.92	23.99	22	21.04	24.25	32.67	31.8	32.07	807	749	757	651	648	736	885	865	858
100516921	CFI	0.41	0.44	0.4	0.15	0.11	0.15	0.28	0.28	0.25	0.65	0.68	0.6	0.23	0.17	0.22	0.48	0.48	0.43	36	39	36	13	10	13	25	25	22
100519075	MICAL2	17.1	15.66	14.89	5.08	5.17	5.64	18.68	18.9	18.72	27.16	23.98	22.12	7.73	7.71	8.36	32.06	32.33	32.18	2762	2532	2454	804	836	892	3069	3115	3048
100337665	MLH1	4.76	4.73	4.24	1.95	1.78	2.11	4.1	4.02	4.31	7.56	7.24	6.3	2.96	2.66	3.13	7.04	6.87	7.4	179	178	163	72	67	78	156	153	162
100155574	ADD3	18.84	15.17	13.13	12	11.69	11.52	11.73	11.31	11.18	29.94	23.23	19.49	18.25	17.44	17.08	20.13	19.36	19.23	1317	1062	937	823	817	791	836	805	788
100518101	KATNA1	5.93	5.62	7.06	5.05	4.19	6.02	6.4	6.64	7.34	9.42	8.61	10.49	7.68	6.26	8.92	10.98	11.36	12.62	171	161	208	143	121	170	186	193	211
106506033	LOC106506033	0.19	0.32	0.13	0.46	0.45	0.27	0.2	0.33	0.07	0.31	0.5	0.19	0.7	0.68	0.39	0.34	0.56	0.11	3	5	2	7	7	4	3	5	1
100514171	PLRG1	5.89	5.27	5.14	5.61	5.08	5.16	7.74	7.06	5.75	9.36	8.07	7.63	8.53	7.58	7.65	13.28	12.09	9.88	182	163	162	170	157	156	241	220	177
100515079	IQGAP3	0.96	1.15	1.19	1.07	1.1	1.52	1.16	1.03	0.96	1.53	1.76	1.76	1.63	1.64	2.26	2	1.77	1.64	96	116	122	106	110	151	119	105	96
100737662	FAM166C	0	0	0	0	0	0	0	0	0	0	0	0	0	0	0	0	0	0	0	0	0	0	0	0	0	0	0
110259297	RRAS2	24.83	23.21	26.22	14.08	15.69	19.18	36.99	36.44	43.59	39.45	35.53	38.93	21.42	23.41	28.43	63.5	62.35	74.95	652	606	674	378	408	497	960	995	1038
100517493	MTMR4	3.48	2.96	2.98	2.27	2.82	2.73	3.59	3.55	3.53	5.52	4.53	4.42	3.45	4.21	4.05	6.17	6.08	6.06	336	287	294	215	273	259	353	350	343
110261633	LOC110261633	0.13	0	0	0.04	0.04	0.24	0	0.04	0	0.2	0	0	0.06	0.06	0.36	0	0.07	0	3	0	0	1	1	5.63	0	1	0
100157346	ATP13A4	0	0.01	0.01	0	0	0.01	0	0	0	0	0.01	0.01	0	0	0.01	0	0	0	0	1	1	0	0	1	0	0	0
100626547	DGLUCY	0	0	0	0	0	0	0	0.02	0	0	0	0	0	0	0	0	0.03	0	0	0	0	0	0	0	0	1	0
100158221	SLC22A14	0.04	0.04	0.02	0.08	0.04	0.04	0.02	0.02	0.04	0.06	0.06	0.03	0.12	0.06	0.06	0.03	0.03	0.07	2	2	1	4	2	2	1	1	2
733636	HNF4A	0.03	0	0	0	0.04	0	0	0	0	0.04	0	0	0	0.06	0	0	0	0	2	0	0	0	1	0	0	0	0
100737698	BBS10	0.49	0.45	0.33	0.32	0.29	0.36	0.46	0.32	0.27	0.79	0.69	0.49	0.49	0.44	0.54	0.78	0.54	0.47	67.04	61.04	46.08	43	40	48	63	44	37.19
100521902	PRR12	6.02	6.65	6.53	7.45	7.59	6.63	5.1	4.82	5.46	9.57	10.18	9.7	11.32	11.32	9.83	8.75	8.25	9.39	853	942	943	1032	1076	920	734	696	779
100516960	SLC12A2	1.3	1.11	1.32	1.75	1.56	1.7	1.65	1.58	1.76	2.06	1.7	1.97	2.67	2.33	2.51	2.84	2.7	3.03	146	125	152	193	176	187	189	181	200
100154477	LGMN	836.41	848.48	844.35	981.8	999.77	899.43	1141.66	1180.95	1161.55	1328.85	1299.04	1253.69	1493.4	1492.21	1333.07	1959.84	2020.75	1996.99	24373	24754	25106	28096	29162	25654	33549	34689	33754
100153217	IKZF5	3.56	3.58	3.06	3.7	3.21	3.63	3.24	3.02	3.55	5.66	5.48	4.54	5.63	4.79	5.38	5.56	5.16	6.11	274	278	242	280	245	276	255	238	277
396992	SLC12A4	40.78	37.98	38.44	38.16	40.6	37.58	51.93	49.71	49.15	64.79	58.15	57.07	58.04	60.59	55.7	89.14	85.05	84.5	2142	1997	2060	1965	2135	1933	2763	2649	2589
100523341	ARMC2	1.47	1.56	1.05	1.05	1.06	0.74	1.39	1.43	1.3	2.33	2.39	1.56	1.6	1.59	1.1	2.38	2.45	2.23	72	78	53	50	52	35	68	71	66
100521379	ZNF787	9.56	8.73	9.87	9.62	9.84	7.69	7.66	7.48	7.63	15.19	13.36	14.65	14.63	14.69	11.39	13.14	12.8	13.12	341	307	348	332	357	275	266	264	267
100155569	NHLRC2	0.92	0.84	0.93	1.13	0.92	1.11	0.94	1.61	1.44	1.46	1.29	1.38	1.72	1.37	1.64	1.61	2.75	2.47	34	31	35	41	34	40	35	60	53
397521	IRF6	0.27	0.5	0.68	0.08	0.15	0.35	0.23	0.14	0.12	0.43	0.76	1.01	0.12	0.23	0.53	0.39	0.23	0.2	10	16	28	3	5	12	8	7	4
110259087	LOC110259087	0	0	0.09	0	0	0	0	0	0	0	0	0.13	0	0	0	0	0	0	0	0	1	0	0	0	0	0	0
100157745	PLCE1	1.24	1.15	0.84	0.22	0.15	0.1	1.43	1.5	1.42	1.96	1.75	1.24	0.34	0.22	0.15	2.45	2.56	2.44	165	153	114	29	20	14	192	206	193
100517705	MRPL35	8.36	8.3	8.02	7.36	6.85	9.12	7.33	7.67	7.39	13.28	12.71	11.91	11.19	10.22	13.52	12.58	13.12	12.7	464.58	482.54	474.68	395.1	383.56	500.81	379.36	378.81	387.66
100157552	MKKS	3.65	3.67	3.95	2.77	2.98	3.21	3.71	3.61	3.78	5.8	5.61	5.86	4.21	4.45	4.76	6.37	6.19	6.5	202	202.16	223.79	150.58	165	171	211.36	206.91	213.66
100359355	MOSPD1	6.28	5.92	4.17	12.98	11.78	12.52	6.61	6.51	7.41	9.97	9.06	6.19	19.74	17.58	18.56	11.35	11.15	12.73	205	200	153	455	420	431	225	238	239
110256807	LOC110256807	0.27	0.38	0.4	0.11	0.05	0.11	0.37	0.4	0.03	0.43	0.58	0.59	0.17	0.08	0.16	0.64	0.68	0.05	10	14	15	4	2	4	14	15	1
100620614	ALOX12	7.48	7.36	7.41	9.15	10.6	10.79	5.66	6	6.38	11.89	11.27	11.01	13.92	15.82	15.99	9.71	10.26	10.96	265	261	269	318	374	372	201	214	225
100623376	GFOD2	6.68	8.39	7.39	6.61	8.18	7.44	9.66	7.87	8.69	10.62	12.84	10.98	10.06	12.21	11.03	16.59	13.46	14.95	211	266	239	206	257	231	309	252	274
100525848	TMSB15B	0	0	0.13	0.14	0	0.14	0	0	0	0	0	0.2	0.21	0	0.21	0	0	0	0	0	1	1	0	1	0	0	0
396554	COMP	4.24	4.75	7.69	5.01	5.38	7.6	19.48	19.2	19.74	6.74	7.27	11.43	7.63	8.02	11.27	33.43	32.85	33.93	156	175	289	181	198	274	724	714	726
100512571	HMGN3	36.36	34.83	35.96	38.11	37.29	40.05	34.82	35.64	37.68	57.76	53.32	53.39	57.97	55.65	59.36	59.77	60.98	64.78	399	383	402	412	408	434	376	385	402
100513057	RAB9A	15.49	15.76	15.51	14.54	15.09	15.35	17.02	18.43	17.86	24.6	24.13	23.03	22.12	22.52	22.75	29.21	31.53	30.71	339	352	354	318	330	340	371	400	396
100155656	ZFAND6	24.74	22.73	21.84	28.83	25.65	27.63	26.6	28.45	28.23	39.3	34.8	32.43	43.86	38.29	40.95	45.66	48.68	48.53	607	563	543	699	635	667	657	699	691
396649	BPIFA2	0	0	0	0	0	0.19	0	0	0	0	0	0	0	0	0.28	0	0	0	0	0	0	0	0	2	0	0	0
100737768	LOC100737768	1.58	1.75	3.07	0.7	1.58	1.98	3.48	2.48	1.67	2.5	2.67	4.56	1.07	2.36	2.94	5.98	4.25	2.88	9	10.01	18	4	9	11.07	19.14	13.41	9
100511806	ZFYVE16	4.85	3.72	3.69	3.45	2.7	3.47	4.6	4.77	4.57	7.71	5.69	5.48	5.25	4.02	5.14	7.9	8.16	7.86	758	580	587	526	416	526	718	746	714
110256414	LOC110256414	0.09	0	0	0	0	0	0	0	0.09	0.14	0	0	0	0	0	0	0	0.15	1.97	0	0	0	0	0	0	0	2
100520601	TGFBR3L	0.21	0.42	0.37	0.42	0.21	0.14	0.21	0.14	0.57	0.33	0.64	0.56	0.64	0.31	0.21	0.36	0.24	0.97	3	6	6	6	3	2	3	2	8
100514916	CBX2	0.82	1.23	1.09	1.16	1.08	1.13	0.9	0.82	0.74	1.3	1.88	1.62	1.76	1.61	1.68	1.54	1.4	1.26	62	92	84	86	82	84	69	63	56
100521423	AK1	6.13	6.69	7.12	4.83	5.77	5.61	4.21	3.75	3.83	9.74	10.25	10.57	7.34	8.61	8.31	7.23	6.42	6.58	172	188	204	133	162	154	119	106	107
100524288	MYLK2	0.04	0.11	0.06	0.07	0.04	0.13	0.06	0.17	0.17	0.07	0.16	0.09	0.1	0.06	0.2	0.11	0.29	0.3	2	5	3	3	2	6	3	8	8
100521127	ZNF713	0.95	0.74	0.71	0.8	0.62	0.7	0.71	0.56	0.96	1.51	1.14	1.05	1.22	0.93	1.04	1.22	0.95	1.65	69	55	53	58	46	52	52	40	72
100516583	TERB2	0	0	0.04	0	0	0	0.04	0	0	0	0	0.06	0	0	0	0.07	0	0	0	0	1	0	0	0	1	0	0
492276	MBL1	0	0	0.1	0	0	0	0	0	0	0	0	0.14	0	0	0	0	0	0	0	0	1	0	0	0	0	0	0
397179	IL18R1	0.24	0.18	0.08	0.11	0.18	0.12	0.13	0.22	0.15	0.39	0.27	0.12	0.17	0.27	0.18	0.23	0.37	0.25	16	11.25	5.15	6.99	12	8	9	9	8.71
100152894	DNAJB11	29.89	29.93	31.04	33.15	32.48	35.26	42.2	42.33	44	47.5	45.83	46.09	50.42	48.48	52.26	72.44	72.44	75.65	713	714	754	775	775	821	1013	1013	1040
100154566	DYNC1I2	46.67	42.11	38.64	31.14	29.32	31.71	48.82	49.56	49.73	74.14	64.47	57.37	47.37	43.76	47	83.81	84.81	85.5	1781	1609	1505	1166	1120	1185	1883	1913	1898
106508774	TRIM11	4.46	4.9	4.35	4.84	5.35	5.03	3.92	3.78	3.84	7.09	7.5	6.46	7.36	7.99	7.45	6.74	6.48	6.6	477	524	474	506	573	526	426	412	413
100154684	RDH11	13.31	11.07	11.89	17.34	15.48	18.19	14.61	14.28	15.27	21.15	16.95	17.65	26.38	23.11	26.96	25.09	24.43	26.25	586	488	534	748	682	784	651	636	673
100512953	SDK1	0.95	0.97	1.03	0.18	0.25	0.19	1.78	1.62	1.73	1.51	1.48	1.53	0.28	0.38	0.28	3.06	2.78	2.97	150	153	166	28	40	29	286	262	275
100523342	OSBPL3	1.2	1.03	1.14	0.28	0.35	0.26	1.16	1.31	1.46	1.91	1.58	1.7	0.43	0.52	0.39	2	2.24	2.5	131	112	127	30	38	28	128	145	159
100152843	FOXQ1	0.07	0.03	0.06	0.03	0.13	0.1	0.03	0.03	0	0.11	0.05	0.1	0.05	0.2	0.15	0.06	0.06	0	2	1	2	1	4	3	1	1	0
100518613	SERBP1	70.52	67.01	69.4	67	69.66	65.9	75.22	75.43	74.84	112.04	102.6	103.04	101.91	103.96	97.67	129.13	129.06	128.66	3882	3686	3897	3604	3827	3546	4189	4206	4132
100522924	VKORC1	94.86	104.14	108.95	73.81	74.37	84.02	111.19	108.28	105.97	150.71	159.45	161.78	112.27	111	124.53	190.87	185.27	182.18	1115	1228	1313	859	876	968	1297	1253	1217
100153235	RBM26	5.41	5.01	4.19	6.51	5.61	6.61	5.35	5.51	6.01	8.6	7.66	6.23	9.9	8.38	9.8	9.19	9.43	10.33	666	629	509	785	715	834	648	707	726
733599	NTN1	9	8.71	7.27	9.96	11.27	9.6	8.89	8.11	8.24	14.3	13.34	10.79	15.14	16.82	14.23	15.26	13.88	14.16	678.93	679.07	668.05	804	924	774.6	746.86	682.91	705.98
100522701	TOM1L1	1	0.94	0.44	0.57	0.67	0.41	0.66	0.84	0.9	1.58	1.44	0.66	0.87	1	0.6	1.14	1.44	1.55	57	56	25	32	39	22	39	52	53
100518017	SBF1	33.64	34.03	33.62	34.06	36.6	33.46	34.6	35.33	33.15	53.45	52.11	49.92	51.81	54.63	49.6	59.4	60.46	56.99	3449	3507	3521	3440	3754	3343	3576	3656	3393
100520511	PSPC1	14.9	15.38	15.98	13.83	15.22	14.34	15.59	16.47	15.32	23.67	23.55	23.73	21.04	22.72	21.25	26.76	28.18	26.35	459	475	502	420	471	435	482	509	467
100515304	STAG3	0.34	0.29	0.26	0.33	0.28	0.27	0.28	0.17	0.44	0.54	0.44	0.39	0.49	0.42	0.41	0.47	0.29	0.75	24	20	19	23	20	19	20	12	31
100520532	MLANA	0.48	0.78	0.45	0.34	0.57	0.42	2.31	2.87	1.96	0.76	1.19	0.67	0.51	0.85	0.62	3.97	4.92	3.38	21	34	20	12	25	18	56	55	50
396975	PSMB8	21.01	22.4	25.26	44.61	49.7	49.37	31.34	27.14	29.86	33.39	34.3	37.5	67.86	74.18	73.18	53.81	46.43	51.33	337	360	414	705	797	775	502	433	472
100622411	TKTL1	0	0	0.02	0	0	0	0	0	0	0	0	0.04	0	0	0	0	0	0	0	0	1	0	0	0	0	0	0
100152586	SART3	9.59	9.6	9.37	12.22	13.2	13.05	10.56	9.91	10.21	15.23	14.71	13.92	18.59	19.7	19.35	18.13	16.95	17.55	609	609	607	759	838	811	680	639	650
100155343	MKRN3	0.22	0.22	0.17	0.25	0.26	0.33	0.2	0.16	0.19	0.36	0.33	0.25	0.38	0.39	0.48	0.34	0.27	0.32	33	32	25	36	39	47	30	24	28
100624783	CEP83	7.23	7.06	6.57	2.93	3.07	2.96	9.33	8.15	7.64	11.48	10.8	9.75	4.46	4.58	4.38	16.02	13.95	13.13	875	792	746	317	291	339	958	954	877
100625166	CLDN1	24.66	23.04	26.09	18.37	14.94	15.7	33.55	32.15	32.08	39.18	35.27	38.74	27.94	22.3	23.27	57.6	55	55.15	406	380	439	298	246	253	552	527	521
100154698	KLHL33	0	0	0.03	0	0.01	0	0.04	0.03	0.01	0	0	0.04	0	0.02	0	0.07	0.04	0.02	0	0	2	0	1	0	3	2	1
100516147	ARHGEF17	16.63	17.61	17.09	17.24	18.25	16.43	14.7	15.31	15.25	26.41	26.97	25.37	26.23	27.24	24.36	25.23	26.19	26.22	2224	2358	2331	2258	2445	2153	1999	2088	2055
100152128	FUOM	10.46	12.29	12.1	12.84	13.54	14.11	9.13	8.77	8.5	16.61	18.82	17.97	19.53	20.21	20.91	15.68	15	14.62	261	306	309	324	351	351	238	220	224
110260201	PSCA	0.05	0.09	0	0.07	0.02	0.02	0.05	0.02	0.02	0.07	0.14	0	0.11	0.03	0.04	0.08	0.04	0.04	2	4	0	3	1	1	2	1	1
110255538	TRAF3IP3	0	0	0.03	0	0	0	0	0.07	0	0	0	0.05	0	0	0	0	0.11	0	0	0	1	0	0	0	0	2	0
100156181	PTPRB	0.23	0.21	0.25	0.09	0.09	0.11	0.31	0.3	0.25	0.37	0.33	0.37	0.13	0.13	0.17	0.54	0.52	0.43	47	43	51	17	18	22	64	62	51
100620283	RGS12	1.71	1.76	2.07	1.54	1.49	1.4	2.11	2.1	1.7	2.72	2.69	3.07	2.34	2.23	2.07	3.62	3.6	2.93	148	152	182	130	129	118	185	185	148
100156654	RRAGD	0.18	0.12	0.17	0.02	0.04	0	0.05	0.29	0.25	0.28	0.19	0.25	0.02	0.07	0	0.08	0.49	0.42	4	5	6	1	1	0	3	9	9
110259221	TSPAN32	0.42	0.56	0.34	0.71	0.98	1.05	0.42	0.32	0.36	0.67	0.86	0.51	1.07	1.46	1.56	0.72	0.55	0.61	23	28	20	32	43	53	22	20	18
100622947	TMEM143	4.96	5.91	5.12	4.43	3.97	4.36	3.31	3.54	3.96	7.88	9.05	7.6	6.74	5.92	6.46	5.68	6.07	6.81	183	219	193	160	147	157	124	132	146
100524503	ZBED9	0.07	0.09	0.02	0.03	0.01	0.04	0.13	0.16	0.17	0.12	0.13	0.04	0.04	0.02	0.06	0.23	0.27	0.29	6	7	2	2	1	3	11	13	14
100156836	CIAO2A	17.44	15.03	16.1	18.23	16.23	19.91	18.79	16.66	17.96	27.71	23.01	23.9	27.72	24.23	29.5	32.25	28.52	30.88	224	193	211	231	208	250	239	211	226
100521795	SYNE4	0.08	0.07	0.07	0	0	0	0.05	0	0.05	0.13	0.1	0.1	0	0	0	0.08	0	0.08	4	2	2	0	0	0	1	0	1
100524441	NFKBID	5.77	6.16	5.98	8.13	7.52	8.81	4.31	3.49	4.29	9.17	9.44	8.88	12.37	11.23	13.06	7.4	5.96	7.37	200	208	211	272	258	292	151	122	148
100514790	SLC16A5	10.57	11.1	10.82	10.03	10.14	9.1	9.32	9.9	9.38	16.8	16.99	16.07	15.26	15.14	13.48	15.99	16.94	16.12	555	580	574	516	533	469	493	527	486
100628163	MIB1	7.43	6.58	5.6	7.81	6.73	6.91	6.55	6.57	6.76	11.8	10.07	8.32	11.88	10.05	10.24	11.25	11.25	11.63	1154	1023	888	1188	1048	1052	1036	1042	1059
100513429	TMEM104	11.1	11.31	10.3	12.57	13.91	11.92	11.27	11.8	11.82	17.64	17.32	15.3	19.12	20.77	17.67	19.34	20.19	20.32	615	628	586	683	778	649	633	666	660
100626533	THOC6	12.45	13.52	14.25	13.8	13.65	14.24	10.66	10.16	11.18	19.78	20.7	21.15	20.98	20.37	21.1	18.29	17.38	19.21	224	247	263	245	248	257	208	185	201
100523570	ACTL6A	10.81	9.54	9.21	8.31	8.14	10.38	10.21	9.9	9.92	17.18	14.6	13.68	12.64	12.15	15.39	17.53	16.93	17.06	282	261	248	223	221	274	281	265	270
100518495	ASXL3	0.2	0.17	0.09	0.1	0.06	0.08	0.2	0.13	0.2	0.32	0.26	0.13	0.15	0.1	0.12	0.34	0.22	0.35	25	21	11	12	8	10	25	16	25
100521154	ZBTB11	4.11	3.39	3.3	5.53	5.19	5.57	4.05	4.92	4.7	6.53	5.2	4.9	8.42	7.75	8.26	6.95	8.41	8.09	335	277	273	441	424	445	335	408	384
100516936	COPG1	96.5	95.06	96.45	113.69	114.49	114.96	78.67	80	77.43	153.31	145.55	143.22	172.93	170.89	170.39	135.06	136.89	133.12	4704	4639	4798	5434	5588	5488	3883	3954	3783
397162	CCND2	21.84	23.03	19.14	15.28	15.73	14.56	31.81	30.06	32.66	34.7	35.26	28.41	23.24	23.48	21.58	54.61	51.44	56.16	354	374	317	244	255	231	515	485	522
100135665	RELA	106.09	107.2	111.05	106.41	117.21	107.28	82.83	81.87	83.11	168.55	164.12	164.89	161.86	174.94	159.01	142.19	140.09	142.89	2505	2535	2678	2470	2769	2480	1966	1941	1950
780438	SMPX	0	0	0	0	0	0	0	0	0	0	0	0	0	0	0	0	0	0	0	0	0	0	0	0	0	0	0
100524006	LTK	0.04	0	0	0	0	0	0	0	0	0.07	0	0	0	0	0	0	0	0	1	0	0	0	0	0	0	0	0
100153950	BAG6	35.09	39.29	41.3	43.39	46.51	44.97	32.31	32.21	32.63	55.74	60.15	61.32	65.99	69.43	66.64	55.46	55.12	56.1	2086	2338	2505	2528	2769	2618	1947	1945	1947
100127154	LMO3	0	0	0	0	0	0	0.02	0	0	0	0	0	0	0	0	0.03	0	0	0	0	0	0	0	0	1	0	0
100622743	RAB11FIP5	17.72	18.79	17.08	11.13	12.1	11.32	17.02	16.75	16.8	28.15	28.76	25.37	16.93	18.06	16.78	29.22	28.66	28.88	1756	1845	1701	1091	1211	1100	1737	1700	1653
100525792	GABRP	6.07	4.94	4.18	1.23	1.35	4.3	4.26	4.27	4.64	9.64	7.56	6.21	1.88	2.01	6.37	7.31	7.31	7.98	258	219	169	50	52	201	218	219	217
100622847	POLR1G	7.59	8.64	7.79	9.65	9.69	8.74	13.31	11.94	11.74	12.06	13.23	11.57	14.68	14.46	12.95	22.85	20.43	20.18	257	272	269	302	316	278	441	409	397
100512350	TMPO	1.91	1.53	1.71	2.16	1.72	2.59	1.54	1.92	2.16	3.03	2.34	2.54	3.29	2.56	3.84	2.65	3.28	3.71	108.43	86.92	99.33	120.42	97.6	144.3	88.91	110.57	122.93
397528	SDC4	96.99	95.02	105.39	149.25	169.66	145.3	96.16	96.67	90.4	154.09	145.48	156.48	227.02	253.23	215.36	165.07	165.42	155.42	859	826	941	1293	1467	1245	813	816	765
387596	APTX	5.28	6.11	5.27	4.06	4.99	4.92	4.58	4.89	4.38	8.38	9.35	7.82	6.17	7.45	7.3	7.86	8.37	7.53	151	175	154	114	143	138	132	141	125
100524473	PIN4	15.66	17.26	16.04	17.03	16.46	17.06	13.88	13.91	13	24.88	26.42	23.81	25.9	24.57	25.28	23.84	23.8	22.36	347	383	363	371	365	370	309	309	286
100623545	LOC100623545	0	0	0	0	0	0	0	0.01	0	0	0	0	0	0	0	0	0.02	0	0	0	0	0	0	0	0	1	0
100512236	FYB2	0.01	0	0.07	0	0.03	0	0	0.01	0.03	0.01	0	0.1	0	0.05	0	0	0.01	0.06	1	0	2	0	1	0	0	1	1
100522409	CEP85L	0.84	0.64	0.68	0.99	0.82	1.04	1.11	1.14	1.01	1.34	0.97	1.01	1.51	1.22	1.55	1.91	1.95	1.74	114	86	94	131	111	138	153	157	138
102163467	GPR108	34.22	34.59	32.28	39.75	42.2	41.26	27.75	28.58	27.69	54.37	52.95	47.93	60.46	62.98	61.15	47.63	48.9	47.6	991	998	953	1128	1224	1168	806	833	797
100518030	SYPL1	27.81	23.44	20.68	36.71	29.59	38.55	29.32	30.27	30.23	44.19	35.89	30.7	55.84	44.16	57.14	50.33	51.79	51.98	896	756	680	1161	954	1216	953	984	972
100738889	EFCC1	0.27	0.14	0.07	0.02	0.09	0	0.05	0.07	0.12	0.42	0.21	0.1	0.03	0.13	0	0.09	0.12	0.2	15	8	4	1	4	0	3	4	6
396730	ANGPT2	0.09	0.17	0.34	0.23	0.2	0.13	0.14	0.2	0.17	0.14	0.26	0.5	0.36	0.3	0.2	0.24	0.34	0.3	4	10	12	8	7	7	5	9	7
100157216	WWC3	9.26	8.56	8.89	12.45	13.48	13.03	8.24	8.89	8.88	14.71	13.1	13.21	18.94	20.13	19.31	14.14	15.2	15.26	946	875	927	1246	1380	1304	855	925	913
733687	MAPRE1	30.85	29.65	26.68	28.19	26.01	28.67	43.22	43.68	44.58	49.01	45.4	39.62	42.88	38.82	42.5	74.2	74.73	76.64	1428	1389	1257	1289	1201	1292	1996	1999	2016
100155489	INVS	11.87	11.44	11.2	8.94	8.81	8.25	10.05	10.68	10.63	18.85	17.51	16.63	13.6	13.15	12.23	17.24	18.27	18.28	901	875	870	677	683	609	782	848	846
100156880	PIGA	1.27	1.06	0.91	1.33	1.66	1.72	0.9	0.96	1.08	2.02	1.62	1.34	2.03	2.48	2.55	1.54	1.64	1.85	74	59	53	77	95	101	54	56	63
100626555	KMT5A	18.23	19.05	18.37	11.4	12.91	12.75	16.72	15.22	15.81	28.96	29.17	27.28	17.33	19.26	18.89	28.7	26.04	27.17	720	753	740	445	511	492	667	610	626
100526002	SLC35F2	3.89	4.74	4.7	2.9	2.46	3.49	3.9	4.18	4.11	6.18	7.26	6.98	4.4	3.67	5.17	6.69	7.15	7.07	144	175	177	104	92	125	143	153	151
100519641	PPP1R26	4.85	5.17	4.91	5.2	5.71	4.95	4.54	4.77	4.79	7.71	7.91	7.28	7.91	8.52	7.34	7.8	8.17	8.24	386	405	396	410	450	381	365	383	382
100144621	AKIRIN1	21.85	22.18	16.46	30.5	26.39	29.34	25.32	23.72	25.51	34.71	33.96	24.45	46.39	39.38	43.49	43.46	40.59	43.86	223	227	172	308	269	293	255	237	253
100736900	KLHL18	5	4.56	4.8	5.26	4.67	5.36	4.9	4.94	5.06	7.94	6.98	7.13	8	6.97	7.94	8.41	8.46	8.71	377	345	370	388	353	396	374	379	383
100513545	MROH7	0	0	0	0	0	0	0	0	0	0	0	0	0	0	0	0	0	0	0	0	0	0	0	0	0	0	0
100623797	CDKL5	1.56	1.28	0.88	1.28	1.06	0.92	0.87	1.33	1.46	2.48	1.96	1.31	1.94	1.59	1.37	1.49	2.27	2.51	81	64	46	63	53	45	45	67	73
594852	BID	19.92	21.58	23.67	24	25.67	20.23	24.01	21.39	21.21	31.65	33.04	35.15	36.5	38.32	29.99	41.22	36.6	36.47	284	293	321	296	299	294	294	295	274
396918	CMAH	7.45	5.11	4.46	9.3	7.37	7.45	4.6	4.81	5.27	11.84	7.82	6.62	14.15	11	11.04	7.9	8.23	9.05	185	127	113	227	183	181	115	120	130
102158000	SDHAF3	3.45	2.34	2.96	4.3	6.36	4.66	4.11	4.02	5.48	5.48	3.58	4.4	6.54	9.49	6.9	7.05	6.88	9.43	25	17	22	31	46	33	29	28	38
106506226	LOC106506226	1.36	1.48	0.93	1.42	1.45	0.78	2.48	1.75	1.91	2.17	2.26	1.38	2.16	2.16	1.15	4.25	2.99	3.29	53.82	58.38	37.53	54.84	57.22	30.07	98.77	69.75	75.48
110260949	SLC7A6OS	6.8	6.29	6.2	5.78	5.84	5.74	6.08	5.93	5.85	10.81	9.63	9.2	8.8	8.72	8.51	10.44	10.15	10.05	271	251	252	226	233	224	245	239	233
100626412	RAB30	1.12	1.12	1.11	0.54	0.38	0.54	1.19	1.48	1.32	1.78	1.71	1.64	0.82	0.56	0.8	2.04	2.53	2.27	116	116	117	55	39	55	125	157	138
100155923	EFNA3	0.58	0.73	0.72	0.27	0.34	0.19	0.68	0.55	0.5	0.92	1.13	1.07	0.41	0.51	0.28	1.16	0.93	0.86	22	28	28	10	13	7	26	21	19
100518326	AIDA	32.56	30.6	28.1	22.12	21.52	22.36	34.3	34.23	34.91	51.73	46.85	41.72	33.65	32.11	33.14	58.88	58.57	60.03	1436	1351	1265	957	950	966	1530	1530	1543
100524378	LOC100524378	0.9	1.25	0.72	0.83	0.81	0.75	1.08	1.09	1.08	1.43	1.92	1.07	1.26	1.21	1.11	1.86	1.87	1.86	69	96	56	62	62	56	84	85	83
100739671	ESM1	3.01	3.03	2.66	6.21	5.75	8.87	7.67	7.99	8.71	4.78	4.64	3.95	9.45	8.58	13.15	13.17	13.67	14.97	116	117	105	235	222	335	299	312	336
100512998	MYO1G	0.2	0.32	0.25	0.35	0.4	0.25	0.3	0.36	0.27	0.31	0.49	0.37	0.53	0.59	0.37	0.52	0.61	0.47	11	19	13	19	23	14	16	20	15
100153714	RUBCN	1.22	1.32	1.02	1.41	1.46	1.2	1.22	0.98	1.44	1.94	2.02	1.52	2.15	2.18	1.78	2.1	1.68	2.47	110	112	92	111	117	108	104	92	132
100512157	MXD3	3.38	3.55	4.34	4.43	6.64	6.53	2.3	2.45	2.54	5.37	5.44	6.44	6.74	9.91	9.69	3.95	4.19	4.37	73	73	93	89	138	137	47	50	51
100623328	RSL24D1	11.9	11.05	9.35	11.65	10.9	11.74	12.44	12.13	11.21	18.91	16.92	13.88	17.72	16.27	17.4	21.36	20.76	19.27	383	356	307	368	351	370	404	394	360
100511571	TSPAN1	0	0.06	0.06	0	0	0.06	0.06	0	0.06	0	0.09	0.08	0	0	0.09	0.1	0	0.1	0	1	1	0	0	1	1	0	1
100516188	LAPTM4A	287.3	266.14	233.2	249.81	210.61	265.97	331.19	345.26	358.3	456.46	407.46	346.25	379.98	314.34	394.2	568.54	590.79	616	6825	6318	5713	5833	5066	6218	7892	8266	8328
100520642	CHODL	0.25	0.17	0.08	0.14	0.09	0.22	0.28	0.18	0.19	0.4	0.26	0.11	0.21	0.13	0.33	0.48	0.3	0.32	11.93	11.98	7.03	12	8.17	18.39	25.86	15.57	16.56
100517710	UBAP2L	76.71	78.85	73.9	81.08	84.58	84.71	78.58	75.34	78.83	121.87	120.72	109.72	123.33	126.25	125.55	134.89	128.92	135.53	4523	4696	4464	4712	5032	4889	4715	4516	4684
100515026	PRPF40B	4.35	5.1	4.19	3.95	4.45	3.97	2.63	3	3.19	6.92	7.81	6.22	6	6.64	5.89	4.52	5.14	5.48	229	268	225	201	237	210	143	165	167
110259311	TM6SF2	1.16	0.85	1.06	1.41	1.39	1.71	0.54	0.5	0.78	1.84	1.3	1.58	2.15	2.08	2.53	0.93	0.85	1.33	26	19	24	31	31	37	12	11	14
100511453	MARVELD3	0.03	0.1	0.06	0	0	0.06	0.03	0	0.03	0.05	0.15	0.1	0	0	0.1	0.06	0	0.05	1	3	2	0	0	2	1	0	1
100524481	UBXN6	41.85	40.06	42.63	29.82	33.19	31.03	39.28	36.7	39.96	66.5	61.34	63.3	45.36	49.53	45.99	67.43	62.8	68.7	1147	1118	1202	823	912	841	1096	1000	1050
100153932	FDPS	134.49	145.86	137.82	93.76	91.65	92.24	167.11	164.6	162.53	213.68	223.32	204.64	142.62	136.79	136.72	286.88	281.65	279.43	2337	2524	2459	1599	1594	1559	3021	2965	2887
397361	ENSA	29.77	31.99	27.56	31.64	33.31	31.94	26.7	24.72	27.03	47.3	48.97	40.92	48.13	49.72	47.34	45.83	42.29	46.48	537	578	508	562	601	564	482	445	482
397523	GNAI2	307.31	292.93	305.33	222.37	244.86	251.63	264.86	261.61	264.44	488.24	448.49	453.35	338.25	365.46	372.95	454.68	447.64	454.63	9760	9732	10071	6999	7573	7754	8667	8530	8561
100512802	PUS3	10.65	9.54	10.25	12.28	9.61	12.17	10.86	11.59	11.27	16.92	14.61	15.22	18.68	14.35	18.04	18.63	19.84	19.37	271	244	266	306	242	302	279	300	285
100517241	UNC119B	11.8	10.67	10.44	11.38	9.94	10.99	12.16	11.72	12.23	18.75	16.34	15.5	17.31	14.84	16.28	20.87	20.05	21.03	780	706	704	737	658	711	815	787	812
100623884	SI	0.01	0.02	0	0	0	0	0	0.01	0	0.02	0.03	0	0	0	0	0	0.02	0	1	2	0	0	0	0	0	1	0
100624050	HDAC4	2.77	2.96	2.68	4.33	4.49	4.23	2.94	2.75	2.82	4.4	4.54	3.97	6.59	6.7	6.27	5.04	4.7	4.85	365	393	363	564	589	545	395	367	372
100511910	CORO2A	0.21	0.18	0.16	0.1	0.1	0.14	0.15	0.19	0.2	0.33	0.27	0.24	0.15	0.14	0.21	0.26	0.32	0.35	15	13	12	7	7	10	11	14	15
100101477	EMP1	179.58	138.93	164.35	155.28	134.2	175.89	155.8	156.59	168.77	285.3	212.71	244.02	236.2	200.31	260.7	267.45	267.94	290.15	3861	3510	3914	3588	3402	3736	3981	3871	4007
100521720	FAM161A	1.63	1.81	1.3	1.5	1.04	0.99	1.88	1.67	1.71	2.6	2.77	1.93	2.28	1.55	1.46	3.22	2.86	2.94	64	70	54	58	41	38	75	65	69
100514622	VBP1	13.6	14.61	13.23	15.08	12.21	14.59	17.25	17.74	16.91	21.61	22.36	19.64	22.94	18.23	21.63	29.61	30.35	29.08	306	329	304	334	276	321	390	401	378
100337663	AKAP3	1.93	1.63	1.64	1.46	1.47	1.53	1.7	1.5	1.7	3.07	2.5	2.44	2.23	2.19	2.27	2.92	2.57	2.93	155	129	134	113	106	122	133	121	136
100512630	CLASP2	8.77	8	7.05	8.1	7.07	8.17	9.16	9.66	9.6	13.93	12.25	10.47	12.32	10.55	12.11	15.73	16.52	16.5	914	836	750	827	734	831	973	1026	1003
100514177	C10H1orf100	0	0	0	0	0	0.17	0	0	0	0	0	0	0	0	0.26	0	0	0	0	0	0	0	0	1	0	0	0
100152260	PRDX4	194.2	193.72	201.23	235.42	214.8	269.42	266.94	280.92	272.66	308.54	296.59	298.79	358.09	320.6	399.31	458.25	480.68	468.77	2706	2705	2867	3236	2992	3674	3703	3878	3731
100512072	USP4	8.38	8.59	7.03	7.37	7.84	7.22	9.37	9.69	9.73	13.31	13.14	10.43	11.2	11.7	10.71	16.08	16.58	16.72	518.19	529.22	455.53	432.55	479.21	453.87	590.85	612.43	602.52
100624617	GPR152	0.02	0	0	0.04	0	0.04	0	0	0	0.03	0	0	0.06	0	0.06	0	0	0	1	0	0	2	0	2	0	0	0
100517143	DTX4	2.73	3.03	2.58	8.9	9.87	8.42	2.9	2.54	2.36	4.34	4.64	3.84	13.54	14.73	12.48	4.98	4.34	4.06	272	300	273	870	936	775	288	253	259
100157646	C1H14orf39	0.03	0.02	0.03	0	0.03	0.07	0.03	0.05	0.07	0.04	0.04	0.05	0	0.04	0.11	0.04	0.08	0.13	1	1	1	0	1	2	1	2	3
100524474	TCEAL1	4.71	3.75	3.92	1.91	2.38	2	4.33	4.7	5.21	7.49	5.74	5.83	2.9	3.55	2.97	7.43	8.04	8.95	73	60	63	30	38	31	69	74	81
100519826	HNRNPA0	18.96	21.48	20.39	24.58	25.09	25.07	24.61	24.23	24.37	30.12	32.88	30.28	37.39	37.44	37.15	42.24	41.46	41.9	933	1058	1024	1186	1236	1208	1226	1209	1202
100525790	RNPEPL1	31.92	37.23	34	20.45	23.57	22.38	26.75	26.32	27	50.71	57	50.48	31.11	35.18	33.17	45.92	45.04	46.42	1461	1706	1588	918	1080	1003	1239	1221	1238
100524304	FARSA	25.8	28.91	31.23	25.48	27.41	27.43	28.51	26.98	25.52	40.99	44.27	46.36	38.76	40.91	40.65	48.95	46.17	43.87	928	1042	1146	900	987	967	1036	981	917
100157149	KHDC4	10.72	10.04	10.44	16.11	14.15	15.94	10.06	10.09	9.78	17.03	15.38	15.5	24.51	21.13	23.62	17.27	17.27	16.81	500	469	497	737	661	728	475	477	457
100156732	ATG4A	11.32	11.47	11.22	7.11	6.54	6.75	13.86	12.82	13.93	17.98	17.56	16.66	10.81	9.76	10.01	23.79	21.93	23.94	294	289	290	183	166	184	356	343	366
110257392	LOC110257392	0.45	0.45	0.63	0.69	0.42	0.79	0.41	0.41	0.61	0.71	0.69	0.93	1.05	0.62	1.17	0.71	0.71	1.05	14	14	20	21	13	24	13	13	19
100523501	SEPTIN11	15.31	15.96	13.47	9.38	9.36	8.59	16.93	15.72	14.9	24.32	24.43	20	14.27	13.98	12.73	29.07	26.89	25.62	665	677	590	399	402	390	745	726	642
100520754	REST	3.33	2.73	3.13	3.98	4.33	3.68	4.29	4.34	3.99	5.28	4.18	4.65	6.05	6.46	5.46	7.36	7.43	6.86	382.71	314.23	365.24	441.95	496.52	412.53	500.02	504.54	458.23
100627516	SLC38A5	129.53	128.13	120.27	39.5	37.99	47.32	101.87	102.99	106.48	205.79	196.16	178.58	60.09	56.7	70.14	174.88	176.23	183.07	3504	3488	3343	1066	1036	1261	2709	2727	2783
100157868	CH25H	0.07	0.09	0.09	0.87	0.46	0.62	0.06	0.12	0.07	0.1	0.13	0.14	1.32	0.68	0.92	0.1	0.2	0.11	4	5	6	53	28	39	4	7	4
100048953	CDH1	0.82	0.75	1.55	0.16	0.09	1.29	0.36	0.23	0.39	1.3	1.14	2.3	0.25	0.13	1.91	0.62	0.39	0.68	56	51	108	11	6	86	25	16	27
100154661	RIPOR2	0.09	0.06	0.05	0.17	0.2	0.12	0.06	0.06	0.13	0.15	0.1	0.08	0.26	0.3	0.18	0.09	0.1	0.23	12.46	9.92	8.77	22.6	27.12	17.15	8.88	9.75	17.11
100270689	CD82	4.18	5.22	5.97	12.42	12.24	10.99	2.49	2.21	2.21	6.64	7.99	8.86	18.88	18.26	16.28	4.27	3.78	3.81	140	175	204	408	410	358	84	72	74
100512413	ZNF641	0.82	0.89	0.86	0.6	0.81	0.44	1.01	0.86	0.87	1.3	1.37	1.28	0.92	1.2	0.65	1.73	1.48	1.5	57	62	61	41	56	30	71	61	61
100155514	KIF13B	2.52	2.21	1.62	1.74	1.76	1.73	2.28	2.08	2.73	4.01	3.38	2.41	2.65	2.63	2.57	3.92	3.56	4.7	232	203	152	157	162	156	213	195	253
100156624	GCN1	15.33	14.45	13.65	14.8	14.22	13.99	15.38	16.27	14.61	24.36	22.12	20.26	22.52	21.22	20.74	26.4	27.84	25.11	2217	2090	2012	2095	2059	1981	2261	2399	2128
100519802	TSN	7.58	7.21	7.35	7.73	7.78	8.99	9.7	9.27	10.45	12.04	11.04	10.92	11.76	11.61	13.33	16.65	15.87	17.97	402	383	398	402	413	467	521	499	556
445534	S100A11	1370.29	1359.83	1402.62	776.05	782.25	943.58	1710.91	1821.06	1916.97	2177.06	2081.92	2082.62	1180.44	1167.56	1398.5	2937.06	3116.05	3295.73	5245	5239	5531	2995	2977	3526	6157	6362	6714
102158906	LOC102158906	0.22	0.24	0.3	0.26	0.2	0.12	0.2	0.15	0.22	0.35	0.36	0.44	0.39	0.3	0.18	0.34	0.26	0.38	13	14	18	15	12	7	12	9	13
100620235	POLR2G	86.65	85.93	83.21	80.87	75.67	84.63	54.98	56.55	54.32	137.67	131.55	123.55	123.01	112.94	125.43	94.38	96.76	93.38	877	872	862	810	765	838	549	560	534
100151786	POP5	10.56	10.28	9.51	8.28	7.56	8.68	10	8.75	9.57	16.78	15.74	14.13	12.6	11.29	12.86	17.17	14.98	16.45	160.33	156.37	147.67	123.97	114.81	128.91	151.47	132.01	143.03
100520512	LOC100520512	0.02	0.01	0.02	0.01	0.01	0.02	0.01	0.01	0	0.04	0.02	0.03	0.02	0.02	0.03	0.02	0.02	0	2	1	2	2	1	1.53	1	2	0
110259660	ZNF483	0.23	0.18	0.26	0.07	0.11	0.16	0.31	0.21	0.18	0.36	0.27	0.38	0.11	0.16	0.24	0.54	0.36	0.3	13	10	15	4	6	9	18	12	10
100522611	MTFR1	8.22	6.96	6.77	9.38	8.45	10.27	8.2	8.62	8.59	13.06	10.66	10.05	14.27	12.61	15.22	14.08	14.76	14.76	386	330	327	436	399	476	393	414	408
100737938	EYA1	0.28	0.27	0.3	1.26	1.22	1.42	0.22	0.18	0.25	0.44	0.42	0.44	1.91	1.82	2.11	0.37	0.31	0.43	20	19	22	90	86	96	15	13	18
100522402	TYW5	0.49	0.59	0.57	0.58	0.48	0.57	0.8	0.57	0.7	0.77	0.9	0.84	0.88	0.71	0.84	1.37	0.98	1.2	50	60	59	58	49	57	83	60	72
100516302	LOC100516302	0	0	0	0	0.13	0	0	0	0	0	0	0	0	0.2	0	0	0	0	0	0	0	0	1	0	0	0	0
100155630	ZSWIM2	0	0	0	0.03	0.04	0.09	0	0	0	0	0	0	0.05	0.07	0.13	0	0	0	0	0	0	2	3	4	0	0	0
110261057	RPL28	3298.03	4665.78	4407.36	4147.74	6248.32	5607.46	2914.57	3026.4	3114.27	5239.79	7143.41	6544.07	6309.09	9325.99	8310.96	5003.34	5178.55	5354.18	18282	26002	24947	22900	34396	30265	13242	13400	13882
100520273	LOC100520273	0.2	0.28	0.2	0.14	0.18	0.08	0.11	0.1	0.14	0.31	0.43	0.29	0.21	0.26	0.12	0.19	0.17	0.24	27.62	39.09	28.35	18.57	24.62	11.38	15.51	14.4	19.37
100516871	MTARC1	5.63	6.02	6.06	5	6.04	3.54	6.8	7.12	5.81	8.94	9.22	9	7.61	9.01	5.25	11.67	12.18	10	257	268	248	204	220	158	301	329	266
100157799	CCNK	12.64	13.56	12.02	15.82	16.02	17.06	12.45	12.41	12.09	20.08	20.76	17.85	24.07	23.91	25.28	21.37	21.24	20.78	513	551	498	630	651	678	511	510	491
100125551	SLC2A8	5.1	6.21	5.05	4.03	4.23	4.39	5.08	5.46	4.83	8.1	9.51	7.5	6.14	6.31	6.5	8.73	9.34	8.3	149	182	151	115	123	126	151	162	140
100511035	RABIF	21.32	21.81	21.1	18.68	17.77	20.39	23.12	23	23.44	33.87	33.39	31.34	28.42	26.52	30.22	39.69	39.36	40.29	869	890	878	747	725	814	953	949	956
106508542	RTN4RL2	12.83	12.5	13.31	7.86	7.76	8.17	14.29	14.78	13.55	20.39	19.13	19.77	11.95	11.58	12.11	24.54	25.29	23.29	441	430	467	265	267	275	496	513	465
100514953	C3H16orf91	7.14	6.65	7.55	6.11	6.69	7.21	5.93	6.54	6.82	11.35	10.18	11.21	9.3	9.99	10.69	10.18	11.2	11.72	176	164	190	148	165	174	147	162	167
100521395	ZC3H13	6.43	5.45	5.08	6.83	6.29	5.81	6.6	6.86	6.46	10.22	8.35	7.54	10.4	9.39	8.61	11.33	11.73	11.1	701	594	564	730	686	620	730	762	709
102165763	MYPOP	2.46	2.94	3.19	2.41	2.68	2.91	3.14	2.48	2.58	3.91	4.5	4.73	3.67	3.99	4.31	5.4	4.24	4.44	103	123	136	99	112	119	133	105	108
100156895	DUSP12	7.63	6.87	6.6	7	7.27	8.2	7.42	7.96	8.27	12.13	10.51	9.81	10.64	10.86	12.16	12.74	13.63	14.22	172	155	152	155	164	181	168	180	185
100511488	TTBK2	1.13	0.94	0.81	1.11	0.98	1.1	1.25	1.02	1.22	1.8	1.44	1.2	1.69	1.46	1.62	2.15	1.74	2.1	193	162	142	187	169	185	217	178	211
110255350	EIF3F	115.78	128.75	130.38	126.91	136.01	122.15	109.29	113.28	108.58	183.94	197.11	193.59	193.04	203	181.04	187.62	193.84	186.67	1928	2148	2219	2082	2265	1991	1819	1879	1784
100517259	MTCP1	1.51	0.98	1.08	1.42	1.58	1.64	0.99	0.59	0.5	2.4	1.51	1.6	2.16	2.36	2.43	1.7	1	0.85	38.79	28.4	26.91	33.59	45.21	42.24	24.1	11.58	17.25
100624128	ZNF577	2.47	2.44	1.81	2.17	2.27	2.03	2	2.39	1.99	3.92	3.73	2.69	3.3	3.39	3.01	3.43	4.08	3.42	88	87	66	76	81	71	72	86	71
100517999	MAP1S	10.69	11.99	11.14	10.24	11.14	11.14	9.78	9.59	9.7	16.99	18.36	16.54	15.58	16.63	16.51	16.79	16.41	16.68	555	623	590	521	579	566	514	505	505
100521324	CWH43	0	0	0	0	0	0	0	0	0	0	0	0	0	0	0	0	0	0	0	0	0	0	0	0	0	0	0
110258920	LOC110258920	0.17	0.22	0.26	0.22	0.04	0.13	0.37	0.22	0.26	0.28	0.33	0.39	0.34	0.06	0.2	0.63	0.37	0.45	4	5	6	5	1	3	8	5	6
100154336	CHMP4C	0.25	0.24	0.26	0.12	0.42	0.28	0.44	0.45	0.75	0.4	0.37	0.38	0.18	0.63	0.42	0.76	0.77	1.29	9	6	8	4	12	10	17	15	20
100624059	TAOK2	10.64	10.36	10.81	12.43	11.94	12.2	10.86	10.41	10.26	16.9	15.86	16.06	18.91	17.81	18.09	18.65	17.81	17.64	756	755	786	873	839	851	801	778	712
414916	PRLR	0.33	0.29	0.21	0.3	0.51	0.45	0	0.18	0.18	0.52	0.45	0.32	0.45	0.76	0.66	0	0.31	0.32	9	8	6	8	14	12	0	5	5
100738612	ATF3	17.72	19.85	18.29	13.94	16.41	13.16	23.98	26.38	23.13	28.16	30.38	27.15	21.2	24.49	19.51	41.17	45.13	39.76	546	612	575	420	506	397	741	809	709
100516328	JADE1	4.17	3.81	3.19	1.3	1.27	1.15	4.14	4.44	3.93	6.62	5.84	4.74	1.98	1.9	1.7	7.11	7.6	6.76	394	364	312	118	122	108	374	408	358
100620276	RPRD2	8.81	7.7	7.45	11.65	11.24	11.01	8.44	7.75	8.63	14	11.78	11.06	17.71	16.78	16.32	14.49	13.26	14.84	806	714	675	1015	991	960	789	742	813
100623982	KBTBD8	0.05	0.13	0.09	0.15	0.04	0.17	0.26	0.25	0.17	0.08	0.2	0.13	0.22	0.06	0.26	0.45	0.42	0.29	4	10	7	11	3	13	21	19	14
100154391	KCNQ5	2.17	1.9	1.88	3.85	3.75	3.89	2.4	2.46	2.21	3.45	2.91	2.8	5.86	5.6	5.77	4.12	4.21	3.81	222	195	197	388	385	391	250	257	227
100621900	HMGXB4	6.89	6.44	6.37	8.79	8.01	8.67	6.19	6.87	6.6	10.95	9.86	9.45	13.37	11.95	12.85	10.62	11.75	11.35	444	403	414	560	513	546	406	452	426
100523466	RHOT1	10.42	9.62	10.02	12.38	11.48	11.34	12.35	13.04	13.23	16.55	14.74	14.87	18.84	17.13	16.81	21.2	22.3	22.75	516	478	507	598	566	553	620	657	658
100625807	LCT	0.02	0.04	0.04	0.03	0.04	0.04	0.03	0.03	0.02	0.04	0.07	0.05	0.05	0.06	0.05	0.05	0.04	0.04	4.92	9.56	8.01	7	8.89	8.04	6.11	5.92	4.91
397055	CYP27B1	0.46	0.2	0.4	0.59	0.55	0.93	0.39	0.22	0.21	0.74	0.31	0.59	0.89	0.82	1.37	0.67	0.37	0.36	25.16	10	17	31.32	30	34.82	19.26	9.56	7.28
100152707	HOXC5	7.82	8.76	8.2	8.04	8.98	10.15	6.19	4.86	5.96	12.42	13.4	12.18	12.23	13.4	15.04	10.63	8.32	10.24	181	203	194	183	208	230	144	113	137
100515847	RGL1	11.2	10.29	10.15	7.74	8.25	8.02	9.82	9.33	9.75	17.79	15.76	15.08	11.78	12.32	11.89	16.86	15.97	16.76	847	772	772	570	623	584	740	707	730
100517704	E4F1	6.06	6.21	5.92	5.29	5.94	5.71	4.93	4.84	4.67	9.62	9.5	8.79	8.05	8.86	8.46	8.46	8.29	8.04	685.53	703	683.2	586.68	673	632.35	567	558.75	532.58
100628091	CLHC1	0.5	0.66	0.59	0.41	0.47	0.54	0.85	0.58	0.83	0.79	1	0.88	0.62	0.71	0.8	1.47	1	1.42	20	24	23	15	17	19	31	21	32
100517651	RACGAP1	6.32	5.27	5.4	4.22	3.92	5.38	5.89	5.35	5.68	10.05	8.07	8.02	6.42	5.86	7.97	10.11	9.16	9.76	310	256	272	204	190	258	292	268	277
100520750	ULK3	7.65	7.23	7.55	8.93	9.83	9.64	6.26	6.79	6.24	12.16	11.07	11.21	13.58	14.67	14.28	10.75	11.62	10.73	307	290	308	350	393	378	252	275	249
100512868	DPYSL4	0.68	0.43	0.4	0.37	0.58	0.52	0.5	0.5	0.36	1.07	0.66	0.6	0.56	0.86	0.77	0.86	0.86	0.62	28	18	17	15	24	21	21	21	15
397400	TGFB3	3.76	4.41	6.95	3.28	3.88	4.32	6.9	7.48	8.14	5.97	6.74	10.33	5	5.79	6.41	11.84	12.8	14	187	213	346	172	182	210	369	379	401
397117	GSTO1	22.5	22.15	27.96	29.22	32.82	38.27	20.44	21.2	23.75	35.75	33.92	41.51	44.44	48.99	56.72	35.08	36.27	40.83	232	229	295	298	338	386	208	214	238
100155709	RIN3	3.97	4.36	3.9	3.69	3.7	3.42	4.26	3.75	4.05	6.3	6.67	5.8	5.61	5.52	5.07	7.31	6.41	6.97	271	298	272	247	253	229	295	260	278
106504199	LOC106504199	0.8	0.48	0.63	0.41	0.56	0.74	0.89	0.57	0.98	1.27	0.74	0.93	0.62	0.84	1.09	1.53	0.97	1.69	10	6	8	5	7	9	11	7	12
100153685	LMBRD1	6.15	6.16	5.65	5.51	5.17	5.78	7.36	7.47	7.7	9.77	9.44	8.39	8.38	7.72	8.57	12.63	12.78	13.23	303	304	284	266	255	279	367	373	380
100517038	PUM1	23.39	20.16	21.43	26.45	26.49	25.52	21.6	22.1	22.84	37.16	30.86	31.82	40.23	39.54	37.82	37.08	37.81	39.27	1627	1415	1497	1818	1821	1767	1543	1599	1634
100517764	SLC25A33	4.65	4.04	3.91	4.25	4.65	4.23	5.09	4.64	5.34	7.39	6.18	5.81	6.47	6.94	6.26	8.75	7.94	9.19	100	87	86	90	100	89	110	100	114
100625598	LOC100625598	0.11	0.23	0.09	0.1	0.04	0.24	0.1	0.12	0.13	0.17	0.35	0.13	0.15	0.06	0.35	0.16	0.21	0.23	8	6	5	7	3	11	4	9	8
100622592	UBQLN1	37.43	35.01	32.08	39.08	38.98	41.05	37.95	36.03	36.93	59.47	53.6	47.63	59.44	58.18	60.84	65.15	61.65	63.49	2514	2342	2192	2559	2619	2696	2586	2445	2481
110257420	COX4I2	10.28	10.12	13.46	4.34	4.77	1.95	12.46	11.32	10.17	16.33	15.49	19.98	6.61	7.11	2.88	21.39	19.37	17.49	81	80	109	34	37	15	96	86	77
100522091	GUCY1A2	0.03	0.01	0.01	0.01	0.01	0	0.02	0.01	0.02	0.04	0.02	0.02	0.01	0.02	0.01	0.03	0.02	0.03	7	4	4	2	3	1	5	4	5
100516970	RDH14	10.52	11.95	9.06	8.39	8.93	10.51	11.38	12.57	14.34	16.71	18.3	13.45	12.76	13.33	15.58	19.53	21.51	24.66	232	264	204	182	197	227	252	278	314
100511822	CILK1	1.67	1.5	1.45	2.39	2.44	2.34	1.76	1.72	1.83	2.65	2.3	2.16	3.63	3.64	3.47	3.02	2.95	3.14	160	144	142	224	234	220	171	168	176
100521731	TAL1	0.27	0.32	0.18	0.29	0.24	0.15	0.31	0.24	0.24	0.43	0.49	0.27	0.44	0.36	0.22	0.53	0.41	0.42	18	22	15	22	19	11	24	18	20
110259217	MRPL23	159.68	195.08	192.21	153.63	151.65	158.41	82.72	80.52	82.55	253.69	298.67	285.39	233.68	226.35	234.79	142	137.79	141.92	747	914	922	722	712	735	391	359	377
100524764	ZCWPW2	0.09	0.03	0.03	0.02	0.03	0.05	0.07	0.03	0.07	0.15	0.04	0.04	0.04	0.04	0.07	0.12	0.04	0.12	4	1	1	1	1	2	3	1	3
100521308	LOC100521308	0.04	0.04	0.02	0.04	0.04	0.04	0.05	0.02	0.04	0.06	0.06	0.04	0.06	0.06	0.06	0.08	0.04	0.06	3	3	2	3	3	3	4	2	3
100156590	LCMT2	1.9	1.98	1.64	2.22	2.17	2.37	1.73	1.79	1.86	3.02	3.02	2.43	3.37	3.24	3.51	2.98	3.05	3.2	166.27	173	146	190	190	203	154	159	164
100156489	TGM1	0.09	0.11	0.07	0.07	0.02	0.07	0.02	0.04	0.02	0.14	0.17	0.1	0.1	0.03	0.1	0.04	0.08	0.04	4	5	3	3	1	3	1	2	1
100152767	KLHL31	0.01	0.01	0.02	0	0	0	0	0	0.01	0.02	0.02	0.03	0	0	0	0	0	0.02	1	1	2	0	0	0	0	0	1
100156195	CIART	2.34	2.63	2.39	5.01	5.69	7.21	2.93	2.88	3.02	3.72	4.03	3.55	7.62	8.5	10.68	5.03	4.92	5.19	57	61	55	120	133	170	71	65	74
100627556	FNTA	20.66	19.73	19.63	19.84	19.47	20.8	17.01	16.83	18.07	32.82	30.2	29.15	30.18	29.06	30.83	29.2	28.79	31.06	1228	1174	1191	1156	1159	1211	1025	1016	1078
100621401	TMEM119	289.85	325.09	308.76	53.38	57.07	55.74	217.93	204.95	205.32	460.51	497.72	458.45	81.19	85.18	82.61	374.11	350.69	353	9342	10491	10159	1689	1841	1759	7087	6666	6605
100625585	IKZF4	1.2	1.13	1.2	1.04	0.93	1.26	1.05	1.12	1.31	1.91	1.73	1.78	1.58	1.39	1.87	1.8	1.92	2.25	96	90	101	83	76	99	86	91	109
100624950	CYB561D1	1.26	1.24	1.25	1.2	1.24	1.33	1.04	1.05	1.04	2.01	1.9	1.85	1.83	1.86	1.98	1.79	1.8	1.79	191.91	188.54	192.8	178.23	189.07	198.32	160.93	163.21	159.33
100157237	GNAT1	0.3	0.23	0.18	0.22	0.29	0.32	0.12	0.04	0.08	0.48	0.35	0.26	0.34	0.43	0.48	0.21	0.07	0.14	22	17	13	16	21	23	10	3	6
397648	MCL1	46.9	42.81	40.1	71.13	64.82	73.01	57.66	59.21	61.82	74.51	65.54	59.53	108.19	96.75	108.21	98.99	101.32	106.28	2943	2689	2567	4374	4073	4487	3669	3775	3895
397439	SCP2	14.29	15.15	12.79	12.31	10.87	13.39	16.41	14.16	16.42	22.71	23.19	18.99	18.72	16.22	19.85	28.17	24.23	28.24	326	346	298	276	248	299	376	324	372
100515182	TTC39B	0.48	0.53	0.47	1.37	1.11	1.23	0.56	0.44	0.51	0.76	0.81	0.7	2.08	1.66	1.82	0.97	0.76	0.88	32	35	32	89	74	80	38	30	34
397086	TNF	0	0	0	0	0.04	0	0.04	0	0.08	0	0	0	0	0.06	0	0.07	0	0.15	0	0	0	0	1	0	1	0	2
100626406	LYPD5	0.13	0.38	0	0.26	0.25	0.19	0.06	0	0	0.2	0.58	0	0.39	0.38	0.29	0.11	0	0	2	6	0	4	4	3	1	0	0
100513605	SLBP	29.32	28.79	29.47	30.37	34.14	34.31	29.92	31.04	30.39	46.59	44.09	43.76	46.2	50.95	50.85	51.37	53.12	52.25	722	710	741	735	841	827	741	768	744
100155836	SERPINB5	0.33	0.37	0.67	0.1	0.14	0.67	0.23	0.25	0.16	0.52	0.57	0.99	0.15	0.21	0.99	0.4	0.44	0.28	14	16	29	4	6	28	10	11	7
100152055	NCF4	0.09	0.1	0.05	0.03	0.08	0.09	0.04	0.14	0.06	0.14	0.16	0.07	0.05	0.13	0.13	0.06	0.25	0.11	7	6	4	2	6	5	3	10	5
100157243	CSTF2T	5.13	4.63	4.17	7.52	6.42	7.5	4.26	4.28	4.3	8.16	7.1	6.19	11.43	9.58	11.12	7.31	7.32	7.39	373	337	309	535	467	534	314	316	314
100623583	TUBB6	174.02	175.83	202.11	94.23	101.81	103.52	163.96	161.31	161.17	276.47	269.2	300.09	143.33	151.95	153.43	281.47	276.03	277.09	4629.62	4684.51	5490.43	2463.07	2710.41	2696.44	4391.99	4318.24	4268.63
100233174	CPNE1	58.88	57.33	59.43	50.18	49.44	55.83	52.4	53.93	53.21	93.55	87.77	88.25	76.33	73.78	82.75	89.96	92.28	91.48	1633	1592	1683	1367	1372	1516	1464	1506	1470
100154428	PHTF1	1.66	1.44	1.18	1.17	1.13	1.41	1.09	1.4	1.32	2.64	2.2	1.75	1.79	1.69	2.08	1.87	2.39	2.27	138	117	98	101.61	94	116.01	115	126	122
100517161	LOC100517161	1.27	0.81	0.47	0.79	0.86	0.99	0.87	1.07	0.91	2.02	1.25	0.7	1.2	1.29	1.47	1.5	1.83	1.56	69	45	26	43	47	54	49	60	49
110260598	LOC110260598	0	0	0	0	0	0	0.05	0	0	0	0	0	0	0	0	0.09	0	0	0	0	0	0	0	0	1	0	0
100157437	RGS4	0.37	0.33	0.74	13.34	11.25	11.22	0.85	0.53	1.11	0.58	0.51	1.1	20.3	16.79	16.62	1.45	0.9	1.91	15	15	34	588	494	481	31	24	50
100144303	ACE2	0.09	0.07	0.06	0.02	0	0.04	0.1	0.08	0.1	0.15	0.11	0.08	0.03	0	0.06	0.16	0.14	0.17	5	4	3	1	0	2	5	3	5
100621773	COTL1	51.24	46.01	50.15	99.7	91.01	110.75	32.4	26.14	33.13	81.42	70.44	74.46	151.65	135.84	164.15	55.61	44.72	56.96	1387	1247	1386	2651	2465	2935	883	712	893
780425	ARF6	97.59	96.93	111.09	97.67	113	106.42	112.62	114.74	117.56	155.05	148.41	164.95	148.57	168.65	157.73	193.34	196.33	202.12	1802	1808	1799	1786	1861	1839	2137	2232	2139
100154945	RRBP1	151.07	166.24	155.77	117.88	128.06	105.44	172.26	161.25	161.62	240.02	254.52	231.29	179.31	191.14	156.27	295.72	275.92	277.86	13079	14404	13756	9996	11103	8940	15143	14211	14073
100519151	TRABD	16.32	18.56	21.59	16.32	18.59	17.5	17.81	17.51	16.6	25.93	28.41	32.05	24.83	27.74	25.94	30.57	29.96	28.54	590	675	797	580	675	623	649	640	600
100512308	ZNHIT3	6.4	5.72	5.62	7.4	7.11	8.25	6.65	7.09	6.35	10.17	8.76	8.34	11.25	10.61	12.23	11.41	12.14	10.91	363	325	325	411	404	458	382	408	361
100511918	AP1M1	56	54.42	57.56	41.9	46.48	44.28	50.05	47.72	46.56	88.97	83.32	85.47	63.73	69.38	65.63	85.93	81.66	80.05	1850	1803	1944	1360	1533	1430	1680	1607	1549
100738022	SENP2	5.64	5.71	4.71	5.69	4.94	5.5	7.49	7.49	7.55	8.96	8.74	6.99	8.66	7.37	8.16	12.86	12.81	12.97	288	292	246	285	252	276	388	387	387
100737110	LOC100737110	0	0.06	0	0	0	0	0	0	0	0	0.09	0	0	0	0	0	0	0	0	1	0	0	0	0	0	0	0
100154471	NTRK1	1.13	1	1.44	0.2	0.29	0.2	3.49	3.39	2.99	1.79	1.54	2.14	0.3	0.44	0.3	6	5.81	5.14	46	41	60	8	12	8	144	140	122
100517719	OSBPL9	42.12	42.19	38.3	33.94	32.46	35.16	49.24	46.4	50.05	66.92	64.59	56.87	51.62	48.44	52.11	84.53	79.4	86.04	1794	1799	1658	1413	1373	1464	2116	1996	2126
100154859	VPS28	225.27	249.46	271.31	157.14	167.54	170.85	194.31	199.91	189.91	357.89	381.93	402.85	239.03	250.06	253.23	333.56	342.07	326.5	2746	3048	3383	1892	2041	2038	2350	2403	2264
100513146	CFAP36	12.7	13.44	15.19	17.31	16.81	19.7	14.52	16.57	15.66	20.17	20.57	22.55	26.33	25.09	29.19	24.93	28.36	26.93	216	229	264	290	286	328	247	281	263
100517722	FAM13A	6.28	5.98	7.09	25.44	25.44	22.55	5.84	6.01	5.7	9.97	9.15	10.53	38.7	37.97	33.42	10.03	10.28	9.8	808	770	931	3207	3280	2843	765	789	739
100513212	BBS4	18.21	16.98	15.9	19.05	18.93	18.32	16.38	17.37	18.29	28.93	26	23.61	28.98	28.25	27.15	28.12	29.72	31.44	689	648	612	711	714	680	632	663	685
100157223	CHRNB4	0	0	0.02	1.37	1.39	0.59	0.08	0.05	0.03	0	0	0.04	2.08	2.07	0.88	0.13	0.09	0.04	0	0	1	53	55	23	3	2	1
100622421	PLD5	0.02	0.03	0.03	0	0.01	0.02	0.04	0.1	0.04	0.04	0.05	0.04	0	0.02	0.02	0.08	0.17	0.08	2	2	2	0	1	1	4	7	3
110261674	LOC110261674	0.42	0	0.41	0	0.43	0	0	0	0	0.67	0	0.61	0	0.64	0	0	0	0	1	0	1	0	1	0	0	0	0
100515828	CELF3	0	0.01	0	0.01	0	0	0.01	0	0	0	0.01	0	0.01	0	0	0.02	0	0	0	1	0	1	0	0	2	0	0
397338	WT1	0.04	0.08	0.09	0.03	0	0.03	0.14	0.16	0.08	0.06	0.12	0.14	0.05	0	0.05	0.25	0.27	0.13	2	4	5	1	0	1	7	6	4
100510921	STX6	15.89	15.5	14.77	16.2	16.83	16.19	17.69	16.72	17.51	25.25	23.72	21.93	24.64	25.12	24	30.36	28.62	30.1	603	588	574	610	642	601	682	643	666
100157471	ATAD1	5.06	3.6	3.4	11.45	9.89	11.46	5.97	6.65	6.25	8.04	5.51	5.05	17.42	14.76	16.98	10.25	11.38	10.74	420	344	289	993	882	991	609	609	647
100519539	KLHL3	0.24	0.24	0.18	0.21	0.24	0.12	0.16	0.17	0.19	0.38	0.36	0.27	0.32	0.36	0.17	0.28	0.3	0.32	25	25	20	20	26	11	16	17	19
397018	SCARB1	46.94	46.99	44.78	30.78	31.23	29.98	38.02	37.28	36.59	74.58	71.94	66.49	46.82	46.61	44.43	65.28	63.79	62.91	1895	1899	1845	1219	1262	1185	1552	1523	1478
100738964	PDRG1	5.34	5.17	5.72	8.85	8.35	7.2	7.05	7.61	6.74	8.49	7.92	8.49	13.46	12.47	10.67	12.11	13.02	11.58	163	158	178	265	255	215	217	234	205
100511556	RADIL	4.13	4.23	4.32	2.51	2.86	2.2	4.94	4.89	4.8	6.57	6.48	6.42	3.82	4.27	3.26	8.48	8.37	8.25	239	246	254	143	163	125	292	287	279
100737821	LOC100737821	3.72	4.82	5.46	3.17	3.22	2.31	3.46	4.31	3.55	5.91	7.38	8.11	4.82	4.8	3.43	5.94	7.37	6.11	77	98	111	62	65	45	73	89	71
100515770	HIPK3	12.02	10.21	9.09	10.75	10.09	10.6	13.08	13.02	13.41	19.1	15.63	13.5	16.36	15.07	15.71	22.45	22.28	23.05	1516	1287	1171	1330	1276	1311	1671	1649	1693
102159734	ZNF212	3	3.12	3.72	3.19	3.14	2.8	2.98	2.59	2.91	4.77	4.78	5.53	4.85	4.69	4.16	5.12	4.43	5	127.35	132.22	160.51	132.23	133	116.14	127.73	111	123.42
100049669	GPNMB	44.19	40.99	35.79	42.44	45.09	39.56	110.71	113.9	114.52	70.21	62.75	53.15	64.55	67.31	58.63	190.06	194.89	196.89	1333	1201	1060	1234	1300	1162	3309	3384	3397
100622975	PHC2	88.27	93.63	105.46	112.19	125.63	120.6	94.01	90.71	91.04	140.24	143.34	156.59	170.65	187.5	178.75	161.39	155.22	156.53	3545	3757	4306	4391	5024	4719	3796	3670	3636
100516377	PLEKHG5	8.87	8.9	9.78	7.89	8.62	8.02	10.26	10.33	9.24	14.1	13.63	14.52	12	12.86	11.89	17.61	17.68	15.88	461	462	518	403	449	408	539	543	481
100151747	LRRC2	0	0	0	0.02	0	0	0.04	0	0.04	0	0	0	0.03	0	0	0.06	0	0.06	0	0	0	1	0	0	2	0	2
100625217	THOC1	6.87	6.7	6.01	6.37	5.78	6.6	7.04	7.06	6.23	10.92	10.26	8.93	9.69	8.63	9.79	12.08	12.08	10.71	374	365	334	340	315	352	388	390	340
100524723	CHAC1	112.75	122.58	129.74	152.8	153.69	150.87	87.57	90.57	93.27	179.13	187.67	192.64	232.43	229.39	223.61	150.33	154.98	160.35	2510	2733	2950	3345	3423	3288	1958	2022	2061
100512659	SF3B3	22.5	21.28	19.55	25.63	23.8	25.76	24.26	24.68	25.21	35.75	32.57	29.03	38.98	35.52	38.18	41.64	42.23	43.34	1602	1522	1423	1785	1710	1797	1730	1773	1798
100525148	PLCB3	15.94	16.5	16.34	12.95	13.86	12.03	14.22	14.93	14.54	25.32	25.26	24.25	19.7	20.68	17.83	24.41	25.56	24.99	1074	1113	1123	855	935	794	972	1023	984
100154511	HIST1H3E	0	0.08	0.08	0	0.08	0	0	0	0	0	0.12	0.12	0	0.12	0	0	0	0	0	1.29	1.32	0	1.33	0	0	0	0
100154147	MAN1A2	4.85	3.68	3.7	4.47	3.65	4.35	5.07	5.47	5.32	7.7	5.64	5.5	6.8	5.44	6.44	8.7	9.36	9.14	730	555	569	659	550	641	776	840	807
100622446	NRN1L	0	0	0	0	0	0	0	0	0	0	0	0	0	0	0	0	0	0	0	0	0	0	0	0	0	0	0
100522828	UBE2G1	12.58	11.18	10.78	12.44	11.81	14.13	13.7	14.73	14.8	19.99	17.11	16	18.93	17.63	20.95	23.52	25.2	25.45	787	700	688	763	740	866	869	936	930
100359349	KLK7	0.14	0.05	0	0	0	0.09	0.05	0	0	0.22	0.07	0	0	0	0.14	0.08	0	0	3	1	0	0	0	2	1	0	0
100738124	IMMT	38.76	37.91	39.09	31.23	33.97	32.86	33.52	33.38	33.33	61.58	58.05	58.04	47.5	50.7	48.7	57.54	57.12	57.3	1589	1552	1634	1253	1393	1310	1388	1380	1367
100520761	C4BPA	0.21	0.2	0.19	0.18	0.12	0.21	0.23	0.2	0.2	0.33	0.31	0.29	0.27	0.18	0.31	0.39	0.34	0.35	7	7	7	6	4	7	8	7	7
100515777	LRP6	8.53	6.76	6.35	6.86	5.79	6.11	8.71	9.36	9.35	13.55	10.35	9.43	10.44	8.65	9.05	14.94	16.02	16.08	1353	1074	1028	1066	921	949	1405	1516	1496
100523140	SS18L2	16.46	16.59	16.21	16.67	17.08	18.98	11.72	12.68	11.87	26.15	25.39	24.07	25.36	25.49	28.13	20.13	21.7	20.41	318	321	320	317	330	359	227	245	227
100154157	METTL8	3.79	3.53	2.54	1.99	2.18	2.67	3.97	3.71	3.93	6.03	5.41	3.78	3.02	3.25	3.96	6.81	6.35	6.76	115	105	74	59	62	77	126	112	120
100523867	RITA1	13.61	14.67	13.63	14.8	17.56	15.43	14.77	13.5	13.31	21.63	22.46	20.24	22.52	26.21	22.87	25.36	23.09	22.88	347	380	358	374	451	386	383	351	344
100523964	LOC100523964	15.37	17.16	16.7	16.31	16.7	18.08	13.36	12.72	13.59	24.42	26.28	24.8	24.81	24.93	26.79	22.93	21.76	23.36	671	754	744	688	727	769	567	549	578
100517263	DIRAS1	0.33	0.41	0.25	0.14	0.2	0.24	1.13	0.82	0.84	0.53	0.63	0.37	0.21	0.29	0.36	1.94	1.39	1.45	17	21	13	7	10	12	58	42	43
110261295	LOC110261295	0	0	0	0	0	0	0	0	0	0	0	0	0	0	0	0	0	0	0	0	0	0	0	0	0	0	0
100516900	OCEL1	27.21	29.06	28.68	32.27	28.67	29.64	19.71	19.22	19.12	43.24	44.5	42.58	49.08	42.79	43.93	33.84	32.89	32.86	453	490	497	534	490	490	321	309	305
100521368	COMMD1	27.07	31.13	26.64	24.61	24.94	26.16	22.81	25.5	24.93	43	47.66	39.56	37.44	37.22	38.77	39.15	43.63	42.85	261	301	263	235	239	246	216	239	233
110257541	CLEC2L	0	0.1	0.04	0	0.06	0.16	0	0.06	0.11	0	0.15	0.06	0	0.1	0.24	0	0.11	0.19	0	2	1	0	1	3	0	1	2
100155257	DIAPH2	9.69	7.98	7.08	7.74	6.28	6.56	8.91	8.65	9.68	15.4	12.22	10.52	11.77	9.38	9.73	15.3	14.8	16.65	1443	1189	1076	1128	937	957	1345	1314	1452
100152462	ACVR1B	3.33	3.95	2.98	3.6	2.41	3.1	4.08	5	4.23	5.3	6.04	4.42	5.47	3.6	4.6	7.01	8.55	7.27	223	245	192	172	179	167	240	271	242
100514231	GSTM3	0.22	0	0.11	0.11	0.22	0.34	0	0.34	0	0.35	0	0.16	0.17	0.33	0.5	0	0.58	0	2	0	1	1	2	3	0	3	0
100524556	CRIPT	1.97	1.78	2.17	3.21	2.61	3.31	2.28	2.96	2.46	3.13	2.72	3.22	4.88	3.89	4.91	3.92	5.07	4.24	129.25	116.47	144.83	205.93	171.16	212.5	151.67	197.4	162.15
100622432	CBX3	67.8	63.53	63.31	84.74	67.63	90.27	27.28	25.72	26.26	107.72	97.27	94	128.89	100.94	133.79	46.82	44.01	45.14	2036.43	1920.37	1940	2494.04	2036.91	2646.68	832.67	790.96	798.62
100521960	SF3B6	38.82	38.21	46.53	39.94	34.56	41.15	48.23	47.5	48.05	61.68	58.49	69.09	60.75	51.59	60.99	82.8	81.29	82.62	379	374	465	386	337	393	464	453	455
110257743	L1TD1	24.84	25.51	22.89	29.67	27.96	26.46	28.86	28.23	27.58	39.46	39.06	33.99	45.13	41.74	39.22	49.55	48.31	47.41	1130.02	1162	1063	1323.99	1273.83	1178.92	1328.99	1301.53	1256.76
100523752	YPEL1	0.84	0.77	0.9	1.24	1.61	1.42	0.75	0.9	0.6	1.33	1.17	1.34	1.88	2.4	2.1	1.29	1.55	1.03	48.95	43.14	50.97	66.99	90.03	75	41	51.99	35
100048957	BTG3	28.72	24.96	30.22	56.92	56.07	56.85	32.26	34.15	33.02	45.63	38.21	44.87	86.58	83.68	84.27	55.38	58.44	56.77	571	498	615	1115	1116	1108	643	680	650
100739283	SSMEM1	0.07	0	0.07	0	0.07	0	0	0.07	0	0.11	0	0.1	0	0.1	0	0	0.12	0	1	0	1	0	1	0	0	1	0
100512346	SLC16A4	0	0.12	0	0	0	0.03	0	0	0.03	0	0.19	0	0	0	0.05	0	0	0.05	0	4	0	0	0	1	0	0	1
100519805	TBC1D20	61.83	58.95	54.27	59.92	59.95	59.32	58.9	60.01	57.38	98.23	90.25	80.59	91.15	89.49	87.91	101.1	102.69	98.65	2460	2348	2204	2339	2388	2311	2369	2416	2284
110255967	LLGL2	0.3	0.4	0.44	1.1	1.08	0.98	0.18	0.21	0.17	0.47	0.61	0.65	1.67	1.61	1.46	0.31	0.36	0.28	18	24	27	65	65	58	11	13	10
780421	CMKLR1	0.05	0.14	0.44	0	0	0	0.38	0.25	0.6	0.08	0.22	0.65	0	0	0	0.65	0.42	1.04	6	9	13	0	0	0	18	18	25
100049698	SNCAIP	0	0.05	0.05	0.38	0.52	0.63	0.05	0	0.05	0	0.07	0.07	0.59	0.78	0.93	0.08	0	0.08	0	1	2	12	19	21	2	0	1
397377	CACNA2D1	8.84	7.49	6.19	9.98	8.21	8.96	8.6	9.05	9.02	14.04	11.47	9.19	15.18	12.26	13.28	14.76	15.48	15.51	959	839	686	1046	872	1014	933	1042	1029
110261959	LOC110261959	0	0	0.56	0.86	0.8	0.29	0	0	0	0	0	0.84	1.31	1.19	0.43	0	0	0	0	0	2.41	3.6	3.3	1.16	0	0	0
100517949	TMEM201	2.38	2.68	2.46	2.59	2.95	3.01	2.47	2.12	2.7	3.78	4.11	3.65	3.94	4.41	4.47	4.24	3.62	4.65	155	174	162	165	192	192	163	140	177
100620275	NTSR2	1.06	1.32	0.86	0.05	0.07	0.09	0.82	0.98	0.62	1.69	2.02	1.28	0.07	0.1	0.14	1.41	1.68	1.07	46	57	38	2	3	4	36	43	27
100626417	SP2	5.54	5.56	5.02	5.31	5.94	5.78	4.96	4.16	4.63	8.81	8.51	7.45	8.07	8.86	8.57	8.51	7.12	7.96	277	278	256	260	297	283	251	211	232
100157968	LOC100157968	0	0.09	0	0	0	0	0	0	0	0	0.13	0	0	0	0	0	0	0	0	1	0	0	0	0	0	0	0
100513927	NDRG4	9.01	8.36	8.82	13.66	12.78	14.01	8.74	8.69	8.97	14.32	12.8	13.1	20.79	19.08	20.77	15.01	14.87	15.43	457	424	456	678	649	695	448	446	455
100627651	CTNNBIP1	8.01	8.67	7.83	5.79	5.54	5.89	5.9	5.84	6.2	12.73	13.28	11.63	8.8	8.28	8.74	10.12	9.99	10.66	169	185	172	122	120	127	132	126	134
110257782	LOC110257782	0.23	0.24	0.16	0.3	0.13	0.12	0.13	0.38	0.16	0.37	0.36	0.23	0.46	0.19	0.18	0.23	0.66	0.27	2.33	2.38	1.6	2.97	1.25	1.2	1.3	3.75	1.51
100519845	DNAJC16	3.43	2.92	2.88	3.21	3.13	3.47	4.09	3.7	4.12	5.44	4.47	4.28	4.89	4.67	5.15	7.02	6.33	7.08	397	337	339	365	358	388	481	437	476
100516698	CFAP70	0.37	0.22	0.2	0.28	0.46	0.42	0.24	0.32	0.23	0.59	0.34	0.3	0.42	0.69	0.62	0.42	0.55	0.4	30	18	16	22	37	33	20	26	19
100312976	NDUFAB1	146.06	156.08	174.82	188.1	204.68	199.25	191.94	204.68	190.52	232.06	238.96	259.58	286.11	305.5	295.32	329.5	350.23	327.56	775	878	950	1039	1072	1075	823	853	809
100153820	BEND6	8.32	7.62	8.03	4.92	4.49	5.45	7.48	7.03	7.77	13.21	11.66	11.92	7.49	6.7	8.07	12.85	12.03	13.36	300	272	280	170	164	190	273	255	282
100171401	PTPN2	11.93	10.3	12.16	15.83	15.97	14.7	10.18	9.69	11.29	18.95	15.77	18.05	24.08	23.84	21.78	17.48	16.58	19.4	294	246	297	368	381	343	248	244	274
100525560	CDKN2D	5.73	4.96	5.09	5.52	5.03	7.35	3.39	5.34	4.03	9.11	7.6	7.56	8.4	7.51	10.89	5.82	9.14	6.93	98	85	89	93	86	123	58	91	68
100624746	IARS1	78.11	67.48	60.1	51.02	44.35	53.8	70.8	71.5	74.51	124.11	103.31	89.24	77.61	66.19	79.75	121.53	122.34	128.09	6111	5281	4794	3902	3469	4115	5621	5687	5852
100157293	TMEM71	0.06	0.09	0.06	0	0.12	0	0.03	0.09	0	0.1	0.14	0.09	0	0.19	0	0.05	0.16	0	2	3	2	0	4	0	1	3	0
100155023	SNX12	17.6	18.16	15.05	14.44	14.43	14.98	17.81	17.72	17.36	27.97	27.81	22.35	21.97	21.54	22.2	30.58	30.32	29.85	636	657	555	512	522	530	650	647	627
654289	PROCR	3.71	3.05	3.52	19.82	21.97	21.6	3.97	3.77	3.64	5.89	4.67	5.23	30.15	32.78	32.02	6.82	6.45	6.26	71	61	71	381	419	400	79	73	71
100525505	MAP2K2	58.94	62.97	61.16	48.58	52.25	49.54	46.5	44.78	45.57	93.64	96.4	90.82	73.89	77.99	73.43	79.83	76.62	78.35	2577	2756	2729	2083	2287	2121	2057	1983	1995
100156514	TMEM68	5.35	5.74	5.42	7.11	6.59	7.28	4.39	5.07	4.27	8.5	8.78	8.05	10.81	9.83	10.78	7.54	8.68	7.33	193	166	167	227	212	264	154	190	158
100510892	ZSWIM4	2.54	2.6	3.08	4.48	5.68	5.16	2.63	2.81	3.03	4.03	3.99	4.57	6.81	8.47	7.64	4.52	4.82	5.21	252	259	312	436	565	502	266	285	303
100512645	RAPSN	0.21	0.46	0.22	0.28	0.17	0.36	0.14	0.17	0.15	0.34	0.71	0.33	0.43	0.25	0.54	0.23	0.29	0.25	6	14	7	8	5	12	4	4	4
397127	ESD	68.16	56.21	65.16	59.8	53.73	66.58	54.49	48.17	53.18	108.28	86.07	96.75	90.96	80.2	98.69	93.53	82.43	91.43	965	809	949	847	768	930	751	666	730
110257939	LOC110257939	0.1	0	0	0	0	0	0	0	0	0.16	0	0	0	0	0	0	0	0	1.05	0	0	0	0	0	0	0	0
100519695	TSPYL2	4.73	4.99	4.51	6.39	6.05	6.25	4.93	5.23	4.29	7.52	7.64	6.7	9.72	9.03	9.26	8.47	8.94	7.38	219	231	213	290	280	283	231	245	199
100127163	TNFSF12	25.11	26.9	31.85	23.62	24.06	26.3	20.95	20.46	21.39	39.89	41.18	47.3	35.92	35.92	38.98	35.97	35.01	36.77	442	475	573	409	424	453	369	359	372
100519816	ZDHHC12	23.86	29.99	28.07	27.15	27.8	28.59	25.4	25.88	27.63	37.91	45.92	41.68	41.3	41.49	42.38	43.59	44.29	47.5	370	466	445	415	431	434	393	399	422
100736928	STPG1	0.02	0.02	0	0.03	0	0	0	0	0	0.02	0.02	0	0.04	0	0	0	0	0	1	1	0	1	0	0	0	0	0
100156806	HFM1	0.31	0.15	0.17	0.2	0.16	0.31	0.23	0.27	0.42	0.5	0.23	0.25	0.3	0.24	0.46	0.39	0.46	0.72	25	13	14	15	13	24	19	21	34
100515930	RWDD4	14.9	13.59	11.68	14.13	11.9	14.53	15.02	15.01	15.47	23.67	20.81	17.34	21.49	17.76	21.54	25.79	25.69	26.59	664	606	531	618	531	634	678	678	690
110258916	LOC110258916	0	0.03	0	0	0	0	0	0	0	0	0.04	0	0	0	0	0	0	0	0	1	0	0	0	0	0	0	0
100153821	DDIT4	321.31	327.97	374.08	505.48	531.15	530.59	263.8	264.69	259.85	510.48	502.14	555.44	768.88	792.78	786.4	452.86	452.92	446.74	8334	8519	9908	12883	13786	13474	6887	6905	6707
100144474	CDC25C	0.9	0.95	0.93	0.34	0.33	0.63	1.23	0.9	0.77	1.43	1.45	1.38	0.51	0.5	0.93	2.11	1.54	1.32	19	20	20	7	7	13	26	19	16
100511693	MSRB3	66.01	58.05	53.4	21.98	20.51	22.1	61.94	64.28	66.22	104.87	88.87	79.29	33.44	30.61	32.76	106.34	109.99	113.84	3998	3513	3302	1307	1236	1313	3801	3945	4017
100516641	ERBB2	10.19	10.53	9.58	7.46	7.63	6.62	8.89	8.89	8.7	16.18	16.12	14.22	11.35	11.39	9.81	15.26	15.22	14.96	735	757	702	518	552	464	631	641	627
100621823	RNMT	3.97	3.62	3.12	5.26	4.62	5.06	4.33	4.16	4.3	6.31	5.55	4.63	8	6.89	7.5	7.43	7.12	7.4	422	385	338	547	491	526	467	450	460
100156979	TRAF3	6.18	6.58	6.03	11.17	10.58	10.8	5.31	5.18	5.5	9.82	10.08	8.95	16.99	15.79	16.01	9.12	8.86	9.45	710	751	707	1256	1212	1214	621	608	636
100524201	FUT2A	0.17	0.07	0.05	0.02	0.09	0.04	0.1	0.04	0.06	0.26	0.11	0.08	0.04	0.14	0.06	0.16	0.06	0.1	9	4.01	3	1.22	5	2	5.22	2	3
100737302	EXOSC6	1.74	2.98	2.92	2.54	2.71	2.55	2.44	2.72	1.87	2.76	4.56	4.34	3.86	4.05	3.78	4.19	4.65	3.21	32	55	55	46	50	46	45	50	34
100738405	GFRA4	0.88	1.29	0.73	0.55	0.27	0.07	0.34	0.55	0.41	1.4	1.97	1.09	0.84	0.41	0.1	0.59	0.94	0.71	13	19	11	8	4	1	5	8	6
100520342	LOC100520342	1.92	1.89	1.63	2.5	2.26	2.64	2.31	2.15	2.61	3.05	2.9	2.42	3.8	3.38	3.92	3.96	3.67	4.49	83	82	72	106	98	112	101	94	113
100526171	ZNF566	1.01	0.97	0.94	0.74	0.97	1.25	1.04	1.01	1.33	1.6	1.48	1.39	1.12	1.44	1.85	1.79	1.74	2.28	29	28	29	22	26	37	31	30	39
100516352	TUBB4B	72.56	80.09	85.07	70.32	70.57	72.66	64.8	60.03	59.82	115.28	122.62	126.31	106.96	105.33	107.68	111.25	102.71	102.85	1868.46	2065.26	2236.85	1779.19	1818.32	1831.67	1679.38	1554.33	1532.77
100157085	RALY	55.1	56.93	63.75	60.46	69.13	67.62	46.73	46.2	44.98	87.53	87.17	94.66	91.96	103.19	100.22	80.22	79.06	77.34	1365	1452	1627	1494	1716	1601	1218	1192	1154
100174957	KLF15	5.57	5.21	5.94	5.25	5.73	4.56	2.73	2.99	3.17	8.84	7.97	8.82	7.99	8.55	6.76	4.69	5.11	5.45	205	189	220	191	209	162	103	112	117
100623555	IFT20	35.57	40.31	38.34	26.88	30.11	39.71	42.75	44.05	42.94	56.51	61.72	56.92	40.88	44.94	58.85	73.39	75.37	73.82	397	426	426	292	329	428	478	480	464
100516855	AP4B1	2.79	2.52	2.04	2.23	2.12	2.6	3.29	3.24	2.91	4.43	3.86	3.03	3.39	3.16	3.85	5.65	5.55	5	134	121	100	105	102	122	160	158	140
100518256	HEYL	0.05	0.09	0.27	0	0.02	0.06	0	0.04	0.04	0.09	0.14	0.4	0	0.03	0.08	0	0.06	0.06	3	5	15	0	1	3	0	2	2
110259393	LOC110259393	0	0	0	0	0	0.06	0	0	0	0	0	0	0	0	0.09	0	0	0	0	0	0	0	0	1	0	0	0
100623262	SLC15A4	23.3	20.56	20.09	18.14	18.63	17.98	20.87	22.34	21.68	37.02	31.47	29.83	27.59	27.81	26.65	35.83	38.23	37.28	804	707	708	672	654	649	818	871	806
100626761	AP2M1	273.3	269.89	270.48	187.08	192.35	200.76	235.75	239.45	227.06	434.2	413.21	401.61	284.57	287.1	297.56	404.7	409.73	390.37	7797.09	7701.07	7868.12	5243.7	5490.43	5605.56	6766.62	6870.68	6449.84
100141411	ADNP	19.54	18.31	16.25	20.99	20.65	21.46	21.04	21.85	20.42	31.05	28.03	24.13	31.93	30.82	31.8	36.11	37.38	35.11	1646	1529	1382	1714	1722.98	1754	1773	1853	1713
110261496	DDAH2	37.55	43.09	39.99	23.53	24.85	21.64	37.56	40.09	39.15	59.66	65.97	59.37	35.79	37.09	32.07	64.48	68.6	67.3	687	790	748	427	456	390	687	731	706
100515035	GMNN	11.42	11.13	12.12	8.89	7.69	10.67	11.31	11.97	10.55	18.15	17.03	17.99	13.52	11.47	15.82	19.42	20.48	18.13	170	167	179	131	111	148	163	174	156
100625423	ADCY9	4.12	4.1	3.63	3.45	3.52	3.43	5.12	5.54	5.09	6.54	6.28	5.39	5.25	5.25	5.09	8.79	9.47	8.75	577	576	520	474	493	471	730	794	720
100523600	PCP4L1	106.78	112.98	113.4	86.86	85.05	91.36	56.1	55.23	54.21	169.65	172.97	168.38	132.13	126.94	135.41	96.3	94.51	93.2	2976	3153	3227	2378	2372	2493	1575	1550	1505
397606	RPN1	181.53	169.98	180.73	195.66	196.01	205.99	167.47	184.36	179.28	288.41	260.24	268.35	297.61	292.55	305.31	287.5	315.46	308.23	5556	5209	5647	5880	6004	6173	5169	5690	5473
397171	OCA2	0	0	0	0	0.06	0	0	0	0	0	0	0	0	0.09	0	0	0	0	0	0	0	0	3	0	0	0	0
396724	OLR1	0.09	0	0.04	0.19	0.18	0.14	0.05	0	0.05	0.15	0	0.07	0.28	0.27	0.21	0.08	0	0.08	2	0	1	4	4	3	1	0	1
106507363	LOC106507363	0	0	0	0	0	0	0	0.11	0	0	0	0	0	0	0	0	0.19	0	0	0	0	0	0	0	0	1	0
110262026	PIGG	8.8	8.61	7.23	7.7	7.64	9.19	9.97	9.72	9.47	13.99	13.19	10.74	11.71	11.41	13.63	17.11	16.63	16.28	482	472	404	413	419	493	553	540	520
110260604	DENND6B	9.64	10.86	10.58	8.22	7.89	8.34	7.78	6.79	7.53	15.32	16.63	15.71	12.5	11.78	12.37	13.36	11.62	12.94	605	682	677	507	496	516	496	434	475
100518623	LOC100518623	0	0	0	0.17	0	0.09	0.09	0	0	0	0	0	0.27	0	0.13	0.15	0	0	0	0	0	2	0	1	1	0	0
397184	PRKCA	5.33	4.88	4.59	3.44	3.39	3.43	4.87	4.42	4.48	8.47	7.47	6.82	5.24	5.07	5.08	8.37	7.57	7.7	743	681	653	470	474	468	691	629	629
403324	CYP3A29	0	0.03	0	0.38	0.44	0.54	0.13	0.1	0.03	0	0.05	0	0.58	0.66	0.8	0.23	0.17	0.06	0	1	0	11	13	15.73	4	3	1
100622154	SETD4	0.76	0.72	0.99	1.11	1.3	1.55	0.67	1.11	1.02	1.21	1.11	1.47	1.68	1.94	2.3	1.14	1.91	1.75	22	21	31	36	41	50	21	31	30
100152936	CXHXorf56	9.67	8.86	8.83	10.01	10.38	8.5	9.49	9.25	7.74	15.36	13.57	13.11	15.23	15.49	12.59	16.3	15.83	13.31	136	125	127	139	146	117	133	129	107
100152316	PAK5	0.54	0.45	0.54	0.4	0.43	0.45	0.42	0.7	0.51	0.85	0.69	0.8	0.61	0.64	0.67	0.73	1.19	0.88	45	37	46	33	36	37	36	58	43
733605	NDUFB6	76.36	84.09	91.23	73.62	71.82	92.28	77.08	73.51	67.58	121.31	128.74	135.46	111.98	107.2	136.78	132.33	125.78	116.19	414	458	508	399	388	489	401	375	344
100153219	AP5M1	1.25	1.16	0.99	1.56	1.23	1.51	1.42	1.54	1.52	1.99	1.77	1.47	2.37	1.84	2.24	2.44	2.63	2.61	258	239	208	315	255	306	299	323	316
100621801	GALNT4	0.89	0.72	1.03	0.98	1.05	1.39	1.32	1.16	1.21	1.41	1.11	1.53	1.49	1.57	2.06	2.27	1.98	2.08	86	70	102	93	102	132	130	114	118
102165338	RUSF1	8.19	8.91	8.96	6.41	6.63	5.82	8	7.02	8.02	13.01	13.64	13.31	9.75	9.89	8.62	13.74	12.02	13.78	358	390	400	275	290	249	354	311	351
100524747	DBP	2.5	2.38	2.46	3.69	3.68	3.65	2.07	1.94	2.13	3.96	3.64	3.66	5.61	5.49	5.41	3.56	3.31	3.66	71	68	72	103	105	102	60	56	61
100522340	RNF157	4.42	4.33	4.77	3.38	3.89	3.38	4.63	4.74	4.78	7.03	6.64	7.08	5.13	5.8	5.01	7.94	8.1	8.23	300	304	329	230	260	228	330	335	320
110257491	BHLHE23	0.01	0.01	0.01	0.01	0.01	0	0.01	0.01	0.01	0.01	0.01	0.02	0.01	0.01	0	0.02	0.02	0.01	1	1	2	1	1	0	2	2	1
100626744	FOXJ3	9.73	9.6	8.34	10.34	9.25	10.89	10.01	9.95	10	15.47	14.7	12.39	15.73	13.81	16.14	17.19	17.02	17.18	772	761	669	800	733	848	800	801	795
100511786	RAPGEF4	0.01	0	0	0	0.01	0	0.01	0.01	0.01	0.02	0	0	0	0.02	0	0.02	0.02	0.02	1	0	0	0	1	0	1	1	1
100154503	SRC	7.32	7.65	7.19	9.16	9.59	8.75	7.17	6.82	7.52	11.64	11.72	10.68	13.93	14.31	12.97	12.32	11.67	12.92	487	511	491	586	640	567	484	455	499
102167816	GUCA1B	0.31	0.38	0.37	0.29	0.31	0.22	0.4	0.57	0.45	0.49	0.58	0.56	0.44	0.46	0.33	0.69	0.97	0.78	13	16	16	12	13	9	17	24	19
100512656	LOC100512656	0.75	0.26	0.47	0.09	0	0.11	0.04	0.03	0	1.19	0.4	0.7	0.14	0	0.16	0.07	0.06	0	6.65	12.49	8.24	0.82	0	4.8	2.01	1.51	0
100625395	USP35	1.68	1.77	1.66	1.87	2.19	2.02	1.76	1.91	1.95	2.67	2.71	2.47	2.84	3.27	2.99	3.02	3.28	3.36	114	120	115	124	149	134	121	132	133
100156555	DPF3	0.04	0.06	0.01	0	0.01	0.01	0.01	0.01	0.02	0.06	0.1	0.01	0	0.02	0.02	0.02	0.02	0.03	7	12	1	0	2	2	2	2	3
100513476	C6H1orf174	14.8	17.92	20.43	11.52	12.22	11.47	16.55	15.43	14.63	23.51	27.44	30.34	17.52	18.24	17	28.42	26.41	25.16	253	307	357	194	209	192	283	263	247
100517829	GP6	0	0.02	0.02	0	0.05	0.02	0	0	0	0	0.04	0.03	0	0.07	0.04	0	0	0	0	1	1	0	2	1	0	0	0
100154630	HJURP	0.74	0.71	0.67	0.65	0.69	0.81	0.79	0.73	0.61	1.18	1.09	1	0.99	1.03	1.2	1.35	1.25	1.05	28	27	26	24	26	30	30	28	23
100627365	CPNE2	8.26	8.8	7.47	5.83	6.15	6.49	7.19	7.87	6.58	13.12	13.48	11.09	8.86	9.19	9.62	12.35	13.47	11.31	299	319	276	207	223	230	263	288	238
100624982	MRPL12	83.82	105.35	110.06	100.23	113.17	108.55	63.54	57.61	58.58	133.17	161.29	163.41	152.46	168.91	160.88	109.07	98.57	100.72	1109	1397	1489	1308	1496	1405	835	753	760
100518944	DOCK11	0.79	0.87	0.85	0.84	1.1	0.88	0.61	0.64	0.6	1.26	1.33	1.27	1.28	1.64	1.31	1.04	1.1	1.02	87	96	96	91	121	95	68	72	66
100622344	INTS7	5.03	4.15	3.97	5.17	4.37	5.68	5.24	5.09	5.11	7.99	6.35	5.9	7.86	6.52	8.42	9	8.72	8.79	344	284	277	346	299	381	364	354	351
100519062	MAP1B	39.15	33.31	27.96	26.08	23.74	22.9	49.34	51.47	51.49	62.19	50.99	41.51	39.67	35.43	33.94	84.7	88.07	88.52	7929	6750	5772	5170	4815	4543	10166	10639	10511
100519054	KSR2	0.03	0	0	0	0	0	0	0	0.01	0.05	0	0	0	0	0	0	0	0.01	2	0	0	0	0	0	0	0	1
100145890	SFRP4	170.68	175.41	207.05	220.86	215.72	191.49	158.62	168.77	157.73	271.17	268.55	307.42	335.95	321.98	283.82	272.3	288.78	271.17	4217	4340	5224	5363	5333	4632	3942	4190	3875
100157926	RIOK1	5.91	7.16	6.43	6.82	7.29	7.33	7.18	7.34	6.71	9.39	10.97	9.55	10.38	10.89	10.86	12.33	12.56	11.54	200	243	221	228	250	244	244	250	226
100621486	ALAD	15	14.28	14.45	8.46	8.44	8.63	11.77	12.68	11.52	23.82	21.86	21.45	12.87	12.6	12.79	20.21	21.69	19.8	261	249	257	145	147	147	205	220	198
100628092	CISD3	63.44	73.06	75.19	45.79	40.6	43.93	50.25	52.92	47.9	100.79	111.86	111.64	69.65	60.6	65.12	86.26	90.56	82.36	331	383	403	239	211	224	251	259	234
100621328	B4GALNT2	0	0	0	0.17	0.1	0.05	0.04	0.13	0.1	0	0	0	0.25	0.16	0.07	0.06	0.23	0.17	0	0	0	4	2.53	1	1	4	2
100153977	GCLM	4.43	3.69	3.66	7.14	6.88	8.05	4.04	4.43	4.6	7.04	5.65	5.43	10.87	10.27	11.93	6.94	7.57	7.91	366	305	308	578	569	651	339	372	382
100157183	BLOC1S2	4.48	3.97	5.79	4.27	4.97	4.8	4.8	4.87	5.87	7.11	6.08	8.6	6.49	7.42	7.11	8.25	8.34	10.1	81	72	107	76	90	85	87	88	105
396851	PIK3R5	0.19	0.22	0.17	0.15	0.12	0.28	0.15	0.15	0.18	0.3	0.33	0.26	0.23	0.18	0.41	0.25	0.25	0.3	14	16	13	11	9	20	11	11	13
100152699	COQ10A	2.21	2.1	1.92	1.93	2.07	2.82	2.08	1.84	2.77	3.51	3.21	2.85	2.94	3.08	4.18	3.56	3.15	4.76	52	54	56	50	47	60	53	43	61
100620522	BACH2	0.24	0.21	0.37	0.55	0.56	0.4	0.2	0.24	0.21	0.38	0.33	0.55	0.83	0.83	0.59	0.34	0.41	0.35	36	32	55	78	80	57	28	35	29
100621557	TCF12	27.04	23.7	21.31	27.67	24.86	29.38	27.26	27.05	28.15	42.97	36.29	31.64	42.09	37.11	43.54	46.8	46.28	48.39	2330	2031	1841	2384	2202	2512	2358	2424	2450
100515873	SEPTIN6	9.6	9.54	10.22	9.26	8.81	9.19	11.47	10.31	10.31	15.25	14.6	15.18	14.08	13.15	13.62	19.69	17.64	17.72	310	336	325	301	298	289	355	316	327
100514823	NLRP3	1.24	0.98	1.59	1.99	2.17	2.88	1.21	1.19	1.21	1.97	1.5	2.36	3.03	3.23	4.27	2.08	2.04	2.07	75	59	98	117	131	170	74	73	73
110260004	AHSA2P	0.74	0.59	0.51	1.04	0.58	0.78	0.52	0.51	0.54	1.18	0.91	0.76	1.58	0.86	1.15	0.89	0.88	0.92	54	43	38	74	42	55	38	38	39
100519355	F2RL2	3.58	3.53	3.55	5.53	4.64	5.04	2.29	2.19	2.82	5.68	5.41	5.27	8.41	6.93	7.47	3.94	3.74	4.85	171	169	173	259	222	236	111	106	135
100302366	SOCS4	5.07	3.95	3.66	4.79	3.35	4.58	5.45	4.97	5.58	8.05	6.04	5.43	7.28	5	6.78	9.36	8.51	9.59	339	267	238	312	217	296	328	336	350
100513976	LOC100513976	0	0	0	0	0	0.04	0.04	0	0	0	0	0	0	0	0.05	0.06	0	0	0	0	0	0	0	1	1	0	0
100625031	STOML2	33.22	34.57	32.13	31.16	31.22	31.58	27	26.41	27.51	52.78	52.92	47.7	47.4	46.59	46.81	46.35	45.2	47.29	735	766	726	678	691	684	600	586	604
110258363	TEDC1	0.76	1.29	1.23	1.41	1.31	1.77	0.92	0.92	0.72	1.21	1.98	1.82	2.14	1.96	2.62	1.58	1.57	1.25	34	56	56	60	57	75	40	40	32
100520051	SPRING1	10.13	8.4	10.65	11.49	8.65	10.22	12.21	15.39	14.31	16.09	12.86	15.81	17.48	12.91	15.14	20.97	26.33	24.61	363.67	337.23	375.29	249.47	219.35	242.93	330.84	403.37	336.49
100621377	C2H11orf98	24.37	25.78	24.87	23.53	23.94	24	16.19	16.4	15.23	38.72	39.47	36.93	35.79	35.72	35.57	27.8	28.06	26.19	445	471.61	464.1	423	437.14	429	296	299	275
100271876	KCNMB1	0.06	0.06	0.08	0	0	0	0.05	0.05	0.03	0.1	0.1	0.11	0	0	0	0.08	0.08	0.05	4	4	5	0	0	0	3	3	2
100523209	COL7A1	4.52	4.78	8.39	4.53	4.14	7.57	2.62	2.7	2.47	7.19	7.32	12.46	6.89	6.17	11.22	4.5	4.62	4.24	693	731	1306	676	631	1134	408	422	383
414413	NPEPPS	40.21	36.58	32.15	31.23	27.05	29.14	40.7	42.41	39.73	63.88	56	47.73	47.5	40.37	43.2	69.87	72.57	68.31	2816	2564	2297	2143	1897	1999	2892	3020	2796
100522901	TMEM45A	54.52	51.73	53.3	93.4	81.44	98.76	65.87	66.59	71.19	86.63	79.2	79.14	142.06	121.56	146.38	113.07	113.95	122.4	1266	1203	1264	2132	1892	2245	1537	1552	1642
553107	SLC35A3	6.98	4.54	4.72	5.19	5.36	7.22	7.38	8.38	8.25	11.1	6.94	7.01	7.9	8	10.7	12.67	14.34	14.18	386.14	335.98	321.96	321.09	321.9	374.01	525.15	530.11	507.07
100513233	RSKR	0.02	0	0	0	0.03	0	0.04	0.04	0	0.04	0	0	0	0.04	0	0.07	0.08	0	1.27	0	0	0	1.37	0	2.34	2.39	0
100520389	LOC100520389	1.08	1.11	1.03	1.07	0.79	0.94	0.94	0.78	0.79	1.72	1.7	1.53	1.63	1.17	1.39	1.62	1.34	1.36	33	34	32	32	24	28	29	24	24
100156622	CORO1C	29.59	29.97	27.52	25.7	23.89	25.93	33.74	33.4	34.22	47.02	45.89	40.86	39.09	35.66	38.43	57.91	57.15	58.83	1419	1489	1438	1215	1204	1232	1804	1754	1806
100513514	BEX3	11.58	13.36	11.03	9.25	6.73	6.07	9.73	7.91	8.64	18.39	20.45	16.38	14.07	10.05	9	16.7	13.53	14.86	85	99	84	69	49	46	69	59	62
414433	UPF3B	3.81	4.36	3.21	6.13	4.93	5.67	4.62	5.33	5.47	6.05	6.67	4.76	9.32	7.36	8.4	7.92	9.12	9.4	141	158	120	217	180	201	170	197	199
110259088	LOC110259088	1.82	2.3	1.53	3.55	4.95	3.97	2.1	1.69	2.48	2.89	3.51	2.27	5.4	7.38	5.89	3.6	2.9	4.27	53.54	66.86	45.51	101.01	143.57	113.9	61.55	48.2	72.59
100155662	ZRANB1	5.82	5.47	5.46	5.13	4.5	5.22	6.42	6.5	6.91	9.24	8.37	8.1	7.8	6.71	7.74	11.02	11.12	11.89	343	332	348	313	283	312	404	415	421
100515146	CHST9	0.01	0.03	0	0	0	0.01	0.02	0.02	0.02	0.01	0.05	0	0	0	0.01	0.04	0.03	0.04	1	4	0	0	0	1	3	2	3
445013	MAPK3	167.78	177.67	191.72	104.08	117.41	112.17	145.91	151.22	151.57	266.57	272.02	284.66	158.32	175.24	166.25	250.48	258.75	260.58	4504	4776	5255	2745	3154	2948	3944	4085	4051
100737564	CTSO	2.68	2.19	2.42	2.67	2.57	2.83	3.27	2.88	3.04	4.26	3.35	3.59	4.06	3.84	4.2	5.61	4.94	5.22	202	165	186	197	194	209	250	221	230
100519264	LOC100519264	0.07	0.09	0.03	0.07	0.01	0.04	0.04	0.04	0.1	0.11	0.13	0.04	0.11	0.02	0.07	0.07	0.07	0.17	5	4	2	5	1	3	3	3	7
100513990	MYCBP	8.09	7.23	5.23	8.18	6.39	11.23	8.55	8.34	8.67	12.85	11.07	7.76	12.44	9.53	16.64	14.67	14.27	14.91	200	176	134	197	166	264	217	209	220
100049657	GNAS	687.47	665.41	628.91	545.92	569.2	561.21	720.64	736.1	730.92	1092.22	1018.76	933.81	830.39	849.56	831.79	1237.1	1259.56	1256.62	15184	14707	14410	12150	12767	12073	16556	17656	16855
100523576	KAT6A	4.54	4.33	4.02	5.18	5.16	4.7	4.26	4.38	4.45	7.21	6.62	5.97	7.87	7.7	6.96	7.32	7.49	7.66	689	657	622	769	784	698	658	678	681
100513388	DDX56	13.18	14.67	14.99	17.71	17.97	17.32	14.18	16.26	14.08	20.95	22.45	22.26	26.93	26.82	25.67	24.34	27.83	24.21	360	401	418	475	491	463	390	447	383
100623191	COG5	6.73	6.49	6	4.67	4.69	5.14	7.08	7.39	6.84	10.7	9.94	8.91	7.1	7	7.61	12.16	12.65	11.76	407	392	370	276	284	304	434	454	415
100624215	LZIC	8.81	7.12	7.36	5.13	4.66	5.73	10.94	10.24	10.64	14	10.91	10.93	7.81	6.95	8.49	18.77	17.53	18.3	278	225	237	159	147	177	348	326	335
100513890	AGXT2	0.03	0	0	0	0.03	0	0	0	0.03	0.05	0	0	0	0.05	0	0	0	0.05	1	0	0	0	1	0	0	0	1
100155899	C14H1orf198	54.91	53.16	48.01	32.06	30.23	32.91	47.78	49.83	49.41	87.23	81.39	71.28	48.77	45.11	48.77	82.02	85.26	84.95	4036	3911	3600	2309	2225	2369	3564	3725	3650
110256128	LLGL1	20.89	22.12	23.9	21.11	24.07	22.34	19.71	20.82	19.48	33.18	33.86	35.49	32.11	35.93	33.11	33.83	35.63	33.48	1266	1342	1478	1254	1461	1326	1211	1282	1185
100625505	VPS13C	5.59	4.28	3.45	3.93	3.35	3.58	5.53	5.73	5.97	8.88	6.55	5.12	5.98	5	5.31	9.5	9.81	10.26	1231	943.99	776	849	739	772	1241	1291	1329
414914	COL17A1	4.3	4.63	11.83	0.81	1.03	4	2.3	2.08	2.36	6.83	7.08	17.56	1.24	1.54	5.92	3.96	3.57	4.05	415	447	1165	77	100	378	226	205	229
100513056	MMS22L	0.28	0.23	0.22	0.25	0.17	0.36	0.38	0.53	0.37	0.45	0.35	0.33	0.37	0.26	0.53	0.65	0.9	0.64	36	29	29	31	22	45	49	69	48
110256498	CBS	25.4	25.15	29.95	61.57	71.91	61.96	11.41	10.54	10.93	40.35	38.51	44.47	93.65	107.32	91.83	19.58	18.03	18.79	977	969	1176	2325	2770	2336	444	410	421
100524778	MRPS24	17.9	20.59	21.19	18.67	17.52	18.28	14.82	13.77	17.29	28.43	31.52	31.46	28.39	26.15	27.09	25.44	23.57	29.73	136	157	165	141	133	136	110	101	126
100511532	CMTM6	7.61	7.41	6.86	8.07	7.21	8.14	9.28	9.54	9.86	12.1	11.34	10.19	12.27	10.76	12.06	15.93	16.32	16.96	385	375	354	400	365	403	475	489	500
100624191	LOC100624191	0	0	0.02	0	0	0	0.21	0.21	0.24	0	0	0.03	0	0	0	0.36	0.37	0.42	0	0	1	0	0	0	10.42	10.81	11
110260321	S100A13	34.1	38.89	43.45	32.26	31.24	32.5	30.31	26.03	30.32	54.18	59.54	64.52	49.07	46.63	48.17	52.02	44.54	52.13	181	204	232	162	155	152	147	126	147
100623528	C15H2orf80	0.06	0.02	0.05	0	0.06	0	0.02	0	0.09	0.1	0.03	0.07	0	0.09	0	0.04	0	0.15	1	0.81	2	0	1	0	1	0	2
100620900	LOC100620900	0	0	0	0.03	0	0	0	0	0	0	0	0	0.04	0	0	0	0	0	0	0	0	1	0	0	0	0	0
100623291	SPTSSB	0.02	0	0	0	0	0	0	0	0	0.03	0	0	0	0	0	0	0	0	1	0	0	0	0	0	0	0	0
100151787	HECTD4	9.65	8.38	7.25	5.87	5.53	5.3	8.72	8.31	9.04	15.33	12.82	10.76	8.93	8.26	7.86	14.96	14.22	15.54	2548	2217	1953	1519	1467	1371	2353	2243	2418
100515158	VWC2	0	0	0.04	0.04	0	0.04	0	0	0.04	0	0	0.06	0.06	0	0.06	0	0	0.07	0	0	1	1	0	1	0	0	1
100523675	ATF5	134.56	149.95	140.09	43.27	48.4	51.5	120.02	118.62	118.49	213.78	229.58	208.01	65.82	72.23	76.33	206.04	202.98	203.72	3661	4086	3892	1156	1317	1371	3253	3206	3167
100519531	ACTN3	0.18	0.18	0.04	0.18	0.07	0.09	0.04	0.15	0.11	0.28	0.27	0.06	0.28	0.1	0.13	0.08	0.26	0.19	8	8	2	8	3	4	2	7	5
100625846	HDAC8	6.1	5.19	5.91	5.33	5.62	6.71	6.61	6.09	5.72	9.69	7.94	8.77	8.1	8.39	9.95	11.35	10.41	9.83	184	156	182	158	169	198	200	185	173
100154835	MOCS1	2.45	2.01	2.34	3.18	3.64	3.25	1.72	1.99	2.11	3.9	3.08	3.47	4.83	5.43	4.82	2.96	3.41	3.62	107	88	104	136	159	139	76	88	92
100737191	MCIDAS	0	0	0	0	0	0	0	0	0.02	0	0	0	0	0	0	0	0	0.03	0	0	0	0	0	0	0	0	1
397113	SLC5A1	0.4	0.31	0.16	0.2	0.26	0.45	0.36	0.41	0.38	0.63	0.48	0.24	0.31	0.39	0.67	0.62	0.7	0.65	24	19	10	12	16	27	22	25	23
397616	PDE5A	12.37	10.23	7.47	6.49	5.8	6.74	11.33	11.83	11.86	19.66	15.66	11.1	9.88	8.66	9.99	19.45	20.24	20.4	1465	1222	896	749	696	771	1360	1425	1409
100517946	PRMT7	25.37	25.66	24.75	19.7	20.07	20.66	24.01	23.25	22.97	40.3	39.29	36.75	29.97	29.96	30.63	41.22	39.78	39.5	1219	1257	1220	924	942	949	1201	1169	1112
106508767	HGS	32.38	35.12	38.2	39.43	45.74	39.93	26.53	27.37	26.41	51.44	53.77	56.72	59.98	68.27	59.18	45.55	46.83	45.41	1487	1612	1789	1779	2106	1796	1228	1270	1214
100525971	ZNF630	0.5	0.31	0.33	0.1	0.12	0.24	0.46	0.43	0.31	0.8	0.47	0.49	0.15	0.18	0.36	0.79	0.73	0.53	21	14	14	4	5	11	20	20	13
100037946	KCND3	0	0.02	0	0.01	0	0	0.01	0.01	0.01	0	0.02	0	0.01	0	0	0.01	0.01	0.01	0	2	0	1	0	0	1	1	1
100621219	TCEANC2	26.01	25.47	24.38	26.14	26.07	24.08	24.25	23.43	23.32	41.33	38.99	36.2	39.76	38.91	35.69	41.63	40.1	40.09	1656.73	1626.03	1587.93	1640.14	1659.42	1504.33	1563.78	1519.25	1491.64
100523990	FN3K	1.47	2.63	1.66	0.65	0.76	0.96	0.94	0.59	1.01	2.33	4.03	2.47	1	1.14	1.42	1.61	1.01	1.74	25	45	29	11	13	16	16	10	17
110258087	LOC110258087	9.88	11.49	10.45	13.4	16.49	16.05	12.76	12.62	14.7	15.69	17.59	15.52	20.39	24.61	23.79	21.9	21.59	25.27	405.45	472.2	437.92	539.75	677.55	645.26	529.58	524.35	603.89
100157205	RRM2B	2.76	2.3	2.33	3.3	2.48	2.81	2.59	2.45	2.78	4.38	3.52	3.46	5.03	3.7	4.17	4.44	4.19	4.78	212	177	183	249	191	212	202	192	215
100625929	GSG1L	0	0.1	0.05	0	0.05	0	0	0	0.05	0	0.15	0.07	0	0.07	0	0	0	0.08	0	2	1	0	1	0	0	0	1
100515836	SPRED3	12.9	13.39	12.67	15.17	14.47	14.66	12.54	12.49	11.98	20.5	20.5	18.81	23.08	21.6	21.72	21.52	21.38	20.6	865	901	869	996	970	961	853	847	803
100156419	HOMER2	0.47	0.47	0.42	0.32	0.26	0.29	0.55	0.47	0.48	0.75	0.72	0.63	0.49	0.38	0.44	0.94	0.8	0.83	88	88	81	59	48	54	104	89	91
100144508	ID4	3.28	5.5	4.61	0.36	0.77	0.98	5.77	5.66	6.16	5.21	8.42	6.85	0.55	1.15	1.46	9.9	9.68	10.58	90	84	96	13	28	23	214	210	226
102158168	KCTD21	2.75	3.43	2.97	2.47	2.35	2.41	3.89	3.47	3.14	4.37	5.25	4.41	3.76	3.51	3.57	6.67	5.93	5.4	160	200	176	141	137	137	227	203	181
100155108	THBS3	13.97	13.07	15.11	12.71	11.88	12.19	20.64	19.92	19.89	22.19	20.01	22.43	19.33	17.74	18.07	35.43	34.08	34.19	695	651	767	620	592	594	1040	1005	992
100739264	HES4	0.25	0.4	0.33	12.54	12.46	14.23	2.15	2.15	2.07	0.41	0.61	0.48	19.07	18.6	21.09	3.69	3.67	3.56	19.85	31.04	25.83	956.03	971.71	1084.69	169.7	170.11	162.01
100519971	KRT10	1.01	1.07	1.02	2.31	1.26	1.51	0.81	0.62	0.63	1.6	1.64	1.51	3.52	1.88	2.24	1.4	1.07	1.09	32	34	33	72	40	47	26	20	20
110255592	LOC110255592	0.07	0	0	0	0	0	0	0	0	0.12	0	0	0	0	0	0	0	0	1	0	0	0	0	0	0	0	0
100524520	DHX58	5.51	6.28	3.35	64.32	65.43	61.33	30.01	28	27.18	8.75	9.61	4.97	97.83	97.65	90.9	51.51	47.91	46.74	217	248	138	2510	2602	2391	1202	1125	1089
100522031	CDC6	0.23	0.23	0.17	0.24	0.33	0.36	0.16	0.26	0.32	0.36	0.34	0.26	0.37	0.49	0.54	0.28	0.44	0.56	16	18	14	19	26	28	13	21	26
110260430	LOC110260430	0	0	0	0.04	0	0	0	0	0	0	0	0	0.07	0	0	0	0	0	0	0	0	1	0	0	0	0	0
100154676	GOLT1B	13.81	12.13	10.47	13.67	10.82	15.65	19.3	19.02	21.04	21.94	18.57	15.55	20.79	16.16	23.2	33.14	32.55	36.17	646	568	500	627	507	717	914	902	986
100516026	IFT43	21.04	24.02	27.42	18.31	20.11	21.48	23.14	23.04	20.81	33.43	36.77	40.71	27.86	30.01	31.84	39.72	39.42	35.77	204	232	281	175	194	205	221	216	196
100522117	LOC100522117	0	0	0.04	0	0	0	0	0	0	0	0	0.06	0	0	0	0	0	0	0	0	1	0	0	0	0	0	0
100620836	MLNR	0.05	0.27	0.31	0.27	0.37	0.11	0.27	0.32	0.27	0.08	0.41	0.46	0.41	0.55	0.16	0.46	0.55	0.46	1	5	6	5	7	2	5	6	5
100154460	PRTG	0.1	0.08	0.07	0.03	0.01	0.05	0.16	0.13	0.14	0.15	0.13	0.1	0.05	0.02	0.08	0.27	0.22	0.23	17	15	12	5	2	9	28	23	24
100516708	FMC1	30.19	33.26	33.55	32.08	29	33.75	33.67	29.61	34.03	47.97	50.92	49.82	48.79	43.28	50.02	57.81	50.67	58.5	110	122	126	118	105	120	115	98	113
733643	NCOR2	29.77	31.23	30.54	23.76	25.12	22.09	26.31	24.8	25.02	47.29	47.81	45.34	36.14	37.5	32.74	45.17	42.44	43.02	4204	4414	4399	3285	3554	3056	3779	3573	3561
100518788	OSCAR	0.03	0	0.03	0	0	0	0.06	0.03	0.03	0.05	0	0.05	0	0	0	0.11	0.05	0.06	1	0	1	0	0	0	2	1	1
100151900	HIC2	1.03	0.86	0.94	1.55	1.75	1.73	0.92	0.75	0.88	1.64	1.31	1.4	2.36	2.61	2.56	1.58	1.28	1.51	107	89	100	158	182	176	97	79	92
100621922	ACAD9	13.86	12.72	12.87	12.18	10.9	10.94	12.7	13.48	11.7	22.01	19.48	19.11	18.52	16.27	16.21	21.81	23.07	20.11	485	446	460	418	382	375	449	477	409
100515774	GFER	22.34	25.27	26.68	20.59	22.17	22.82	25.66	24.01	23.6	35.49	38.7	39.62	31.32	33.09	33.83	44.04	41.08	40.58	390	442	476	354	387	390	448	418	407
100125972	SERPINC1	0	0.05	0.05	0	0.05	0.05	0	0.05	0	0	0.07	0.07	0	0.07	0.07	0	0.08	0	0	1	1	0	1	1	0	1	0
100514636	PCGF1	7.69	7.67	7.25	5.54	7.52	8.76	5.62	4.76	6.16	12.21	11.74	10.77	8.43	11.22	12.98	9.65	8.15	10.59	87	87	84	62	85	97	63	53	68
100624888	C6H19orf47	3	4.35	4.18	3.49	3.15	3.54	3.49	4.07	3.55	4.76	6.66	6.21	5.31	4.71	5.24	5.99	6.96	6.11	95	132	129	113	101	106	115	134	116
100518248	GPSM2	4.73	4.88	3.99	3.17	3.07	3.38	3.5	3.41	3.4	7.51	7.47	5.93	4.83	4.58	5	6.01	5.84	5.85	278	282	231	167	178	208	188	193	207
396984	DAD1	181.23	166.36	169.72	202.43	174.75	234.41	163.8	167.79	180.97	287.93	254.7	252	307.91	260.82	347.42	281.19	287.11	311.13	1258	1159	1208	1398	1210	1591	1105	1116	1198
100623223	TBC1D19	5.69	5.87	4.34	3.99	3.5	4.12	5.31	5.57	6.47	9.04	8.99	6.44	6.08	5.22	6.1	9.11	9.54	11.12	247	255	192	170	152	175	233	245	281
100516629	GAR1	3.17	3.06	3.27	2.8	2.3	2.54	3.79	4.06	4.31	5.04	4.68	4.85	4.26	3.44	3.76	6.5	6.94	7.41	159	154	167	138	116	125	193	207	216
100525539	FXR1	41.11	38.9	33.81	42.14	39.68	43.4	39.56	40.52	39.2	65.32	59.56	50.2	64.09	59.23	64.33	67.91	69.34	67.4	1505	1392	1246	1494	1447	1585	1496	1508	1443
100153376	ENPP5	0.57	0.46	0.49	0.29	0.32	0.54	0.65	0.33	0.57	0.91	0.7	0.73	0.45	0.48	0.8	1.12	0.57	0.99	38	31	32	19	22	35	41	23	37
100152562	EMX2	11.82	11.95	10.51	14.91	16.09	16.79	8.58	8.18	9	18.78	18.3	15.6	22.68	24.01	24.88	14.73	13.99	15.48	532	540	482	660	727	742	392	374	407
100514791	TMUB2	13.05	13.48	14.2	13.48	13.5	14	11.62	11.64	10.96	20.73	20.63	21.09	20.51	20.15	20.75	19.95	19.92	18.84	477	493	511	497	485	493	437	450	406
100623119	ZNF639	7.24	6.86	6.94	7.81	8.77	10.03	10.56	10.52	10.67	11.5	10.51	10.3	11.88	13.08	14.86	18.12	18.01	18.34	227	212	220	243	275	308	332	329	322
100623240	PABPC1L2A	2.82	2.5	1.56	0.04	0.14	0.21	4.43	4.69	4.24	4.48	3.83	2.32	0.06	0.21	0.31	7.61	8.03	7.29	69.96	62.11	39.61	1	3.45	5	110.49	116.85	104.48
100524757	LOC100524757	0	0	0	0.09	0	0	0	0	0	0	0	0	0.13	0	0	0	0	0	0	0	0	1	0	0	0	0	0
100516914	CATSPERG	1.98	1.7	1.62	1.77	1.93	1.99	1.6	1.49	1.22	3.15	2.6	2.41	2.69	2.88	2.95	2.75	2.55	2.09	128	110	107	112	125	126	105	98	79
100134955	PRXL2B	3.11	4.1	4.2	1.11	2.26	1.92	3.1	3.19	2.45	4.95	6.28	6.24	1.69	3.37	2.85	5.32	5.46	4.21	25	33	34	9	17	16	28	27	23
100523475	GNRH2	0.07	0.09	0.02	0.18	0.09	0.07	0.04	0.04	0.06	0.1	0.13	0.03	0.27	0.13	0.1	0.08	0.08	0.11	3	4	1	8	4	3	2	2	3
100516320	TRIOBP	33.04	33.31	35.49	21.07	25.53	25.63	34.92	33.92	33.15	52.49	50.99	52.69	32.05	38.1	37.99	59.95	58.05	57	1542	1550	1690	1291	1522	1468	1736	1716	1667
100526068	CDC73	5.84	5.39	4.66	5.64	5.85	6.78	6.42	7.11	6.77	9.27	8.25	6.92	8.57	8.74	10.05	11.02	12.17	11.64	463	428	377	438	465	527	517	574	540
100738777	ARMC8	3.37	2.81	2.52	2.62	2.94	2.94	3.94	3.71	3.48	5.35	4.31	3.74	3.99	4.39	4.36	6.76	6.36	5.98	262	219	200	200	229	224	311	294	272
110255927	DCXR	48.1	54.88	57.34	48.8	47.16	42.18	33.41	31.86	31.89	76.42	84.02	85.14	74.23	70.4	62.52	57.35	54.52	54.83	486	556	593	488	476	417	333	315	313
100127138	F11R	6.91	5.26	6.16	14.6	14.61	15.1	8.72	8.6	10.35	10.98	8.05	9.15	22.21	21.81	22.38	14.97	14.72	17.8	80	61	73	167	169	171	100	98	117
100526190	DGKD	4	3.95	4.34	6.61	6.45	6.36	4.11	4.28	4.15	6.35	6.05	6.44	10.06	9.62	9.42	7.06	7.33	7.13	347	341	385	562	561	540	363	379	362
100627463	CYFIP1	26.88	26.57	26.24	26.44	25.75	27.57	25.35	25.08	24.92	42.71	40.68	38.96	40.22	38.43	40.87	43.53	42.92	42.84	1958	1937	1950	1887	1878	1967	1874	1858	1824
100517977	LOC100517977	0.48	0.46	0.41	0.45	0.44	0.48	0.52	0.67	0.57	0.76	0.7	0.61	0.68	0.65	0.71	0.89	1.15	0.99	46.79	45.04	41.24	43.27	43.19	45.83	51.9	67.24	56.77
100152555	RAP1B	53.02	47.94	43.8	44.39	39.3	48.31	60.1	63.31	65.23	84.24	73.4	65.04	67.52	58.65	71.61	103.18	108.32	112.15	1698	1536	1432	1394	1258	1513	1942	2044	2085
100515536	TRAP1	41.32	46.12	44.8	41.64	42.54	41.29	38.42	37.15	38.86	65.64	70.61	66.52	63.34	63.5	61.2	65.95	63.57	66.82	1403	1568	1553	1388	1446	1373	1317	1274	1318
110259887	VGF	29.82	33.89	43.67	18.08	18.25	20.52	12.12	12	12.87	47.38	51.89	64.84	27.5	27.23	30.42	20.81	20.53	22.13	1337	1521	1998	795	819	901	550	545	578
110256025	LOC110256025	0.39	0.31	0.29	0.61	0.79	0.56	0.32	0.4	0.18	0.62	0.47	0.43	0.93	1.18	0.83	0.55	0.69	0.32	50.85	39.78	37.87	77.83	102.37	70.88	42.23	53.05	23.9
100154866	KCNK5	0.02	0.02	0.03	0.02	0.02	0.05	0.11	0.12	0.07	0.03	0.03	0.05	0.03	0.03	0.08	0.18	0.21	0.12	1	1	2	1	1	3	6	7	4
100521903	ZNF582	1.36	1.42	1.62	1.47	1.5	1.67	1.31	1.08	1.08	2.16	2.17	2.41	2.24	2.24	2.48	2.24	1.85	1.86	45	49	56	51	50	55	45	40	37
100524501	ESCO1	1.64	1.56	1.25	1.37	0.99	1.53	1.6	1.65	1.92	2.61	2.39	1.86	2.08	1.47	2.27	2.75	2.82	3.31	135	128	105	112	84	126	136	140	159
100322868	ESRRA	11.2	12.46	11.71	14.02	14.76	14.26	11.24	10.4	10.19	17.79	19.08	17.39	21.32	22.03	21.13	19.29	17.79	17.51	385	429	411	473	508	480	362	334	318
100621764	DEPDC7	0.35	0.35	0.46	0.32	0.2	0.44	0.43	0.39	0.36	0.56	0.54	0.69	0.49	0.29	0.65	0.74	0.67	0.61	9	9	12	8	5	11	11	10	9
100518251	KRAS	4.45	3.46	3.05	3.99	2.73	4.07	5.71	5.26	5.35	7.08	5.3	4.53	6.07	4.08	6.03	9.81	9	9.21	133	103	93	117	82	119	172	158	159
100154370	SYNCRIP	41.18	36.83	36.08	40.9	36.99	43.24	43.33	43.88	44.63	65.42	56.39	53.57	62.22	55.21	64.08	74.38	75.09	76.73	2810	2484	2472	2651	2470	2834	2989	3031	3024
100523540	PDZD9	1.49	1.61	1.11	1.42	1.3	1.24	1.74	1.83	1.67	2.36	2.47	1.65	2.16	1.94	1.84	2.98	3.13	2.87	110	91.97	78	82.99	85.92	86	103.93	116.01	118.16
100517416	DUSP10	0.97	0.89	1.15	0.44	0.52	0.49	1.25	1.41	1.15	1.54	1.36	1.7	0.66	0.78	0.73	2.14	2.41	1.98	52	48	63	23	28	26	65	77	62
100626630	DPP7	84.58	86.8	100.48	65.17	73.7	68.78	89.5	92.38	90.05	134.38	132.9	149.19	99.13	110	101.94	153.65	158.08	154.81	2288	2352	2776	1735	1997	1821	2440	2517	2424
100516483	CHRM4	0	0.03	0.03	0.05	0.03	0.03	0.02	0.01	0.01	0	0.05	0.04	0.08	0.04	0.05	0.03	0.02	0.02	0	3	3	5	3	3	2	1	1
100520933	CKS2	22.1	23.63	21.26	22.5	18.76	29.68	18.21	17.25	19.95	35.11	36.18	31.57	34.22	28	43.99	31.26	29.51	34.31	150	161	148	152	127	197	120	112	129
100523845	DEF8	10.14	9.77	9.15	9.18	8.71	8.99	8.64	8.45	8.63	16.11	14.95	13.58	13.97	12.99	13.32	14.82	14.46	14.84	1292	1248	1192	1148	1110	1122	1120	1101	1114
100519266	CACYBP	28.95	27.49	31.03	34.93	33.88	41.73	28	31.87	28.87	46	42.09	46.07	53.13	50.57	61.85	48.06	54.53	49.63	605	579	664	719	709	853	588	661	600
100626898	LANCL3	0.01	0	0.01	0	0.01	0.02	0.01	0.01	0	0.02	0	0.01	0	0.01	0.02	0.01	0.01	0	2	0	1	0	1	3	1	1	0
100523778	CTNNA1	101.4	99.8	95.96	100.96	101.03	93.77	100.31	99.37	97.85	161.1	152.79	142.48	153.57	150.79	138.98	172.2	170.03	168.22	5921	5833	5717	5778	5907	5362	5937	5892	5734
100515607	GSDMD	28.61	29.67	33.86	21.05	23.02	23.76	26.09	25.3	24.28	45.45	45.42	50.27	32.03	34.35	35.21	44.79	43.3	41.74	776	806	938	561	625	631	713	691	656
100738610	LRFN3	0.63	0.58	0.47	0.59	0.59	0.52	0.57	0.62	0.53	0.99	0.88	0.7	0.9	0.88	0.78	0.98	1.05	0.91	39	36	30	36	37	32	36	39	33
100623511	PDP2	3.42	3	2.83	2.39	2.19	2.52	2.92	2.87	2.74	5.43	4.6	4.2	3.64	3.27	3.74	5.01	4.91	4.71	226	199	193	155	146	166	198	195	186
100511633	RDH16	0.09	0.21	0.47	0.44	0.28	0.33	0.24	0.18	0.24	0.15	0.31	0.69	0.66	0.42	0.5	0.42	0.3	0.42	2.08	4.68	10.86	9.78	6.35	7.45	5.56	4	5.49
100622686	PHACTR4	4.2	4.26	3.91	4.34	3.85	4.43	3.94	3.91	4.39	6.67	6.52	5.81	6.6	5.75	6.57	6.77	6.69	7.55	324	329	308	328	298	335	309	307	341
100513788	C3H2orf81	1.79	1.46	1.12	1.11	1.36	0.99	1.42	1.84	0.91	2.85	2.23	1.67	1.69	2.02	1.47	2.44	3.15	1.57	53	43	35	33	41	28	42	54	27
100736592	FBXO44	8.96	8.86	8.46	11.91	12.54	12.24	5.6	6.95	5.97	14.23	13.57	12.56	18.11	18.71	18.15	9.62	11.88	10.26	232	230	223	305	325	311	145	181	155
100518165	C1H18orf25	2.28	2.2	2.17	2.59	2.44	2.53	2.71	2.82	2.53	3.62	3.36	3.23	3.94	3.64	3.75	4.65	4.83	4.35	189	181	187	224	208	218	236	245	215
100523793	DISP3	0.01	0.01	0.03	0.02	0.01	0.01	0.07	0.04	0.03	0.02	0.02	0.05	0.04	0.02	0.02	0.12	0.08	0.06	1	1	3	2	1	1	6	4	3
100739365	LOC100739365	3.38	3.06	3.5	6.21	4.4	5.81	7.52	7.02	7.07	5.37	4.68	5.2	9.45	6.57	8.62	12.92	12.01	12.16	92	78	95	168	122	158	196	182	179
100623040	RCOR3	4.83	4.72	4.64	5.4	4.84	6.54	4.62	4.86	4.58	7.68	7.23	6.89	8.22	7.22	9.7	7.93	8.31	7.88	339	333	331	375	342	450	330	346	323
100515384	DMRTA2	0.02	0.04	0.02	0.08	0	0.1	0.04	0	0.02	0.03	0.06	0.03	0.13	0	0.16	0.07	0	0.04	1	2	1	4	0	5	2	0	1
100519192	NUDT4	10.12	9.28	7.84	5.47	4.68	5.85	16.78	16.07	17.95	16.08	14.21	11.64	8.32	6.99	8.68	28.81	27.5	30.87	572	525	452	303	265	324	961	922	1018
110258192	P2RY8	0	0	0	0	0	0	0.07	0.07	0.06	0	0	0	0	0	0	0.12	0.12	0.1	0	0	0	0	0	0	6	6	5
100515293	TOMM20L	0	0.51	0.18	0.11	0	0	0.28	0	0.21	0	0.78	0.27	0.17	0	0	0.48	0	0.36	0	5	2	1	0	0	3	0	2
100521829	MYO5B	0.13	0.15	0.16	0	0.04	0.13	0.04	0.05	0.07	0.21	0.23	0.24	0	0.06	0.2	0.07	0.09	0.13	13	14	17	0	4	12	4	5	7
733673	PRKN	0.24	0.42	0.34	0.12	0.1	0.02	0.36	0.51	0.32	0.39	0.64	0.5	0.19	0.15	0.04	0.62	0.87	0.55	10	17	14	5	4	1	15	21	13
100516166	CAMK2B	0.03	0	0.03	0	0.1	0.03	0.1	0.03	0.03	0.05	0	0.05	0	0.15	0.05	0.17	0.06	0.06	1	0	1	0	3	1	3	1	1
110258246	LOC110258246	1.72	1.65	1.16	1.38	1.89	0.89	1.27	1.37	1.03	2.73	2.53	1.72	2.1	2.82	1.32	2.18	2.34	1.76	66.97	64.5	46.13	52.86	73.77	34.08	49.98	54.03	40.04
733656	SRSF11	40.9	39.31	35.24	49.22	47.51	47.53	38.75	38.52	38.13	64.97	60.18	52.32	74.87	70.92	70.45	66.51	65.91	65.55	1723	1658	1515	2034	2004	1961	1651	1643	1608
100511038	FKBP10	344.53	365.03	376.4	357.15	363.3	369.66	357.7	352.9	350.48	547.38	558.87	558.89	543.26	542.24	547.89	614.05	603.85	602.56	13938	14784	15541	14174	14713	14644	14631	14448	14187
100738413	TAF1D	46.61	40.84	38.56	53.57	46.02	53.8	37	38.38	37.33	74.05	62.53	57.25	81.49	68.69	79.75	63.52	65.68	64.19	1572	1378	1341.15	1872	1610	1943	1318	1352	1362
110260781	C5H12orf73	11.12	10.35	11.38	8.47	9.22	10.33	6.6	7.86	7.4	17.67	15.85	16.89	12.89	13.76	15.31	11.34	13.45	12.72	296	276	310	222	246	269	176	210	196
100158015	TMED10	51.15	45.69	45.42	60.47	52.67	61.13	48.29	53.92	53.72	81.27	69.96	67.43	91.99	78.61	90.6	82.9	92.27	92.35	3070	2745	2781	3557	3165	3593	2938	3287	3236
110256334	LOC110256334	0	0.07	0	0	0	0	0	0	0	0	0.11	0	0	0	0	0	0	0	0	1	0	0	0	0	0	0	0
100513159	MMACHC	3.42	2.98	3.73	2.98	2.54	1.85	2.53	2.39	2.02	5.43	4.56	5.54	4.53	3.79	2.74	4.35	4.09	3.48	70	61	78	60	52	37	52	49	41
100154447	ACKR1	0	0	0	0	0	0	0.07	0	0	0	0	0	0	0	0	0.12	0	0	0	0	0	0	0	0	1	0	0
100622624	SUCO	3.67	3.14	2.5	3.94	3.26	3.71	4.19	4.93	4.54	5.83	4.81	3.71	5.99	4.87	5.49	7.2	8.44	7.81	343	294	238	360	305	339	398	469	427
100736741	MAP3K11	3.95	5.16	5.03	7.23	8.02	7.67	3.7	3.94	3.74	6.28	7.9	7.47	10.99	11.98	11.36	6.36	6.74	6.43	241	315	313	432	490	458	229	244	229
100135031	SLA-2	167.03	175.95	185.73	693.22	679.34	763.58	312.73	311.63	300.32	265.36	269.39	275.77	1054.45	1013.96	1131.72	536.86	533.24	516.32	3291.86	3526.59	3752.47	13120.4	12822.7	14423.3	5466.73	5421.27	5181.07
100523486	KLHL26	3.65	3.27	3.73	5.55	6.57	5.91	3.26	3.12	3.27	5.79	5.01	5.53	8.43	9.8	8.76	5.59	5.35	5.62	174	160	188	263	325	286	161	153	161
102165819	MUC15	0	0	0	0.01	0	0	0	0	0	0	0	0	0.02	0	0	0	0	0	0	0	0	1	0	0	0	0	0
100515336	COL4A1	266.73	271.89	292.1	806.6	864.35	757.8	317.56	324.24	315.42	423.76	416.26	433.71	1226.92	1290.09	1123.16	545.14	554.82	542.29	27866	28428	31127	82519	90440	77540	33710	34514	33170
100153992	CCDC107	16.14	15.69	15.97	11.73	10.5	11.76	15.65	15.16	15.29	25.64	24.02	23.71	17.84	15.68	17.44	26.87	25.95	26.28	160	156	162	115	104	114	153	147	147
396686	SERPINA3-2	0	0	0	0	0.1	0.05	0	0	0	0	0	0	0	0.14	0.07	0	0	0	0	0	0	0	2	1	0	0	0
100625440	ACTRT3	0.03	0.02	0.07	0.02	0.02	0.03	0.07	0.05	0.02	0.05	0.03	0.1	0.03	0.03	0.05	0.12	0.09	0.03	2	1	4	1	1	2	4	3	1
100517201	XRN2	20.77	21.39	21.85	25.66	25.01	26.57	21.43	21.74	21.38	32.99	32.75	32.45	39.04	37.34	39.39	36.78	37.19	36.76	1126	1161	1209	1364	1358	1411	1177	1196	1163
102167492	PRIMA1	2.72	2.79	3.33	2.98	2.56	2.76	5.23	4.65	5.16	4.33	4.28	4.95	4.53	3.82	4.09	8.97	7.95	8.87	160	166	202	171	153	161	314	280	306
100520739	GTSE1	1.66	1.56	1.69	1.25	1.22	1.87	1	1.23	1.14	2.65	2.39	2.51	1.9	1.82	2.78	1.72	2.1	1.95	79	74	82	58	58	87	48	59	54
100623659	SH3BP1	1.17	1.52	1.42	2.46	2.32	2.56	0.47	0.68	0.36	1.85	2.32	2.11	3.74	3.47	3.79	0.81	1.17	0.62	45.59	59.36	56.57	94.26	90.82	97.8	18.54	27	14
396836	LEPR	0.08	0.06	0.11	0.08	0.03	0.08	0.03	0.12	0.12	0.12	0.1	0.16	0.12	0.05	0.12	0.06	0.21	0.21	6	5	9	6	3	6	3	11	9
100511979	STRBP	2.12	2.12	1.99	1.99	1.75	1.75	2.67	2.57	1.7	3.37	3.24	2.96	3.03	2.61	2.59	4.59	4.39	2.92	121	117	115	109	105	104	145	140	93
100511029	STARD10	7.42	7.9	8.44	6.22	7.96	6.09	9.52	9.05	8.71	11.79	12.1	12.53	9.46	11.88	9.03	16.35	15.48	14.97	196	199	213	163	203	163	225	212	197
100101922	ATM	2.51	1.91	2	2.91	2.38	2.88	2.63	2.8	2.55	3.98	2.93	2.97	4.43	3.55	4.26	4.51	4.78	4.38	531	407	432	606	505	598	566	605	544
100738266	ISCA2	0.66	0.57	0.57	0.57	0.72	0.7	0.58	0.35	0.73	1.05	0.88	0.85	0.87	1.08	1.04	0.99	0.61	1.26	53	46	47	45	58	55	47	29	59
100519746	DAB2	117.06	104.83	88.07	29.18	24.59	28.41	100.53	95.71	100.57	185.99	160.5	130.77	44.39	36.71	42.1	172.58	163.78	172.91	8123	7280	6202	1980	1685	1927	7092	6824	7092
100152915	RIMKLB	4.32	3.96	3.08	0.44	0.41	0.39	4.11	3.8	4.2	6.87	6.06	4.58	0.67	0.6	0.58	7.05	6.51	7.21	580	542	431	56	50	51	542	534	544
396926	CTSV	109.61	108.97	117.59	90.85	88.7	101.48	138.66	140.26	137.95	174.15	166.83	174.59	138.18	132.4	150.4	238.03	240	237.17	2105	2096	2312	1719	1706	1905	2686	2716	2641
100511913	KAT5	8.29	7.96	7.64	8.18	8.98	8.68	6.86	6.02	6.59	13.17	12.18	11.34	12.44	13.41	12.87	11.78	10.3	11.33	268	256	250	254	301	276	231	203	211
100153906	DNA2	0.36	0.22	0.24	0.2	0.29	0.43	0.18	0.24	0.31	0.58	0.34	0.36	0.31	0.43	0.63	0.31	0.41	0.53	33	20	21	18	26	35	16	22	26
100625050	EPSTI1	2.04	2.43	2.69	36.58	37.03	33.21	13.82	13.35	12.23	3.24	3.72	4	55.64	55.27	49.21	23.73	22.84	21.03	46	55	63	818	846	737	318	304	274
100525994	ARHGEF10L	14.34	14.08	13.83	8.77	8.62	7.79	13.22	12.96	12.01	22.79	21.55	20.54	13.35	12.87	11.55	22.69	22.18	20.65	998	981	985	597	603	537	919	900	838
100512750	TSGA13	0	0	0.05	0	0	0.1	0.14	0.1	0.2	0	0	0.07	0	0	0.15	0.25	0.17	0.34	0	0	1	0	0	2	3	2	4
100621182	EMSY	4.21	4	4.06	7.19	6.9	7.14	4.05	3.79	3.63	6.69	6.13	6.03	10.94	10.3	10.58	6.95	6.48	6.23	403	381	393	668	656	659	393	367	348
100622278	MC5R	0	0	0	0	0.05	0.05	0	0.11	0.05	0	0	0	0	0.08	0.08	0	0.18	0.09	0	0	0	0	1	1	0	2	1
100520359	MED19	10.08	10.07	9.44	10.57	9.44	10.99	7.82	8.13	8.4	16.01	15.41	14.02	16.07	14.09	16.29	13.43	13.91	14.45	385	385	368	396	361	411	302	314	321
100522361	FLRT1	0.01	0.01	0	0	0	0	0	0.01	0	0.01	0.01	0	0	0	0	0	0.01	0	1	1	0	0	0	0	0	1	0
100518620	LOC100518620	5.77	5.38	5.3	3.05	2.85	2.87	5.23	5.64	5.76	9.16	8.23	7.86	4.64	4.26	4.26	8.98	9.66	9.91	400	373	363	201	198	176	368	398	401
397385	DDOST	206.65	200.14	221.16	206.88	209.92	237.97	208.31	204.19	213.59	328.32	306.42	328.37	314.68	313.32	352.71	357.59	349.4	367.2	4664	4524	5098	4591	4740	5258	4723	4623	4786
110260568	LOC110260568	3.61	1.46	2.21	1.25	0.9	0.81	2.59	3.6	4.91	5.74	2.24	3.27	1.91	1.35	1.2	4.45	6.16	8.44	32	13	20	11	8	7	22.52	31	42
100533119	JMJD7	2.59	2.86	3.07	2.91	3.25	3.71	2.64	2.43	2.23	4.11	4.37	4.56	4.42	4.84	5.5	4.53	4.15	3.83	47	52	57	52	59	66	48	44	40
100144537	PPT2	14.1	15.4	14.6	15.61	15.2	17.26	13.36	14	13.86	22.4	23.58	21.68	23.75	22.68	25.59	22.93	23.95	23.83	400	444	413	424	422	475	374	387	382
100152651	STAMBPL1	0.61	0.2	0.4	0.28	0.24	0.44	0.36	0.4	0.55	0.97	0.31	0.59	0.42	0.35	0.65	0.62	0.69	0.95	18	6	12	8	7	12	10	12	15
397143	CBR1	2.51	1.59	7.56	0.19	0.31	2.32	1.66	2.65	2.36	3.99	2.44	11.22	0.28	0.46	3.43	2.84	4.53	4.06	41	26	126	3	5	37	27	43	38
100157730	TGS1	2.63	2.59	2.22	3.68	3.28	3.04	2.64	3.31	3.24	4.19	3.96	3.29	5.6	4.9	4.5	4.54	5.66	5.57	170	167	146	233	212	192	173	217	210
100525607	NGFR	0.2	0.2	0.22	0.09	0.07	0.09	0.27	0.27	0.22	0.32	0.31	0.32	0.14	0.11	0.14	0.47	0.47	0.38	11	11	12	5	4	5	15	15	12
414424	MAOA	31.28	29.28	29.23	25.08	23.75	26.68	25.96	26.6	26.19	49.69	44.82	43.4	38.15	35.45	39.55	44.56	45.51	45.03	795	746	760	628	606	665	666	682	665
397032	SELENOW	0	0	0	0	0.1	0	0.1	0.2	0.2	0	0	0	0	0.15	0	0.17	0.34	0.35	0	0	0	0	1	0	1	2	2
100522450	ARHGAP24	1.34	1.55	1.33	1.44	1.43	1.73	1.74	1.74	1.8	2.13	2.37	1.98	2.19	2.14	2.57	3	2.98	3.1	86	100	90	88	93	105	110	113	112
110256599	FRAT2	1.35	1.3	1.17	0.84	1.16	0.95	1.02	1.39	1.43	2.15	1.98	1.73	1.27	1.74	1.4	1.75	2.38	2.46	51	49	45	31	44	35	39	53	54
100516331	MED17	9.77	7.2	7.64	11.17	10.77	12.44	9.38	9.53	9.02	15.52	11.02	11.35	16.99	16.07	18.43	16.11	16.31	15.5	377	278	301	423	416	470	366	372	348
100627126	RELN	0	0	0.01	0	0	0.01	0.01	0.02	0	0	0	0.02	0	0	0.02	0.01	0.04	0	0	0	2	0	0	2	1	4	0
100158186	TIAL1	18.95	17.45	16.64	18.72	19.98	21.08	19.88	21.24	20.08	30.11	26.72	24.71	28.48	29.81	31.25	34.13	36.35	34.52	847	832	813	851	888	916	871	941	913
768114	TSPAN9	6.46	6.92	7.08	4.4	4.53	3.75	5.72	6.58	5.83	10.27	10.6	10.51	6.69	6.76	5.56	9.82	11.25	10.03	429	460	430	286	301	244	385	403	389
110262277	UBTFL1	0	0	0	0	0	0.05	0	0	0	0	0	0	0	0	0.07	0	0	0	0	0	0	0	0	1.6	0	0	0
100157894	NSDHL	24.15	24.88	23.27	14.83	15.5	17.16	22.17	22.2	23.66	38.37	38.09	34.55	22.56	23.14	25.43	38.06	37.99	40.67	493	505	512	307	330	339	464	454	460
106508687	TOM1L2	19.55	20.95	20.82	23.6	25.59	23.76	18.86	19.07	18.28	31.06	32.07	30.91	35.9	38.19	35.22	32.38	32.63	31.43	1487	1594	1615	1757	1948	1767	1455	1475	1399
100514856	APBB2	11.73	11.36	11.04	38.18	37.06	39.72	9.53	8.91	9.4	18.64	17.39	16.4	58.07	55.31	58.87	16.36	15.25	16.16	1287	1243	1239	4088	4060	4251	1065	1000	1036
100155140	TOP3B	7.64	9.08	9.35	9.53	11.13	9.2	7.02	7.41	6.88	12.13	13.9	13.88	14.5	16.62	13.63	12.05	12.68	11.82	357	425	446	437	521	421	332	351	322
100516061	CATSPERD	0	0	0	0.02	0.02	0	0.02	0	0.06	0	0	0	0.03	0.03	0	0.03	0	0.1	0	0	0	1	1	0	1	0	3
100156991	IL13RA2	0.06	0.06	0	0	0	0.06	0	0	0	0.09	0.09	0	0	0	0.09	0	0	0	1	1	0	0	0	1	0	0	0
110256469	LOC110256469	0.13	0.39	0.17	0.13	0.13	0.09	0.3	0.13	0.09	0.2	0.59	0.25	0.2	0.19	0.13	0.51	0.22	0.15	3	9	4	3	3	2	7	3	2
397043	PSMC5	73.41	78.07	79.17	64.74	67.09	72.15	71.19	75.46	70.53	116.63	119.53	117.55	98.47	100.14	106.93	122.21	129.11	121.27	1406	1507	1559	1224	1293	1357	1382	1454	1353
100158037	DDX60	1.22	1.07	0.74	14.03	14.01	14.02	8.57	8.37	8.7	1.94	1.64	1.09	21.34	20.91	20.77	14.72	14.32	14.96	126	111	77	1411	1442	1411	895	873	899
100520143	HSPB2	2.56	2.97	2.67	1.48	1.8	2.08	3.64	2.47	2.77	4.06	4.55	3.97	2.25	2.68	3.09	6.24	4.23	4.77	74	86	79	42	52	59	106	72	80
100519056	ORC4	6.18	5.34	4.37	7.04	5.94	7.42	6.89	7.02	6.73	9.82	8.17	6.49	10.7	8.87	11	11.83	12.02	11.57	397	335	296	447	389	455	448	450	443
396773	SERPINH1	1181.18	1300.32	1334.51	839.78	872.95	849.06	1066.03	1003.54	1024.12	1876.62	1990.82	1981.5	1277.37	1302.93	1258.41	1830.02	1717.18	1760.71	38191	42096	44048	26656	28250	26880	34779	32746	33051
100521309	SNAPC1	3.64	3.67	3.66	8.43	7.94	9.25	4.46	4.31	4.53	5.78	5.62	5.44	12.82	11.85	13.71	7.65	7.38	7.79	191	193	197	435	420	481	241	241	244
733668	DIRAS3	8.37	7.92	8.32	11.75	12.91	14.23	6.32	7.09	6.19	13.3	12.12	12.35	17.88	19.27	21.08	10.85	12.13	10.65	208	197	211	287	321	346	158	177	153
100156493	MN1	1.15	1.4	1.38	0.82	0.69	0.53	1.63	1.65	1.66	1.83	2.15	2.05	1.25	1.03	0.79	2.79	2.82	2.86	165	201	202	115	99	75	237	241	240
100513795	GSG1	0.03	0.01	0.06	0.01	0.01	0	0.06	0.03	0.05	0.04	0.02	0.09	0.02	0.02	0	0.11	0.04	0.09	2	1	5	1	1	0	5	2	4
100157360	FZD6	0.67	0.54	0.79	0.74	0.67	0.87	1.31	1.03	1.17	1.07	0.83	1.17	1.13	1.01	1.3	2.25	1.76	2.01	26	21	31	28	26	33	51	40	45
100152458	USP45	0.99	0.86	0.57	1.2	0.93	1.42	0.99	1.12	1.13	1.58	1.32	0.85	1.82	1.39	2.1	1.7	1.92	1.94	61	63	43	91	68	88	80	90	85
110259208	HRAS	33.72	37.26	37.87	24.63	26	26.15	28.94	26.15	25.26	53.58	57.04	56.22	37.46	38.81	38.76	49.69	44.75	43.42	468	513	533	334	363	352	396	358	340
100621832	PGAP4	3.14	2.66	2.5	1.88	1.72	2.05	3.15	3.18	3.31	4.98	4.07	3.71	2.85	2.57	3.04	5.4	5.43	5.69	309	269	264	180	182	205	313	314	336
100516284	BARX2	0	0.1	0.03	0	0	0.07	0	0.07	0	0	0.16	0.05	0	0	0.1	0	0.12	0	0	3	1	0	0	2	0	2	0
100517503	ADCY2	0.42	0.32	0.37	0.04	0.01	0.05	0.83	0.79	1.03	0.66	0.49	0.55	0.06	0.02	0.07	1.43	1.36	1.78	34	26	31	3	1	4	69	66	85
397256	MYH2	0	0.03	0	0.01	0	0	0.01	0.03	0	0	0.05	0	0.02	0	0	0.02	0.05	0	0	3	0	1	0	0	1	3	0
100144458	GTF2H4	7.23	6.4	7.61	6	6.93	8.65	5.48	6.58	5.95	11.48	9.8	11.3	9.13	10.34	12.81	9.4	11.25	10.23	170	157	176	139	167	201	141	170	143
100312978	PECR	5.71	5.77	5.63	3.21	2.13	2.58	4.83	5.04	5.13	9.07	8.84	8.35	4.88	3.19	3.82	8.29	8.63	8.82	163	165	164	90	61	72	139	145	146
780405	NAXE	76.69	86.16	86.28	53.03	58.27	56.36	59.49	64.16	58.9	121.84	131.92	128.1	80.66	86.97	83.53	102.12	109.78	101.26	847	954	975	579	643	609	650	696	634
100627504	PTCH1	0.6	0.42	0.47	1.41	1.52	1.49	0.4	0.48	0.55	0.95	0.65	0.69	2.15	2.26	2.21	0.69	0.81	0.95	70	54	57	167	180	174	47	59	65
100737998	C5H12orf56	0	0.02	0.04	0	0	0	0	0.04	0	0	0.03	0.05	0	0	0	0	0.06	0	0	1	2	0	0	0	0	2	0
100626912	BHLHE41	2.29	1.89	2.18	6.21	5.59	5.51	1.67	1.62	1.7	3.63	2.89	3.23	9.45	8.34	8.17	2.86	2.77	2.93	139	112	135	370	340	328	101	100	104
100154743	PRCC	20.77	23.31	22.81	23.3	26.23	24.93	19	18	18.73	32.99	35.68	33.86	35.44	39.16	36.95	32.61	30.81	32.21	752	845	843	828	951	884	695	659	678
414412	SDHB	71.65	66.33	70.99	74.55	71.43	79.86	74.91	74.94	74.52	113.83	101.55	105.41	113.39	106.62	118.36	128.6	128.23	128.12	697	647	707	718	694	760	718	712	703
100739450	NFATC3	9.35	8.64	7.75	7.28	7.18	6.76	9.03	9.27	9.17	14.86	13.23	11.51	11.07	10.71	10.01	15.49	15.87	15.77	972	899	820	726	700	689	957	985	963
110256120	MFAP4	321.19	354.53	334.98	68.37	78.46	83.2	215.95	218.47	216.28	510.29	542.79	497.38	103.99	117.11	123.32	370.71	373.83	371.83	8276	9148	8814	1731	2023	2099	5600	5661	5545
397121	PLAT	13.91	14.33	15.84	11.21	12.08	11.65	12.07	12.36	12.64	22.1	21.93	23.51	17.05	18.02	17.27	20.73	21.15	21.72	512	528	595	405	445	420	449	460	465
100524733	PRELID2	1.93	1.81	1.82	2.29	1.79	2.23	2.03	1.38	1.71	3.07	2.77	2.7	3.48	2.67	3.31	3.48	2.35	2.94	152	140	146	176	139	172	156	110	133
100522538	MACROD1	6.07	6.97	9.26	3.24	3.98	3.47	7.59	6.18	6.7	9.65	10.67	13.75	4.94	5.94	5.14	13.03	10.57	11.51	93	107	145	49	61	52	116	94	101
100521238	CDK16	66.38	64.32	72.05	55.17	57.28	56.39	61.37	59.6	58.96	105.47	98.48	106.98	83.91	85.49	83.58	105.34	101.99	101.37	3128	3063	3467	2553	2700	2635	2960	2883	2801
397478	CES1	0.56	0.65	0.49	3.05	3.06	4.51	0.23	0.21	0.19	0.9	1	0.73	4.63	4.57	6.69	0.39	0.35	0.33	18.91	19	18	92	91.53	142.11	6.25	6	5
100739717	THSD7A	0	0	0	0.04	0.02	0.04	0.01	0.01	0.01	0	0	0	0.05	0.03	0.06	0.01	0.01	0.02	0	0	0	6	4	7	1	1	2
100521065	BAD	28.18	33.71	32.75	27.96	30.1	31.28	24.17	23.25	22.4	44.76	51.61	48.62	42.52	44.93	46.36	41.49	39.78	38.51	382	458	454	374	408	415	326	312	298
100144446	HMGCR	11.01	9.59	9.07	5.39	5.83	6.05	15.77	16	16.11	17.49	14.68	13.47	8.2	8.7	8.97	27.07	27.37	27.7	485	423	408	233	257	261	703	714	711
100520905	PKDREJ	0.29	0.3	0.21	0.17	0.09	0.08	0.24	0.33	0.34	0.46	0.47	0.31	0.25	0.13	0.12	0.41	0.56	0.59	37	39	27	21	11	10	31	43	44
100625743	GAS2	0.31	0.33	0.14	0.31	0.09	0.16	0.22	0.33	0.18	0.49	0.5	0.2	0.47	0.13	0.24	0.38	0.57	0.31	13	14	7	16	5	9	12	15	9
100155594	GPR161	2.15	1.81	1.81	2.02	1.72	1.78	1.85	1.97	1.64	3.41	2.77	2.68	3.07	2.57	2.64	3.18	3.38	2.83	277	233	236	256	222	226	243	259	214
100739697	CNNM4	3.6	3.51	3.22	4.16	3.68	3.26	3.27	3.66	3.48	5.73	5.37	4.79	6.33	5.49	4.84	5.61	6.26	5.98	275	268	251	311	281	244	253	284	267
100154492	RSRC2	20.87	20.58	19.86	24.92	24.95	24.64	26.74	25.96	25.99	33.16	31.51	29.49	37.9	37.23	36.52	45.91	44.43	44.68	705	699	686	826	844	821	918	894	883
110260999	LOC110260999	0.65	0.89	0.95	0.58	0.65	1.49	0.49	0.82	0.66	1.03	1.36	1.42	0.88	0.97	2.21	0.84	1.41	1.14	8	11	12	7	8	18	6	10	8
100516102	KIF26B	2.14	1.93	1.87	1.76	1.67	1.56	1.66	1.56	1.7	3.4	2.96	2.78	2.67	2.5	2.32	2.84	2.66	2.93	514	451	443	389	404	378	400	386	415
100736926	SMC1B	0	0.02	0	0	0.02	0	0	0	0	0	0.03	0	0	0.02	0	0	0	0	0	1	0	0	1	0	0	0	0
100626664	YBEY	21.78	23.97	23.85	15.8	18.04	16.1	22.63	21.97	20.06	34.61	36.69	35.41	24.03	26.92	23.86	38.85	37.6	34.49	619	682	692	441	513	448	648	629	568
397408	PKIA	22.54	19.9	16.25	11.25	8.95	10.63	22.81	23.73	24.33	35.81	30.47	24.13	17.11	13.36	15.76	39.16	40.61	41.82	1290	1140	949	631	513	596	1323	1379	1397
110255333	ZSCAN26	1.42	1.28	1.31	1.34	1.17	1.31	0.97	1.21	1.15	2.25	1.96	1.94	2.03	1.74	1.94	1.67	2.07	1.98	101.37	91.46	95.33	93.74	83.63	91.48	70.6	88.17	82.87
100738148	CRB1	0.03	0.01	0.02	0	0	0	0.01	0.01	0.02	0.05	0.02	0.03	0	0	0	0.02	0.02	0.04	3	1	2	0	0	0	1	1	2
403154	CFTR	0	0.01	0.01	0.01	0	0	0	0	0	0	0.02	0.02	0.02	0	0	0	0	0	0	1	1	1	0	0	0	0	0
100513190	ASB15	0.04	0.01	0.09	0.04	0.07	0.04	0.03	0.09	0.07	0.07	0.02	0.13	0.07	0.11	0.07	0.05	0.15	0.12	3	1	7	3	5	3	2	6	5
397371	BHMT	0	0.03	0	0	0	0	0	0	0	0	0.04	0	0	0	0	0	0	0	0	1	0	0	0	0	0	0	0
100514571	TMEM204	0.26	0.26	0.23	0.22	0.35	0.45	0.15	0.04	0.13	0.42	0.4	0.34	0.34	0.52	0.67	0.25	0.07	0.23	6	6	7	5	8	10	4	1	3
100514651	KCNK6	0.38	0.35	0.48	0.17	0.2	0.23	0.44	0.49	0.49	0.6	0.53	0.71	0.26	0.3	0.34	0.75	0.83	0.85	36	33	46	16	19	21	42	47	47
100622999	ADCY8	0	0.02	0	0.02	0.02	0.01	0	0.01	0.02	0	0.02	0	0.02	0.02	0.02	0	0.03	0.03	0	1	0	1	1	1	0	1	1
100512382	KCND2	0.02	0.02	0.02	0.11	0.14	0.14	0	0	0.02	0.04	0.03	0.03	0.17	0.21	0.2	0	0	0.04	2	2	2	10	13	12	0	0	2
100155780	ATAD2	1	0.98	0.91	1.38	1.26	1.34	1.14	1.16	1.24	1.58	1.5	1.35	2.11	1.87	1.98	1.96	1.98	2.13	133	131	124	181	168	174.7	155	157.94	167
100512402	THUMPD1	9.29	9.11	7.29	8.08	7.8	8.62	8.79	9.03	9.26	14.77	13.95	10.82	12.29	11.64	12.78	15.08	15.45	15.91	526	517	422	448	443	479	505	518	526
397463	GLRX	60.18	54.87	51.58	66.79	58.6	75.72	63.48	61.77	70.19	95.62	84.01	76.59	101.59	87.46	112.23	108.98	105.69	120.67	757	750	709	864	773	914	639	693	666
100158022	HINT3	3.17	2.56	2.64	2.19	2.06	2.26	3.13	3.45	3.82	5.03	3.91	3.91	3.33	3.07	3.35	5.37	5.9	6.56	146	118	124	99	95	102	146	161	176.34
100513051	CHN1	9.47	8.28	8.73	32.32	29.2	36.06	10.93	10.83	11.43	15.04	12.67	12.96	49.16	43.58	53.45	18.77	18.53	19.66	239	197	212	725	662	805	258	256	266
100156656	RMND1	5.3	4.45	4.99	3.76	3.45	2.73	6.02	5.26	5.21	8.42	6.82	7.41	5.72	5.15	4.05	10.34	9.01	8.95	134	112	130	93	88	68	153	134	131
110259379	POLRMT	13.91	14.74	16.4	16.66	17.84	16.86	13.11	13.15	11.88	22.09	22.57	24.35	25.34	26.62	24.99	22.51	22.5	20.43	844	894	1016	994	1085	1003	806	814	724
102162148	TMC7	0.1	0.1	0.05	0.06	0.13	0.05	0.03	0.08	0.23	0.17	0.16	0.08	0.1	0.19	0.08	0.04	0.13	0.4	5	4	3	5	7	3	1	6	12
100512817	TENM3	6.52	6.19	5.9	7.37	6.81	5.83	5	4.69	4.83	10.36	9.48	8.76	11.21	10.16	8.64	8.58	8.02	8.3	1199	1136	1111	1351	1277	1072	942	892	906
100511216	CDC42BPA	11.9	11.18	10.14	8.05	7.28	8.4	11.12	11.78	11.91	18.91	17.11	15.06	12.25	10.87	12.44	19.09	20.16	20.48	2053	1945	1788	1373	1262	1423	1962	2075	2084
100512136	TMEM72	0.01	0	0.01	0	0	0.01	0.01	0	0.01	0.01	0	0.01	0	0	0.01	0.02	0	0.02	1	0	0.99	0	0	1	1	0	1
100157220	TLN1	148.14	148.74	139.82	84.77	88.35	79.26	131.6	130.26	129.72	235.36	227.72	207.6	128.94	131.87	117.47	225.91	222.89	223.02	20605	20743	19841	11554	12299	10789	18643	18517	18198
100156717	HS6ST1	16.64	17.85	18.51	24.43	25.54	23.54	14.19	14.64	14.78	26.43	27.33	27.48	37.16	38.12	34.88	24.36	25.05	25.42	1126	1209	1278	1620	1731	1560	974	1007	1005
100738322	LOC100738322	0	0	0.17	0	0	0	0	0	0	0	0	0.25	0	0	0	0	0	0	0	0	2	0	0	0	0	0	0
396865	CHI3L1	15.33	16	33.68	134.49	134.13	126.11	10.81	12.63	12.56	24.36	24.49	50.01	204.57	200.2	186.91	18.55	21.62	21.6	378	395	848	3259	3309	3044	268	313	308
100152759	ANKZF1	3.59	3.84	4.5	4.58	4.95	5.17	3.6	3.65	2.92	5.7	5.88	6.68	6.96	7.39	7.66	6.18	6.24	5.01	139	149	178	174	192	196	141	143	113
100620337	GGCX	22.4	20.3	19.51	24.22	21.69	23.08	27.62	28.53	28.65	35.59	31.08	28.97	36.84	32.38	34.21	47.42	48.82	49.25	2817	2555	2502	2982	2732	2843	3531	3658	3628
102162203	NCKAP1L	0	0	0	0	0	0	0.17	0.18	0.16	0	0	0	0	0	0	0.29	0.31	0.27	0	0	0	0	0	0	14	15	13
100511123	GAL3ST4	3.88	2.99	3.88	2.8	3.15	4.43	3.27	2.91	3.59	6.16	4.58	5.76	4.26	4.7	6.57	5.61	4.98	6.17	134	105	137	95	109	150	114	102	124
100511128	HGH1	15.97	18.99	21.24	15.31	16.72	14.89	16.18	16.8	17.3	25.37	29.08	31.54	23.28	24.95	22.07	27.77	28.74	29.74	623	742	846	586	653	569	638	663	675
613131	FCGR2B	0	0	0	0	0	0	0.28	0.42	0.74	0	0	0	0	0	0	0.47	0.72	1.27	0	0	0	0	0	0	5.74	8.71	15.1
100518948	CAMSAP1	11.07	10.77	10.59	13.57	14.54	13.6	9.93	9.83	9.99	17.58	16.49	15.72	20.63	21.7	20.16	17.05	16.81	17.17	1168	1137	1138	1402	1536	1405	1065	1056	1061
100519412	ECSIT	29.81	34.27	31.99	23.43	24.17	25.65	27.96	27.33	26.29	47.36	52.47	47.5	35.64	36.07	38.01	48	46.76	45.19	665	768	727	511	537	557	627	613	580
100522267	LOC100522267	4.15	3.11	3.63	4.83	4.68	4.82	3.99	3.6	3.95	6.59	4.76	5.39	7.35	6.99	7.14	6.85	6.16	6.8	278.65	209	248.75	318.42	315.29	317.09	272.11	245.9	266.98
100513967	SHROOM4	0.75	0.81	0.67	1.4	1.18	1.27	0.77	0.75	0.84	1.2	1.24	0.99	2.12	1.76	1.88	1.32	1.28	1.45	103	111	93	183	162	170	107	104	116
100524666	ABHD17A	71.91	81.93	88.33	71.99	80.36	77.69	61.06	62.81	62.39	114.25	125.43	131.15	109.5	119.94	115.15	104.81	107.48	107.26	1559	1779	1956	1535	1743	1649	1329	1365	1342
102167302	CLTRN	0.78	0.5	0.49	0.4	0.82	0.4	0.47	0.39	0.45	1.24	0.77	0.73	0.6	1.22	0.59	0.8	0.67	0.78	14	10	10	7	15	7	9	7	8
100156798	CTSA	202.19	223.25	218.77	190.22	202.99	193.42	238.07	234.83	233.06	321.24	341.8	324.82	289.34	302.98	286.67	408.68	401.82	400.68	5566	6154	6149	5144	5592	5213	6601	6508	6390
100151845	PIGH	11.33	17.55	14.46	17.12	12.83	12.67	9.45	8.31	7.28	18	26.87	21.47	26.05	19.16	18.77	16.22	14.21	12.52	277	288	258	293	247	250	224	228	218
100620510	RNASEK	83.75	93.57	84.51	96.89	93.98	126.41	80.99	78.91	78.87	133.06	143.25	125.48	147.38	140.27	187.35	139.04	135.02	135.6	925	1036	955	1058	1037	1366	885	856	849
100519661	TUBGCP6	5.58	6.45	5.99	7.02	7.52	6.57	5.54	5.85	5.52	8.87	9.87	8.89	10.68	11.22	9.74	9.5	10.02	9.48	435	505	478	537	582	498	428	453	421
110261276	ZNF599	0.32	0.37	0.16	0.29	0.19	0.14	0.44	0.31	0.42	0.5	0.57	0.24	0.44	0.28	0.21	0.76	0.53	0.72	14	17	8	12	8	6	20	14	18
100626890	TMEM196	0	0	0	0.01	0.05	0	0	0	0	0	0	0	0.02	0.08	0	0	0	0	0	0	0	1	4	0	0	0	0
100515322	CDH2	2.99	2.94	2.62	6.05	5.59	5.45	3.25	3.59	3.94	4.76	4.5	3.9	9.2	8.34	8.08	5.58	6.15	6.78	235	231	210	465	439	419	259	287	311
100126291	MEA1	121.65	125.37	121.85	73.77	70.66	75.23	72.47	77.15	75.57	193.28	191.95	180.92	112.21	105.46	111.5	124.41	132.02	129.92	1254	1298	1283	753	728	761	743	784	766
100621841	UPF3A	0.71	1.01	0.88	1.3	1.23	1.24	0.96	0.8	0.76	1.13	1.55	1.31	1.98	1.84	1.84	1.64	1.37	1.31	29	42	36	53	50	48	35	28	31
100525538	MKRN2OS	0.35	0.53	0.29	0.42	0.18	0.24	0.18	0.06	0.54	0.56	0.81	0.43	0.64	0.26	0.36	0.3	0.1	0.93	6	9	5	7	3	4	3	1	9
100520932	MAGI1	2.97	2.75	2.77	3.42	3.46	3.04	4.9	4.46	4.26	4.72	4.22	4.11	5.2	5.17	4.51	8.41	7.63	7.32	376	356	355	421	432	385	644	577	554
110258361	PACS2	35.15	36.07	36.05	23.14	25.81	23.1	34.52	30.78	32.35	55.85	55.22	53.52	35.21	38.52	34.24	59.25	52.67	55.61	3216	3302	3363	2073	2362	2069	3207	2867	2979
100152774	ZNF644	7.34	6.26	5.17	7.01	6.32	7.18	7.69	8.25	7.49	11.66	9.59	7.68	10.67	9.44	10.64	13.2	14.11	12.88	611	531	471	623	546	614	684	719	670
100625547	SENP3	21.66	22.12	21.24	24.17	24.69	25.38	22.13	21.77	24.67	34.42	33.86	31.53	36.77	36.85	37.62	37.99	37.24	42.41	782	803	790	854	897	896	808	796	897
100519781	TMEM125	0.09	0.05	0.13	0	0	0.05	0.05	0	0.05	0.14	0.07	0.2	0	0	0.07	0.08	0	0.08	2	1	3	0	0	1	1	0	1
396982	C4BPA	0	0.13	0	0	0	0	2.17	1.37	1.93	0	0.2	0	0	0	0	3.73	2.35	3.32	0	1	0	0	0	0	16	10	14
100518417	LOC100518417	0.04	0.05	0.03	0	0	0.01	0.09	0.03	0.04	0.07	0.08	0.04	0	0	0.02	0.16	0.05	0.07	3	4	2	0	0	1	7	2	3
100155635	BAHD1	9.32	10.43	9.16	8.62	8.33	7.75	8.14	9.22	8.68	14.81	15.97	13.6	13.11	12.43	11.48	13.97	15.77	14.92	698	777	695	625	624	563	611	701	652
100524525	POMGNT2	21.89	23.98	26.57	18.68	23.03	21.65	21.18	21.36	20.9	34.77	36.72	39.45	28.42	34.37	32.09	36.36	36.55	35.93	958	1051	1187	802	1009	928	938	947	916
100156988	SLC25A43	9.08	9.64	9.66	7.05	7.56	6.82	9.58	9.34	10.67	14.42	14.76	14.34	10.72	11.28	10.11	16.44	15.98	18.34	348	370	378	265	290	256	371	362	409
100518664	DHX38	3.62	3.76	3.84	5.76	5.83	5.94	3.88	4.71	4.02	5.75	5.76	5.7	8.76	8.71	8.81	6.66	8.06	6.92	251	261	271	391	406	406	274	332	282
100515069	NDUFA1	19.14	20.54	21.68	17.24	16.1	19.98	14.82	13.62	16.21	30.41	31.45	32.19	26.22	24.03	29.62	25.45	23.31	27.87	143	154	166	128	120	146	108	98	116
100152550	EFHC1	4.21	3.77	4.4	1.63	2.03	2.55	3.79	4.11	3.77	6.69	5.77	6.53	2.47	3.03	3.78	6.51	7.03	6.48	143	127	151	53	69	84	129	140	127
100511065	AIP	21.09	21.23	21.71	22.34	20.48	19.98	20.99	22.17	19.83	33.51	32.51	32.24	33.98	30.56	29.61	36.03	37.94	34.1	344	347	362	359	334	319	342	360	319
100516103	DAPK1	0.14	0.06	0.11	0.11	0.07	0.08	0.24	0.2	0.2	0.23	0.09	0.16	0.16	0.11	0.12	0.41	0.35	0.34	14	6	10	10	7	8	22	19	19
100625317	USP14	18.41	15.91	15.01	16.71	14.77	17.52	19.34	21.09	22.13	29.25	24.36	22.29	25.42	22.04	25.96	33.2	36.09	38.04	999	874	817	858	789	899	1062	1141	1161
100518418	GATAD2A	18.02	19.69	17.75	17.62	17.49	17.2	19.42	18.75	19.79	28.63	30.15	26.36	26.81	26.1	25.49	33.34	32.08	34.03	1594	1737	1608	1536	1554	1490	1739	1689	1765
100515460	USP27X	0.73	0.8	0.77	0.66	0.56	0.6	0.6	0.91	0.71	1.16	1.22	1.14	1	0.83	0.89	1.03	1.55	1.22	42	46	45	37	32	34	35	53	41
100620202	NYAP2	0	0	0.01	0	0	0	0	0	0	0	0	0.01	0	0	0	0	0	0	0	0	1	0	0	0	0	0	0
397465	GAL	0.47	0.58	0.23	0.12	0	0	1.07	0.48	0.61	0.74	0.89	0.34	0.18	0	0	1.84	0.83	1.04	4	5	2	1	0	0	9	4	5
100519901	ZNF428	11.22	11.66	13.41	12.24	14.15	15.23	8.71	7.74	7.19	17.82	17.85	19.91	18.62	21.12	22.57	14.96	13.25	12.37	179	188	221	198	225	235	130	122	113
100520533	TOMM5	36.15	37.51	36.31	43.63	35.71	48.8	32.54	31.58	31.84	57.44	57.43	53.92	66.36	53.3	72.33	55.87	54.04	54.74	188	196	194	227	185	248	162	154	155
100516387	TSEN15	12.93	9.81	10	11.38	10.45	11.9	12.92	10.96	12.11	20.55	15.02	14.84	17.31	15.6	17.63	22.18	18.76	20.82	368	280	291	318	297	331	372	314	344
100520861	ABCA6	0.01	0.01	0	0	0	0	0.01	0	0	0.02	0.02	0	0	0	0	0.02	0	0	1	1	0	0	0	0	1	0	0
100524935	FKBP11	107.81	118.43	140.2	154.23	150.14	158.02	92.79	86.9	90.28	171.28	181.32	208.17	234.6	224.1	234.21	159.29	148.69	155.2	2081	2290	2765	2930	2899	2986	1795	1677	1725
100154106	DNAJC15	33.51	32.67	37.42	28.66	30.85	33.76	31.22	32.34	32.02	53.24	50.01	55.56	43.59	46.05	50.04	53.59	55.35	55.05	271	265	310	230	249	267	247	253	249
100155960	SUPV3L1	2.84	2.65	2.36	3.39	3.27	3	3.33	3.83	2.53	4.52	4.05	3.5	5.15	4.88	4.45	5.72	6.56	4.34	118	110	100	138	136	122	140	161	105
396934	RENBP	19.88	19.24	20.48	21.82	23.9	21.55	26.46	25.6	25.4	31.59	29.46	30.41	33.18	35.67	31.94	45.43	43.8	43.67	361	350	380	390	434	383	481	464	456
102162711	ZFP14	1.1	0.91	1.04	1.1	0.96	0.95	0.94	1.02	0.93	1.75	1.39	1.55	1.67	1.43	1.41	1.61	1.74	1.61	77	63	75	75	67	66	66	73	65
100737508	LOC100737508	0	0	0	0	0	0	0	0	0.03	0	0	0	0	0	0	0	0	0.05	0	0	0	0	0	0	0	0	2
100520965	ADGRB2	2.04	2.15	2.06	0.55	0.55	0.6	2.29	2.41	2.41	3.25	3.29	3.07	0.84	0.81	0.89	3.92	4.12	4.15	167	175	173	45	44	48	189	197	197
106506856	LOC106506856	0.12	0.12	0.18	0.43	0.39	0.46	0.03	0.03	0.06	0.19	0.18	0.26	0.65	0.58	0.68	0.05	0.05	0.1	4	4	6	14	13	15	1	1	2
100627646	EFR3A	20.4	17.22	15.19	14.92	13.07	15.23	21.84	23.99	24.15	32.41	26.36	22.55	22.7	19.51	22.58	37.49	41.06	41.52	1675	1416	1273	1201	1075	1225	1813	1991	1994
100514591	PAQR3	4.8	3.93	4.57	4.99	4.35	5.82	4.95	4.46	5.27	7.62	6.01	6.78	7.59	6.5	8.63	8.5	7.63	9.07	263	223	247	264	240	303	275	250	301
100157280	SNX25	2.68	2.93	2.36	2.41	3.11	2.98	4.96	5.34	5.21	4.26	4.49	3.5	3.67	4.64	4.41	8.51	9.14	8.95	136	149	122	120	158	148	255	275	265
100514519	PRR14	15.72	17.19	19.39	15.51	16.6	18.16	14.13	14.57	14.27	24.98	26.32	28.79	23.59	24.77	26.91	24.26	24.93	24.54	480	520	593	455	495	533	429	436	431
100134977	ITGB5	20.47	21.7	26.5	68.27	75.43	70.2	17.43	17.52	17.85	32.52	33.22	39.34	103.85	112.58	104.04	29.91	29.97	30.69	916	972	1210	2996	3379	3076	789	794	800
100188905	SMARCA1	8.18	7.41	7	3.14	2.73	2.71	16.38	16.3	14.72	13	11.34	10.4	4.77	4.07	4.02	28.12	27.89	25.3	519	472	454	193	174	170	1046	1044	938
100514494	LOC100514494	3.4	3.23	3.2	2.32	2.08	3.22	7.63	7.06	8.02	5.41	4.95	4.75	3.53	3.11	4.78	13.11	12.08	13.78	124	118	119	83	76	115	281	260	292
100153166	SLC29A3	3.44	3.66	4.35	3.22	3.89	4.18	2.65	3.01	2.48	5.47	5.61	6.45	4.89	5.81	6.2	4.54	5.15	4.26	121	129	156	111	137	144	94	107	87
100511299	UBR1	5.9	5.05	4.12	5.38	4.52	5.43	5.26	5.65	5.75	9.37	7.74	6.11	8.18	6.74	8.05	9.03	9.67	9.89	654	561	463	582	500	590	593	629	642
100522469	DUSP1	88.35	89.79	101.92	97.21	101.95	109.25	108.06	109.29	108.97	140.36	137.47	151.34	147.86	152.16	161.93	185.5	187.02	187.35	2162	2158	2384	2379	2389	2586	2809	2912	2882
110261718	LOC110261718	0	0	0.02	0	0	0	0	0.02	0.04	0	0	0.04	0	0	0	0	0.04	0.07	0	0	1	0	0	0	0	1	1.61
100516954	SPON1	1.54	1.73	2.34	0.54	0.44	0.32	9.62	9.6	9.35	2.45	2.66	3.47	0.83	0.66	0.48	16.52	16.42	16.08	136	153	210	47	39	28	861	861	829
100513162	EVL	17.62	18.51	19.04	13.19	15.98	13.21	15.48	13.47	14.68	27.99	28.34	28.28	20.07	23.86	19.58	26.58	23.05	25.25	411	430	451	305	376	302	371	322	351
100155423	FKBP5	17.81	16.65	15.76	17.95	16.55	18.82	19.9	19.69	21.12	28.29	25.49	23.4	27.3	24.71	27.89	34.16	33.69	36.3	1184	1105	1069	1170	1097	1229	1332	1325	1404
100525424	BPTF	7.77	7.15	5.95	8.69	8.62	8.48	6.54	6.58	6.8	12.34	10.95	8.84	13.22	12.87	12.57	11.23	11.25	11.7	1160	1069	907	1271	1290	1241	994	1002	1024
100627452	WDR5B	0.56	0.56	0.57	0.54	0.45	0.8	0.7	0.68	0.5	0.9	0.86	0.84	0.81	0.67	1.19	1.2	1.16	0.86	30	30	31	28	24	42	38	37	27
399528	CPT1B	0.76	0.82	0.58	0.72	1.04	0.75	0.92	1.05	0.93	1.21	1.25	0.86	1.1	1.55	1.11	1.58	1.8	1.6	31	34	26	29	40	27	36	39	41
110261673	LOC110261673	0.04	0.07	0	0.15	0.11	0.07	0.14	0	0.07	0.06	0.11	0	0.22	0.16	0.11	0.25	0	0.13	1	2	0	4	3	2	4	0	2
100152208	CLN5	16.67	14.97	12.81	11.21	10.34	12.07	16.7	15.25	17.92	26.49	22.91	19.01	17.06	15.43	17.89	28.67	26.1	30.8	749	673	587	494	465	531	759	694	806
100154936	DCAF5	21.28	20.62	19.84	21.36	20.14	21.41	22.49	21.86	22.25	33.8	31.56	29.46	32.49	30.05	31.74	38.6	37.41	38.25	1991	1951	1910	1984	1916	1996	2165	2100	2112
100514526	KCTD1	5.28	4.66	4.54	4.88	4.14	4.87	6.78	5.6	6.61	8.38	7.13	6.74	7.43	6.18	7.21	11.64	9.59	11.36	242	272	270	262	243	258	280	261	314
100156636	KAT6B	2.76	2.76	2.77	4.56	4.78	3.98	2.81	2.63	2.42	4.39	4.22	4.11	6.93	7.13	5.89	4.82	4.5	4.16	351	347	358	565	607	497	357	342	309
100511391	KLHL2	5.89	5.7	5.35	4.15	3.63	5.18	6.74	6.95	6.72	9.36	8.72	7.94	6.32	5.42	7.68	11.58	11.9	11.56	285	274	264	197	176	238	327	341	326
100233172	AGPAT5	8.71	8.05	7.13	7.24	6.56	7.33	8.32	8.74	8.58	13.84	12.32	10.59	11.01	9.8	10.86	14.28	14.96	14.75	341	344	297	288	250	305	343	350	342
100523516	NXPH2	0	0.02	0.02	0	0.02	0.02	0	0	0	0	0.03	0.03	0	0.03	0.03	0	0	0	0	1	1	0	1	1	0	0	0
396650	SLA-7	8.91	8.79	7.8	17.66	18.76	19.51	15.08	16.7	14.13	14.15	13.45	11.58	26.87	28	28.92	25.9	28.57	24.29	264.98	264.13	238.47	519.79	556.86	563.84	406.86	429.93	365.22
100627510	CDH6	0.27	0.23	0.4	0.23	0.21	0.18	0.16	0.15	0.18	0.43	0.36	0.59	0.34	0.31	0.26	0.27	0.25	0.32	22	19	33	18	17	14	13	12	15
100520117	ZNF282	10.11	10.88	10.47	10.72	11.32	9.98	9.6	9.2	8.44	16.05	16.66	15.55	16.31	16.9	14.78	16.49	15.74	14.51	732.33	790.78	773.49	758.77	821	707.51	706.67	679	616.36
100522878	RIMKLA	0.03	0.04	0.04	0.09	0.17	0.09	0.1	0.09	0.1	0.05	0.07	0.06	0.14	0.26	0.13	0.17	0.15	0.17	2	3	3	6	12	6	7	6	7
100511132	BICD1	3.88	3.4	2.44	0.62	0.64	1.03	3.6	3.18	3.47	6.17	5.21	3.63	0.95	0.96	1.52	6.19	5.44	5.97	267	244	172	47	44	62	277	262	280
106507646	NEGR1	0.01	0.01	0.02	0.09	0.08	0.12	0.01	0.02	0.04	0.02	0.02	0.03	0.13	0.12	0.18	0.02	0.03	0.07	2	2	3	14	13	19	2	3	7
100520297	BUD31	33.51	39.58	41.6	30.96	29.83	34.37	34.26	33.5	32.83	53.24	60.59	61.77	47.09	44.53	50.94	58.82	57.32	56.44	468	553	596	426	412	469	439	432	420
100737498	ASIC4	0.03	0.08	0.09	0.04	0.1	0.04	0.03	0.07	0.05	0.06	0.12	0.14	0.05	0.16	0.05	0.06	0.12	0.08	3	7	8	3	9	3	3	6	4
100156842	GALNT9	0.06	0.07	0.05	0	0.02	0.07	0.08	0.02	0.06	0.1	0.11	0.07	0	0.03	0.11	0.14	0.04	0.11	3	3	2	0	1	3	4	1	3
100525255	PSMD9	9.76	9.7	9.79	11.83	12.59	11.33	8.54	7.27	8.96	15.51	14.85	14.53	17.99	18.79	16.79	14.66	12.44	15.41	381	379	390	453	492	433	337	287	350
106507881	LOC106507881	0	0	0	0	0	0	0.02	0	0	0	0	0	0	0	0	0.03	0	0	0	0	0	0	0	0	1	0	0
100514396	NYAP1	0.16	0.15	0.16	0.2	0.18	0.15	0.07	0.06	0.08	0.25	0.22	0.23	0.3	0.27	0.22	0.12	0.1	0.15	14	12	13	16	15	12	6	5	7
102164931	PAWR	21.18	18.95	16.31	10.81	9.95	11.45	22.55	22.86	23.02	33.64	29.01	24.21	16.45	14.86	16.97	38.72	39.11	39.58	1209	1083	950	605	569	640	1305	1325	1319
100623007	CEP170	10.78	9.45	8.84	9.46	9.18	9.12	12.2	12.02	11.29	17.13	14.47	13.13	14.39	13.7	13.51	20.94	20.56	19.41	1200	1054	1010	1041	1027	1004	1388	1370	1265
100516597	GPR150	0.03	0.04	0.01	0	0	0	0.12	0.07	0.01	0.05	0.07	0.02	0	0	0	0.2	0.12	0.03	2	3	1	0	0	0	8	5	1
110257385	SAMD10	0	0.13	0.1	0.17	0.1	0.1	0.07	0	0.21	0	0.21	0.15	0.26	0.15	0.15	0.11	0	0.36	0	4	3	5	3	3	2	0	5
100524958	DTX1	1.18	1.18	1.54	0.72	0.77	1.17	0.52	0.53	0.57	1.87	1.8	2.29	1.09	1.15	1.74	0.89	0.91	0.98	72	72	96	43	47	70	32	33	35
100510995	CCBE1	3.56	3.89	3.31	3.48	3.36	3.74	3.47	3.61	3.79	5.66	5.96	4.92	5.29	5.02	5.55	5.95	6.18	6.52	388	426	369	370	368	400	385	402	417
397657	CTNNB1	97.54	88.2	88.08	117.24	106.64	121.91	95.66	95.42	97.93	154.97	135.04	130.78	178.33	159.17	180.69	164.22	163.28	168.37	5123	4669	4715	6106	5621	6224	5048	5054	5125
100621202	S1PR1	12.82	13.78	13.66	4.38	4.54	3.55	14.34	15.3	16.52	20.36	21.1	20.29	6.66	6.78	5.27	24.62	26.17	28.41	696	749	757	233	247	189	789	843	900
110261008	LOC110261008	0	0.04	0	0	0	0.04	0	0	0	0	0.06	0	0	0	0.05	0	0	0	0	1	0	0	0	1	0	0	0
100523988	TMEM63A	16.64	16.15	16.13	14.35	14.49	15.23	19.41	19.4	19.15	26.44	24.73	23.95	21.83	21.63	22.57	33.32	33.2	32.92	995	968	976	849	891	895	1164	1147	1123
404698	HYAL1	3.03	2.93	3.03	3.87	3.73	3.62	2.97	2.56	2.81	4.82	4.49	4.5	5.88	5.57	5.36	5.1	4.38	4.84	95	92	97	119	117	111	94	81	88
100153500	NUP188	16.93	16.14	15.78	18.61	20.05	20.04	13.71	13.54	14.2	26.89	24.7	23.43	28.3	29.93	29.7	23.53	23.17	24.41	1582	1509	1504	1703	1877	1834	1301	1289	1335
100519247	GTF3C1	15.05	15.29	14.93	20.03	21.78	19.38	13.8	14.48	14.87	23.9	23.41	22.17	30.46	32.5	28.73	23.7	24.78	25.56	1786	1816	1807	2327	2589	2253	1665	1752	1777
100518624	CDCA7L	9.97	10.08	10.24	6.97	6	6.13	12.21	14.06	14.55	15.84	15.43	15.2	10.61	8.95	9.09	20.95	24.05	25.02	520	540	550	367	326	313	656	760	780
100519444	CHST13	0	0.03	0	0	0	0	0.06	0	0.03	0	0.05	0	0	0	0	0.11	0	0.05	0	1	0	0	0	0	2	0	1
100622898	LAGE3	26.42	28.09	36.95	23.11	22.74	23.54	24.07	23.29	24.26	41.98	43.01	54.87	35.15	33.95	34.89	41.33	39.85	41.7	351	374	502	303	302	306	318	306	316
110260903	NECAB2	0.37	0.12	0.24	0.08	0.12	0.04	0.12	0.21	0.34	0.6	0.19	0.36	0.13	0.19	0.06	0.21	0.35	0.58	9	3	6	2	3	1	3	5	8
100626791	GSTZ1	8.29	8.96	8.06	8.43	6.83	8.41	6.76	7	7.04	13.17	13.71	11.96	12.82	10.2	12.47	11.6	11.99	12.1	284	307	281	284	235	285	234	238	203
100515013	PHAX	9.52	10.43	8.18	8.36	8.51	8.95	12.69	12.29	12.49	15.12	15.97	12.14	12.72	12.7	13.27	21.78	21.03	21.47	341	374	299	294	305	314	459	445	447
110259316	LRRC25	0.04	0	0	0	0	0	0.43	0.32	0.43	0.06	0	0	0	0	0	0.73	0.55	0.74	1	0	0	0	0	0	12	9	12
100626847	MEIG1	0	0	0	0	0	0.03	0	0	0	0	0	0	0	0	0.05	0	0	0	0	0	0	0	0	1	0	0	0
100126279	CERS6	1.45	0.93	0.86	1.04	0.86	1.43	2.19	2.65	2.44	2.3	1.42	1.28	1.59	1.28	2.11	3.76	4.54	4.19	163	104	99	115	96	158	251	304	276
397608	TPM4	1429.23	1321.7	1290.33	767.98	749.02	816.09	1573.72	1604.18	1644.11	2270.71	2023.54	1915.89	1168.17	1117.96	1209.54	2701.55	2744.94	2826.62	38954	36089	35332	20273	19343	21715	39001	40426	40741
100512285	CEACAM1	0.2	0.16	0.11	0.11	0.05	0.42	0.07	0.07	0.07	0.32	0.25	0.16	0.17	0.08	0.62	0.12	0.12	0.12	11	9	6	6	3	23	4	4	4
100152431	GPR63	0.06	0.02	0.01	0.35	0.3	0.31	0.07	0.1	0.12	0.09	0.03	0.01	0.53	0.45	0.46	0.12	0.16	0.2	6	2	1	35	31	31	7	10	12
100156047	IVD	9.18	8.46	8.13	6.96	7.26	5.58	8.25	7.92	8.59	14.58	12.96	12.07	10.58	10.84	8.27	14.16	13.56	14.76	158	146	143	118	125	94	142	136	146
100153176	SFRP5	2.02	2.54	1.34	0.4	0.52	0.73	5.95	6.77	8.02	3.22	3.89	1.99	0.6	0.78	1.09	10.22	11.58	13.79	31	39	21	6	8	11	91	103	121
100513119	LOC100513119	0.44	0.09	0.25	0.07	0.06	0.19	0.25	0.27	0.26	0.7	0.14	0.38	0.11	0.09	0.28	0.43	0.45	0.45	8.1	1.74	4.81	1.27	1.1	3.38	4.68	4.91	4.79
100512884	RASSF7	0.17	0.13	0.2	0.65	0.65	0.6	0.2	0.09	0.04	0.28	0.2	0.3	0.99	0.97	0.9	0.35	0.15	0.07	4	3	5	15	16	14	5	2	1
100514251	XPC	16.44	17.68	17.12	20.47	20.69	18.6	16.49	17.16	16.24	26.12	27.08	25.42	31.13	30.88	27.57	28.3	29.36	27.92	925	993	977	1126	1160	1026	936	972	913
100153010	FAM78B	19.89	19.78	17.28	5.72	5.36	6.81	19.25	18.2	18.23	31.6	30.28	25.66	8.69	7.99	10.09	33.05	31.14	31.33	2047	2037	1814	576	552	686	2013	1908	1888
100151901	LOC100151901	0.1	0	0	0	0	0	0	0	0	0.16	0	0	0	0	0	0	0	0	1	0	0	0	0	0	0	0	0
100462748	ATG4C	2.47	1.86	1.52	2.81	2.12	2.47	2.76	2.16	2.68	3.93	2.86	2.26	4.28	3.16	3.66	4.74	3.69	4.61	94	71	59	105	81	92	106	83	102
397013	PPARGC1A	0.13	0.11	0.13	0.7	0.53	0.43	0.16	0.11	0.13	0.21	0.16	0.19	1.06	0.79	0.64	0.28	0.18	0.23	9	9	13	39	31	24	10	9	8
100152731	SCAMP3	115.94	126.9	128.79	97.68	104.73	101.29	92.72	94.03	93.82	184.2	194.29	191.23	148.58	156.32	150.12	159.17	160.9	161.31	2577	2825	2924	2135	2329	2204	2070	2096	2070
110255209	LOC110255209	0.59	0.71	0.97	0.51	0.53	0.55	0.59	1.4	0.83	0.94	1.08	1.44	0.78	0.79	0.82	1	2.4	1.43	36.87	34.95	54.15	31.27	29.39	33.95	34.06	75.75	48.01
100620539	CCDC102A	6.55	6.29	6	5.46	4.95	3.91	5.98	5.67	6.48	10.41	9.63	8.91	8.3	7.39	5.79	10.27	9.7	11.15	240	230	224	195	178	141	220	208	237
100624699	ZNF518B	5.53	4.97	5.11	5.61	5.6	5.64	5.08	5.05	5.18	8.78	7.61	7.58	8.53	8.37	8.36	8.73	8.64	8.9	605	547	571	602	616	607	567	566	572
100626997	ATP10B	0	0	0.05	0	0.01	0.01	0.01	0	0	0	0	0.07	0	0.01	0.01	0.01	0	0	0	0	6	0	1	1	1	0	0
110259958	LOC110259958	0	0.34	0	0	0	0.17	0.16	0.31	0	0	0.52	0	0	0	0.25	0.28	0.53	0	0	3.99	0	0	0	1.93	1.86	3.59	0
403165	PCK2	59.92	60.99	58.39	42.13	46.29	47.17	49.97	51.6	49.02	95.2	93.38	86.7	64.08	69.09	69.92	85.79	88.29	84.28	2091	2131	2080	1443	1617	1612	1761	1819	1709
100513065	TJP2	10.22	11.16	9.5	10.3	9.75	10.17	11.24	11.47	10.99	16.24	17.08	14.11	15.66	14.55	15.08	19.29	19.62	18.9	694	753	659	689	649	674	769	783	751
100157775	TRPM6	0.47	0.39	0.39	0.68	0.68	0.47	0.51	0.42	0.38	0.75	0.6	0.58	1.03	1.01	0.69	0.87	0.73	0.65	75	63	64	106	108	73	82	69	61
100271929	CLTC	59.34	49.58	44.37	54.82	49.05	54.29	61.37	63.69	63.17	94.28	75.92	65.89	83.39	73.21	80.47	105.35	108.99	108.6	5436	4594	4210	4966	4526	4895	5633	5841	5780
100144520	PRRT1	0.49	0.56	0.55	0.46	0.28	0.32	0.31	0.38	0.45	0.78	0.85	0.81	0.7	0.42	0.47	0.53	0.65	0.78	14	16	16	13	8	9	9	11	13
100519680	KCNT2	0.18	0.25	0.24	0.12	0.05	0.09	0.08	0.11	0.18	0.29	0.38	0.35	0.19	0.08	0.13	0.13	0.19	0.31	16	19	22	9	5	7	7	10	12
100153150	LOC100153150	2.16	1.44	1.52	2.43	2.4	2.33	1.26	2.05	1.4	3.43	2.2	2.26	3.7	3.58	3.45	2.16	3.5	2.4	36	24	26	40	40	38	21	34	23
110260610	LOC110260610	1.93	1.66	1.85	0.44	0.57	0.42	1.8	1.76	1.63	3.06	2.54	2.75	0.68	0.85	0.62	3.1	3	2.8	152.86	131.8	149.54	34.47	45.05	32.39	145.21	141.55	129.66
100519853	LOC100519853	0.78	0.52	0.59	0.63	0.52	0.79	0.53	0.34	0.44	1.24	0.8	0.88	0.97	0.78	1.18	0.9	0.58	0.75	45	33	38	38	33	50	35	32	33
106504063	RFC4	6.29	6.18	6.3	4.34	4.04	5.15	5.92	6.86	6.24	9.99	9.46	9.35	6.61	6.03	7.63	10.17	11.73	10.73	128	126	131	87	80	101	121	139	126
100621006	LOC100621006	0.9	1.01	0.81	1.62	1.15	1.48	1.14	1.07	1.37	1.44	1.55	1.2	2.46	1.72	2.2	1.95	1.82	2.35	107.29	118.77	97.35	182.45	137.18	172.3	136.98	128.46	161.77
100627158	ARHGEF5	0.07	0.07	0.12	0.01	0	0.06	0.04	0.03	0.01	0.11	0.11	0.17	0.01	0	0.09	0.08	0.05	0.01	9	10	16	1	0	8	6	4	1
100517220	COG8	13.71	14.38	14.32	14.69	14.97	15.63	15.49	16.27	16.35	21.79	22.01	21.27	22.35	22.34	23.16	26.6	27.83	28.1	423	444	451	445	462	472	482	506	503
100157272	CASTOR1	21.86	25.61	28.27	20.73	21.89	23.11	18.86	21.42	19.7	34.73	39.22	41.97	31.53	32.68	34.26	32.38	36.65	33.87	500	583	656	466	499	519	432	491	443
100524563	PTPRO	0	0	0	0	0	0	0	0.01	0	0	0	0	0	0	0	0	0.02	0	0	0	0	0	0	0	0	1	0
100513008	MRPL53	15.05	14.99	15.15	13.87	13.59	14.2	12.75	12.72	12.33	23.91	22.96	22.5	21.09	20.28	21.05	21.89	21.76	21.19	637.63	635.98	655.29	576.31	576.43	589.14	546.38	545.65	522.82
100513958	TRIM23	2.85	2.31	2.02	2.39	1.97	2.65	3.37	3.77	3.79	4.53	3.54	2.99	3.64	2.94	3.92	5.78	6.45	6.52	176	145	128	147	122	161	211	237	237
110258163	LOC110258163	0	0	0	0	0	0	0.2	0	0	0	0	0	0	0	0	0.35	0	0	0	0	0	0	0	0	2.05	0	0
396600	SLC1A4	17.72	17.21	16.64	12.29	12.01	11.96	12.93	12.88	13.18	28.15	26.35	24.71	18.7	17.93	17.73	22.19	22.03	22.65	1521	1475	1457	1031	1031	1006	1127	1124	1136
100626659	PPP4R2	12.72	12.65	10.36	20.06	17.71	21.11	14.53	15.35	14.95	20.2	19.36	15.39	30.51	26.43	31.29	24.95	26.27	25.7	1048	1044	872	1620	1463	1705	1217	1288	1240
100517743	AAGAB	7.5	7.69	6.89	6.34	5.53	6.78	9.4	9.45	9.56	11.91	11.78	10.22	9.64	8.26	10.05	16.14	16.16	16.43	315	327	301	263	236	281	406	411	408
100739727	FAM118A	10.86	11.07	10.49	9.72	9.71	10.02	11.26	12.22	11.14	17.25	16.94	15.57	14.79	14.49	14.86	19.32	20.91	19.16	395	404	389	346	354	357	415	449	405
100512958	ECRG4	0	0.37	0.24	0	0.12	0	0.51	0	0	0	0.57	0.36	0	0.19	0	0.88	0	0	0	3	2	0	1	0	4	0	0
397490	INHBB	6.77	7.04	7.14	2.9	3.19	3.12	7.2	6.89	7	10.76	10.78	10.61	4.41	4.77	4.63	12.36	11.8	12.04	195	203	210	82	92	88	209	200	201
404693	CAV1	70.47	62.35	53.54	121.28	99.86	135.56	45.92	49.13	50.04	111.96	95.46	79.5	184.47	149.05	200.91	78.83	84.07	86.03	2710	2392	2094	4609	3847	5123	1799	1921	1923
100187727	CDH3	0.25	0.31	0.76	0.09	0.23	0.57	0.12	0.12	0.14	0.4	0.47	1.13	0.14	0.35	0.85	0.21	0.21	0.25	14	17	43	5	13	31	7	7	8
100513766	G3BP1	25.07	24.58	23.44	19.22	19.46	20.52	27.2	27.29	28.62	39.83	37.63	34.8	29.23	29.04	30.42	46.7	46.7	49.2	1188	1177	1128	917	951	970	1317	1300	1347
102166564	PDGFRB	124.66	127.56	129.02	166.77	173.63	160.21	94.9	95.55	93.86	198.06	195.3	191.57	253.67	259.15	237.46	162.91	163.49	161.36	11346	11618	11977	14864	15826	14281	8771	8855	8594
100626780	RSRP1	15.93	13.86	15.23	21.15	19.57	21.71	12.7	12.48	14.18	25.31	21.22	22.62	32.17	29.21	32.18	21.8	21.35	24.38	323	279	311	417	387	423	255	248	283
100517942	SARNP	3.89	4.16	4.49	4.85	4.4	4.7	4.65	5.01	4.61	6.18	6.36	6.67	7.38	6.57	6.97	7.98	8.58	7.92	314	336	370	384	356	372	381	412	374
100514334	SYVN1	28.94	29.14	28.47	30.37	30.52	32.28	25.56	25.84	26.77	45.99	44.62	42.27	46.19	45.56	47.84	43.88	44.21	46.03	1400	1411	1405	1440	1478	1529	1252	1267	1298
100738056	LOC100738056	0	0.02	0	0	0	0.05	0.02	0	0	0	0.04	0	0	0	0.07	0.04	0	0	0	1	0	0	0	2	1	0	0
100158115	LOC100158115	0.9	0.86	0.98	0.42	0.54	0.67	1.25	0.85	1.1	1.43	1.32	1.45	0.64	0.8	0.99	2.15	1.45	1.9	34.7	33.31	38.39	16	20.73	25.17	48.84	32.99	42.46
110256159	LOC110256159	0	0.03	0.05	0.06	0.11	0.08	0.05	0.05	0.03	0	0.04	0.08	0.08	0.16	0.12	0.09	0.09	0.05	0	1	2	2	4	3	2	2	1
106506852	PURB	6.04	5.5	5.2	6.56	6.17	6.66	5.77	6.17	6.6	9.59	8.42	7.72	9.98	9.2	9.87	9.9	10.55	11.34	896	817	787	953	917	968	871	934	987
100517974	NOLC1	17.62	17.06	18.94	17.24	18.42	17.76	19.84	18.05	19.03	28	26.12	28.11	26.22	27.5	26.33	34.06	30.88	32.72	1112	1070	1217	1066	1158	1095	1264	1151	1200
100525387	CACNA1A	0.77	0.62	0.65	0.79	0.8	0.69	0.66	0.81	0.69	1.23	0.94	0.97	1.21	1.2	1.02	1.14	1.39	1.19	119	95	103	120	124	104	104	128	108
100525074	TTC25	1	1.3	1.42	1.41	1.23	1.3	1.5	1.21	1.31	1.59	1.99	2.11	2.15	1.83	1.93	2.58	2.06	2.26	56	73	82	78	69	71	86	69	74
100520403	CBX1	16.17	17.81	17.05	18.91	17.3	17.3	17.79	16.91	18.21	25.69	27.26	25.31	28.76	25.82	25.63	30.55	28.93	31.31	563	606	575	625	581	564	623	598	643
100157576	PRIM1	2.66	2.63	3.1	1.55	1.24	2.07	4.46	4.9	3.5	4.22	4.02	4.6	2.36	1.85	3.06	7.65	8.38	6.01	54	53	64	31	25	41	90	99	70
100515739	C8H4orf48	1.24	0.7	1.3	0.55	0.41	0.51	2.22	2.06	2.29	1.97	1.07	1.92	0.83	0.62	0.75	3.81	3.52	3.93	30	17	32	13	10	12	54	50	55
100126864	IFNGR2	65.6	64.88	66.69	114.55	112.5	123.43	45.13	44.98	45.95	104.22	99.33	99.02	174.24	167.91	182.94	77.48	76.96	78.99	1761	1744	1828	3021	3022	3244	1220	1215	1228
100152418	MTBP	0.34	0.23	0.27	0.33	0.4	0.46	0.39	0.48	0.38	0.54	0.36	0.39	0.5	0.59	0.68	0.67	0.82	0.65	19	13	15	18	22	25	22	27	21
100524550	VPS37D	3.28	3.37	4.24	3.43	3.19	3.4	3	2.5	2.25	5.22	5.16	6.3	5.22	4.76	5.04	5.15	4.28	3.87	72	74	95	74	70	73	66	55	49
100151834	TRIM14	1.35	1.34	0.95	3.48	2.82	2.98	1.66	1.48	1.53	2.15	2.06	1.41	5.3	4.21	4.42	2.85	2.54	2.63	180	179	129	453	373	386	223	200	205
100512225	LRPPRC	9.64	8.29	7.94	7.41	6.99	7.63	9.53	9.15	9.5	15.31	12.7	11.79	11.27	10.43	11.31	16.36	15.65	16.33	1011	871	850	761	734	784	1016	978	1003
100302024	NPVF	0	0	0.06	0.06	0	0	0.06	0.06	0	0	0	0.09	0.1	0	0	0.11	0.11	0	0	0	1	1	0	0	1	1	0
100516384	DLG2	0.27	0.27	0.17	1.53	1.23	1.12	0.17	0.23	0.26	0.43	0.41	0.25	2.33	1.83	1.65	0.29	0.39	0.44	33	35	21	168	134	122	24	29	35
100516270	NOB1	18.89	18.27	22.81	60.68	59.51	58.43	19.75	17.56	18.52	30.02	27.97	33.87	92.3	88.83	86.61	33.91	30.05	31.84	439	425	540	1383	1379	1325	460	407	427
100738627	DYM	25.29	21.38	21.49	13.71	13.93	15.19	23.46	22.98	23.88	40.19	32.74	31.91	20.85	20.8	22.52	40.27	39.32	41.06	1174	994	1018	626	649	693	1109	1086	1113
100622402	BMERB1	7.03	7.26	6.29	9.09	8.62	9.34	6.39	5.9	5.37	11.17	11.11	9.34	13.83	12.87	13.84	10.98	10.1	9.24	216	227	193	267	261	273	173	184	171
100621037	SEPTIN9	57.49	60.63	60.26	55.01	57.68	56.47	59.72	57.7	56.43	91.34	92.83	89.47	83.67	86.08	83.7	102.52	98.73	97.02	3126	3300	3343	2932	3140	3007	3290	3184	3078
100517856	SH3BP5	14.58	13.44	14.37	10.62	11.28	11.15	13.2	13.79	13.51	23.17	20.57	21.34	16.15	16.84	16.52	22.66	23.6	23.23	887	818	892	633	687	664	814	852	825
100626631	TRAPPC12	6.32	6.64	6.38	7.09	7.3	6.82	5.89	5.48	5.69	10.05	10.17	9.47	10.78	10.89	10.11	10.12	9.38	9.79	738	776	759	810	853	780	699	652	669
100512083	NEDD4L	4.59	4.58	4.09	5.55	6.27	5.97	4.05	3.83	4.09	7.3	7.01	6.08	8.45	9.36	8.85	6.95	6.55	7.03	607	606	551	717	827	769	542	515	544
100625559	TTC6	0	0	0	0.01	0	0.01	0	0	0.01	0	0	0	0.01	0	0.01	0	0	0.02	0	0	0	1	0	1	0	0	1
106507179	MINDY4	2.42	2.51	2.49	2.96	2.35	3.15	1.68	1.52	1.58	3.84	3.85	3.69	4.5	3.51	4.67	2.89	2.6	2.72	119	124	125	143	116	152	84	76	78
100524813	DAXX	27.89	31.51	30.06	37.01	38.01	36.14	29	27.49	26.86	44.31	48.24	44.64	56.3	56.74	53.56	49.78	47.04	46.18	1136	1286	1242	1479	1557	1443	1207	1148	1096
100621932	CLUL1	0	0	0.05	0	0	0.1	0	0	0	0	0	0.07	0	0	0.14	0	0	0	0	0	1	0	0	2	0	0	0
100049676	LYST	2.2	1.97	1.52	1.84	1.62	1.74	1.71	1.7	1.88	3.49	3.02	2.25	2.79	2.42	2.59	2.93	2.91	3.24	497	446	348	407	367	386	392	393	430
100622125	EOMES	0	0	0	0	0.03	0.02	0	0.02	0	0	0	0	0	0.05	0.03	0	0.03	0	0	0	0	0	2	1	0	1	0
100514890	MRPL49	20.13	24.55	25.94	28.06	27.4	25.19	23.8	21.64	21.43	31.98	37.58	38.51	42.69	40.9	37.34	40.85	37.04	36.84	503	616	660	685	683	616	596	543	532
100515310	WDR97	0.73	0.87	0.8	1.04	0.9	1.15	0.34	0.54	0.47	1.16	1.34	1.19	1.59	1.34	1.71	0.58	0.92	0.81	60	72	67	84	74	93	28	45	39
100739812	ANKRD9	1.71	1.65	1.79	1.66	1.53	1.51	1.64	1.65	1.38	2.71	2.53	2.65	2.53	2.28	2.24	2.82	2.83	2.37	134	130	143	128	120	116	131	132	109
100520720	LOC100520720	0.03	0	0	0.05	0.03	0.03	0.05	0.03	0	0.04	0	0	0.08	0.04	0.04	0.09	0.04	0	1	0	0	2	1	1	2	1	0
100144523	PMEPA1	6.86	6.84	8.25	11.1	10.31	12.69	8.02	7.78	8.45	10.91	10.48	12.24	16.89	15.38	18.81	13.77	13.32	14.52	511	511	625	815	764	935	618	612	648
100522993	LAPTM4B	17.53	15.2	17.21	17.89	16.88	18.35	15.27	15.17	14.9	27.85	23.28	25.55	27.21	25.2	27.2	26.21	25.95	25.61	524	455	525	525	505	537	460	457	444
100511342	ICA1	0.59	0.33	0.45	0.41	0.18	0.11	0.5	0.92	0.89	0.94	0.5	0.66	0.62	0.28	0.17	0.85	1.57	1.53	22	12	17	15	7	4	19	34	33
100516459	GAS1	25.33	27.95	31.27	73.81	77.45	70.27	15.65	14.82	16.4	40.24	42.79	46.42	112.28	115.6	104.15	26.86	25.35	28.19	915	1011	1153	2617	2801	2486	571	541	592
100511780	CHL1	0.72	0.64	0.57	0.22	0.32	0.42	0.92	1.07	0.9	1.15	0.98	0.85	0.33	0.47	0.62	1.59	1.82	1.55	89	79	72	26	39	50	115	133	110
100515617	C8H4orf46	1.74	1.81	1.41	0.78	0.91	1.23	1.44	1.75	1.84	2.76	2.78	2.09	1.19	1.36	1.82	2.47	3	3.16	68	71	56.14	30.01	35.73	47.01	57	69.43	72
100622861	ETNK2	0	0	0.03	0	0	0	0.03	0	0.03	0	0	0.05	0	0	0	0.05	0	0.05	0	0	1	0	0	0	1	0	1
100523536	NFIX	46.47	45.09	38.95	24.92	26.69	22.56	35.64	35.41	35.43	73.83	69.03	57.84	37.91	39.84	33.43	61.17	60.6	60.92	4373	4237	3735	2294	2516	2077	3393	3385	3346
100737404	LOC100737404	0	0	0	0.03	0	0	0	0	0	0	0	0	0.05	0	0	0	0	0	0	0	0	2	0	0	0	0	0
100514066	DHX9	58.29	50.56	49.66	65.7	60.2	65.37	56.77	56.95	58.74	92.6	77.41	73.73	99.94	89.86	96.89	97.45	97.44	100.98	4520	3923	3929	4994	4678	4971	4471	4495	4583
100518683	PRG4	0.09	0.1	0.05	0.17	0.12	0.09	0.24	0.35	0.23	0.14	0.15	0.07	0.26	0.18	0.13	0.41	0.6	0.4	7	8	4	14	10	7	21	30	20
100524999	LOC100524999	0.12	0.23	0.12	0.24	0.23	0	0.59	0.35	0.25	0.18	0.36	0.18	0.36	0.34	0	1.01	0.6	0.43	2	2	2	2	2	0	6	3	4
396974	VCL	237.06	213.25	189.96	98.07	90.69	93.69	234.47	235.18	234.16	376.63	326.48	282.06	149.17	135.36	138.86	402.51	402.43	402.58	20440	18405	16709	8282	7834	7915	20535	20645	20308
100737973	LOC100737973	0	0	0	0	0	0	0	0.04	0.04	0	0	0	0	0	0	0	0.08	0.08	0	0	0	0	0	0	0	1	1
100526009	STT3B	39.84	35.38	33.41	37.32	33.13	37.42	40.39	42.94	43.22	63.29	54.16	49.61	56.77	49.46	55.46	69.34	73.48	74.31	3149	2799	2694	2890	2623	2897	3241	3454	3435
100157089	TMEM26	2.33	1.52	1.93	0.27	0.36	0.27	4.29	4.74	4.11	3.71	2.33	2.87	0.42	0.54	0.41	7.36	8.11	7.07	52	34	44	6	8	6	96	106	91
100156418	CA5B	3.79	3.32	3.01	5.29	4.58	5.12	3.16	3.46	3.3	6.03	5.08	4.47	8.05	6.83	7.59	5.43	5.91	5.67	214.26	187.71	173.69	293.14	259	283.34	181	198.19	187.06
100624152	RASA4B	0.71	0.88	0.91	0.16	0.24	0.12	0.77	0.89	0.62	1.13	1.34	1.35	0.25	0.36	0.17	1.32	1.53	1.07	36	48	42	8	13	5	37	48	30
100511146	DSCAML1	0.01	0.01	0.03	0.07	0.07	0.11	0.02	0.03	0.01	0.01	0.02	0.05	0.11	0.1	0.16	0.03	0.05	0.02	2	3	7	16	15	23	4	6	3
100627475	AASDH	2.75	1.88	1.97	2.27	2.33	2.43	2.61	3.19	2.85	4.38	2.88	2.93	3.45	3.48	3.61	4.48	5.45	4.89	239	188	196	212	197	207	261	308	276
110257397	PTK6	0.09	0.08	0.12	0.11	0.12	0.09	0.09	0.13	0.12	0.15	0.12	0.18	0.17	0.19	0.14	0.16	0.23	0.2	6	5	8	7	8	6	6	9	8
100524513	CAPN5	1.83	1.64	1.42	0.69	0.85	0.72	1.22	1.3	1.22	2.91	2.51	2.1	1.05	1.27	1.06	2.1	2.22	2.1	133	119	105	49	62	51	90	96	89
397169	BEST1	0.37	0.45	0.32	0.21	0.22	0.35	0.41	0.47	0.42	0.59	0.69	0.47	0.31	0.32	0.52	0.71	0.81	0.72	24	29	21	13	14	22	27	31	27
100520248	LOC100520248	1.02	0.87	0.86	0.7	0.61	0.8	1.17	1.14	1.25	1.62	1.34	1.27	1.06	0.92	1.18	2.01	1.96	2.15	43	37	37	29	26	33	50	49	53
100622552	AREL1	8.04	8.12	7.13	8.63	7.9	8.82	8.04	8.66	8.12	12.78	12.43	10.58	13.13	11.79	13.07	13.8	14.82	13.95	751	753	671	786	745	823	772	817	769
100513511	MTFMT	6.09	7.91	7.31	8.26	8.11	9.05	8.2	7.35	7.44	9.67	12.11	10.85	12.57	12.11	13.41	14.08	12.58	12.79	115	147	139	154	152	165	159	138	142
100522160	HOXB3	0.8	0.76	0.74	0.83	0.9	0.72	0.58	0.63	0.7	1.27	1.17	1.1	1.26	1.34	1.06	0.99	1.09	1.21	104	99	98	105	117	91	76	84	92
100621750	SLC28A3	0	0	0	0.02	0.02	0.05	0	0	0	0	0	0	0.04	0.04	0.07	0	0	0	0	0	0	1	1	2	0	0	0
100522887	LOC100522887	37.59	33.85	35.41	61.65	57.03	62	44.84	45.79	46.1	59.73	51.82	52.57	93.77	85.13	91.89	76.97	78.35	79.25	1571	1416	1510	2527	2386	2537	1895	1937	1928
100624483	NEIL2	2.06	1.87	1.84	1.59	1.5	1.82	1.49	1.18	1.57	3.28	2.87	2.73	2.42	2.24	2.7	2.55	2.02	2.69	66	60	60	50	48	57	48	38	50
100522200	DCUN1D5	8.36	9.11	9.78	8.03	8.47	10.08	10.06	10.25	9.31	13.28	13.94	14.52	12.22	12.64	14.95	17.26	17.53	16.01	213	221	232	203	202	234	266	264	263
102159255	ZNF131	4.61	4.32	4.35	4.85	4.67	5.88	3.95	5.24	4.78	7.33	6.61	6.46	7.37	6.97	8.72	6.79	8.96	8.21	222	211	214	230	227	275	191	257	234
100322871	CCT7	116.93	114.51	122.03	102.78	95.12	99.2	106.07	102.67	103.7	185.77	175.31	181.19	156.35	141.97	147.03	182.08	175.68	178.28	2703	2651	2881	2336	2200	2245	2464	2382	2381
100514785	LAMC1	96.07	88.71	87.76	91.34	93.25	85.41	101.32	101.17	102.81	152.63	135.82	130.31	138.93	139.18	126.59	173.93	173.12	176.75	12005	11094	11185	11174	11671	10453	12871	12890	12939
100516543	HAUS8	2.5	3.5	3	2.32	2.28	2.28	4.62	4.19	3.49	3.97	5.36	4.46	3.52	3.4	3.38	7.93	7.17	5.99	57	80	70	52	52	51	106	96	79
100622267	ITGB1BP1	27.54	28.99	28.42	21.22	22.58	22.68	27.03	27.51	28.51	43.76	44.38	42.2	32.28	33.7	33.61	46.41	47.07	49.01	788	803	811	579	634	609	740	753	775
100511084	PEPD	38.95	37.89	38.04	22.2	22.7	23.5	44.08	49.75	48.11	61.89	58.01	56.48	33.77	33.88	34.84	75.66	85.14	82.71	1041	1014	1038	583	607	615	1186	1338	1280
733630	VLDLR	38.48	34.67	32.74	31.12	33.65	28.78	59.35	57.35	57.2	61.13	53.08	48.61	47.34	50.23	42.66	101.89	98.13	98.35	2150	1968	1906	1740	1825	1563	3179	3126	3156
100522405	PLCXD3	0.03	0.02	0.03	0.01	0.02	0.03	0.05	0.08	0.09	0.05	0.04	0.05	0.01	0.04	0.05	0.09	0.13	0.15	4	3	4	1	3	4	7	10	11
100523784	ADAR	6.65	6.61	5.23	22.49	23.92	21.37	12.82	11.64	12.47	10.56	10.12	7.76	34.21	35.7	31.67	22.01	19.92	21.44	673	670	540	2230	2426	2119	1319	1201	1271
100518394	EZH1	4.28	3.86	3.48	4.16	3.29	4.02	3.06	3.23	3.05	6.8	5.92	5.17	6.33	4.91	5.96	5.26	5.52	5.24	178	161	148	170	137	164	129	136	127
100233195	NME4	2.76	2.15	1.64	0.25	0.24	0.31	1.47	1.11	1.8	4.39	3.28	2.44	0.38	0.36	0.46	2.51	1.9	3.1	25	22	15	4	2	4	12	9	17
100522667	PROB1	0.59	0.53	0.62	0.7	0.59	0.67	0.69	0.53	0.55	0.93	0.81	0.92	1.06	0.89	0.99	1.18	0.9	0.95	61	55	66	71	62	68	73	56	58
100516866	MFSD8	2.81	2.5	2.41	2.37	2.68	2.79	3.01	2.99	2.7	4.47	3.83	3.59	3.6	4	4.14	5.17	5.11	4.64	159	139	137	132	152	155	173	173	154
100523629	FAM20B	5.42	4.72	4.51	4.98	4.17	5.02	5.77	5.97	6.03	8.61	7.23	6.7	7.57	6.22	7.44	9.9	10.22	10.37	486	418	406	440	377	424	515	535	535
100525243	ACBD6	19.22	20.24	23.05	18.71	20.01	19.69	18.83	18.37	17.79	30.53	30.99	34.22	28.46	29.87	29.18	32.33	31.43	30.59	411	438	506	397	432	417	408	395	382
106505265	LOC106505265	0.06	0.06	0.17	0	0.23	0	0.11	0.06	0	0.09	0.09	0.25	0	0.34	0	0.2	0.1	0	1	1	3	0	4	0	2	1	0
100511552	CIB3	0	0.04	0	0	0	0	0	0.04	0	0	0.05	0	0	0	0	0	0.06	0	0	1	0	0	0	0	0	1	0
110259377	RNF126	32.22	34.96	38.91	46.86	51.68	50.94	29.53	31.06	32.47	51.18	53.53	57.77	71.27	77.14	75.5	50.69	53.14	55.83	726	789	895	1039	1165	1125	668	703	727
100620677	RBBP4	54.79	50.07	47.97	55.67	47.1	53.53	52.24	56.44	53.76	87.04	76.66	71.22	84.68	70.3	79.34	89.69	96.58	92.42	2059	1884	1840	2053	1772	1970	1984	2145	2020
100523542	CAPN15	10.18	10.71	11.42	11.01	12.71	11.49	9.8	9.61	9.81	16.17	16.39	16.96	16.75	18.97	17.03	16.83	16.44	16.87	775	804	880	823	969	855	756	745	743
100513463	AFAP1L1	0	0.05	0.07	0.05	0.02	0.1	0.12	0.05	0.1	0	0.07	0.11	0.08	0.04	0.15	0.21	0.08	0.17	0	2	3	2	1	4	5	2	4
100217386	XBP1	125.88	118.6	124.56	98.47	98.94	108.92	121.76	115.07	117.61	200	181.58	184.95	149.78	147.68	161.44	209.03	196.9	202.21	3188	3008	3221	2450	2507	2700	3102	2929	2963
100514186	MFSD6L	0.02	0	0.06	0	0	0	0.02	0.04	0	0.03	0	0.09	0	0	0	0.03	0.07	0	1	0	3	0	0	0	1	2	0
100739295	WDR86	0.77	0.57	0.68	0.12	0.26	0.17	0.75	0.56	0.45	1.22	0.87	1	0.18	0.39	0.25	1.28	0.95	0.77	32	24	29	5	10	7	32	24	19
100152427	SULF1	61.02	54.99	60.3	96.58	98.07	83.93	65.94	68.44	70.06	96.94	84.19	89.54	146.9	146.38	124.4	113.19	117.11	120.45	4752	4285	4759	7480	7668	6475	5184	5441	5470
397011	OPTN	71.17	76.08	70.21	153.02	157.03	147.29	89.75	86.52	91.01	113.07	116.48	104.25	232.75	234.37	218.31	154.07	148.04	156.47	2239	2396	2259	4643	4802	4454	2587	2428	2591
100623356	SKA3	2.96	2.8	2.58	2.55	2.52	2.77	2.73	2.8	2.91	4.71	4.29	3.83	3.88	3.76	4.11	4.68	4.8	5	241	228	214	203	205	221	225	232	238
100626548	SH3BP2	15.36	16.29	15.37	10.72	11.16	11.43	13.86	13.93	13.65	24.4	24.94	22.82	16.31	16.66	16.94	23.79	23.84	23.47	533	563	541	362	385	386	480	486	477
100157731	IGF2BP2	34.25	31.09	29.67	35.38	33.51	35.02	26.84	26.3	28.36	54.41	47.6	44.06	53.82	50.02	51.9	46.07	45	48.75	1991	1806	1760	2023	1952	2006	1581	1550	1653
102157652	MAD1L1	2.64	2.76	2.75	2.56	2.61	2.35	2.77	2.63	2.68	4.2	4.23	4.08	3.89	3.89	3.48	4.75	4.51	4.62	295	309	313	280	292	257	314	300	302
100512535	OVCH1	0.01	0	0	0.01	0.01	0.02	0	0	0.01	0.02	0	0	0.02	0.02	0.03	0	0	0.02	1	0	0	1	1	2	0	0	1
106507523	NANOG	0	0	0	0	0	0	0	0.1	0	0	0	0	0	0	0	0	0.17	0	0	0	0	0	0	0	0	2	0
397513	POU3F1	0.02	0	0.02	0.05	0.04	0	0.02	0	0	0.04	0	0.03	0.07	0.07	0	0.04	0	0	1	0	1	2	2	0	1	0	0
100525777	GGA3	7.4	7.28	7.63	9.42	10.54	8.97	6.99	7.08	7.03	11.76	11.14	11.34	14.33	15.74	13.29	12.01	12.11	12.09	529.54	513.36	554.61	643.14	739.25	616.33	504.76	513.74	507.91
100302537	MASP2	0.23	0.28	0.23	0.31	0.32	0.28	0.41	0.18	0.23	0.37	0.42	0.34	0.46	0.48	0.42	0.7	0.31	0.4	10	12	10	13	14	12	18	8	10
100739766	POU5F2	0.03	0.03	0.01	0.03	0.02	0.02	0.03	0.04	0.03	0.05	0.05	0.02	0.04	0.04	0.03	0.05	0.06	0.06	12	11	5	9	9	8	11	14	12
100524245	NSUN5	5.38	5.87	6.49	5.62	6.7	6.68	6.15	5.57	4.8	8.54	8.99	9.64	8.55	10	9.9	10.55	9.53	8.25	194	212	239	199	242	236	224	203	173
100153582	TAFA3	0.97	0.77	0.92	0.17	0.09	0.21	1.1	1.58	1.65	1.54	1.17	1.37	0.26	0.13	0.3	1.89	2.71	2.84	34	27	33	6	3	7	39	56	58
102166801	LOC102166801	0.81	0.59	0.72	0.3	0.31	0.26	0.73	0.6	0.82	1.29	0.91	1.08	0.46	0.46	0.39	1.25	1.03	1.4	79	58	72	29	30	25	72	60	80
397431	HTR4	0	0.06	0	0	0.06	0	0	0	0	0	0.1	0	0	0.1	0	0	0	0	0	1	0	0	1	0	0	0	0
100623657	TRMT61A	5.89	7.49	7.68	4.8	5.61	6.29	7.19	6.36	6.39	9.36	11.47	11.41	7.29	8.38	9.33	12.34	10.88	10.98	218	279	290	175	209	228	270	239	236
100525438	APOO	8.29	5.58	6.26	5.06	4.45	6.4	5.81	6.11	7.47	13.17	8.55	9.3	7.69	6.64	9.49	9.98	10.45	12.84	123	83	95	74	66	93	86	90	109
100154102	RTCA	10.86	10.24	10.31	9.43	8.19	10.57	14.6	14.77	13.79	17.26	15.68	15.32	14.34	12.23	15.67	25.07	25.27	23.7	232	219	225	198	175	221	313	316	292
100516526	GRIK2	0.01	0	0	0.02	0.02	0.01	0	0.02	0.02	0.02	0	0	0.03	0.03	0.02	0	0.03	0.04	1	0	0	1	1	1	0	1	1
106505222	LOC106505222	0.09	0.09	0.17	0.09	0	0.09	0	0	0	0.14	0.13	0.25	0.13	0	0.13	0	0	0	1	1	2	1	0	1	0	0	0
100517703	SNRNP25	27.85	28.33	31.49	23.36	25.82	24.56	20.73	23.26	20.86	44.24	43.38	46.76	35.53	38.54	36.4	35.59	39.8	35.86	299	305	346	248	277	258	220	245	218
100518071	TARBP2	17.01	17	18.03	12.21	14.03	15.37	12.83	12.47	13.21	27.02	26.02	26.77	18.57	20.94	22.78	22.03	21.34	22.71	401	403	435	284	335	356	301	292	305
100620637	DOK4	4.69	4.37	4.89	3.3	3.49	3.44	4.92	5.27	4.72	7.45	6.7	7.26	5.01	5.21	5.09	8.44	9.01	8.12	208	197	225	150	165	154	224	240	209
110259874	MBLAC1	9.65	8.14	10.82	12.55	12.01	11.53	9.35	8.65	8.33	15.33	12.46	16.06	19.09	17.93	17.09	16.06	14.8	14.33	190.73	178.41	225.64	241.73	248.69	240.54	201.08	179.84	176.43
100621167	PLEKHG1	0.31	0.29	0.29	0.18	0.12	0.26	0.28	0.27	0.3	0.5	0.44	0.43	0.27	0.19	0.38	0.49	0.46	0.52	40	37	38	22	16	32	37	35	39
100152209	LOC100152209	0.09	0.09	0.1	0.02	0.04	0.07	0.15	0.04	0.13	0.14	0.13	0.16	0.03	0.06	0.1	0.25	0.07	0.22	4	4	5	1	2	3	7	2	6
100513451	LRRC57	9.54	9.06	9.38	5.98	6.51	6.92	9.66	10.18	10.33	15.16	13.87	13.93	9.1	9.72	10.25	16.59	17.43	17.76	224	213	225	138	153	159	228	240	241
100154748	MRPS18A	39.02	42.53	40.34	52.06	52.07	53.34	21.88	24.01	24.5	61.99	65.11	59.9	79.18	77.71	79.05	37.57	41.09	42.12	644	702	679	845	858	860	361	394	398
100101470	ATRN	9.08	8.3	7.91	11.16	10.76	11.36	8.8	8.82	8.98	14.42	12.71	11.74	16.97	16.07	16.84	15.11	15.1	15.43	1251	1137	1091	1495	1488	1519	1229	1263	1285
100522069	CCDC154	0.06	0	0.03	0.03	0.03	0.03	0	0.06	0	0.09	0	0.04	0.04	0.04	0.04	0	0.1	0	2	0	1	1	1	1	0	2	0
733662	F10	0.08	0.08	0.22	0.19	0.15	0.04	0.23	0.15	0.34	0.12	0.12	0.33	0.29	0.23	0.06	0.39	0.26	0.59	2	2	6	5	4	1	6	4	9
100514188	SUMF1	33.01	32.74	33.46	26.26	26.36	27.69	34.35	35.22	33.34	52.45	50.13	49.68	39.95	39.34	41.04	58.96	60.26	57.32	1053	1045	1088	823	842	866	1097	1129	1059
100152912	STXBP5	1.34	1.15	1.16	0.54	0.64	0.7	1.21	1.22	1.45	2.14	1.76	1.72	0.82	0.96	1.04	2.09	2.09	2.5	209	179	184	82	100	107	192	194	228
100517911	ASB13	4.65	5.18	5.2	5.56	6.06	4.95	5.13	4.74	4.68	7.39	7.94	7.72	8.45	9.04	7.33	8.81	8.11	8.05	188	210	215	223	248	199	210	194	189
100624091	STX18	11.91	11.04	12.05	11.46	10.88	10.46	12.35	11.86	11.94	18.92	16.9	17.9	17.42	16.23	15.51	21.2	20.3	20.53	393	357	410	369	364	324	395	366	374
100521020	CC2D1B	7.97	7.29	7.34	5.97	6.63	6.06	6.96	6.87	8.14	12.66	11.16	10.9	9.08	9.9	8.98	11.94	11.76	13.99	505	460	455	367	417	382	458	450	520
100520367	REEP2	2.53	3.03	3.01	2.46	3.37	3.28	2.25	1.66	1.3	4.02	4.64	4.47	3.74	5.02	4.86	3.86	2.84	2.24	74	87	90	70	97	92	65	49	38
100738659	MCM3AP	5.4	5.13	4.82	4.83	4.44	5.02	5.51	5.55	5.69	8.58	7.86	7.16	7.34	6.62	7.44	9.46	9.49	9.79	851	809	775	744	700	775	883	892	903
100157412	TLK1	10.22	8.11	7.61	6.2	5.74	6.2	9.64	9.56	10.02	16.24	12.42	11.3	9.43	8.56	9.19	16.56	16.36	17.23	813	646	618	483	457	483	779	772	802
396598	GPX3	35.25	39.67	35.04	71.64	72.36	79.73	38.84	37.86	37.11	56	60.73	52.03	108.97	108	118.18	66.68	64.79	63.8	778	877	790	1555	1598	1723	861	838	813
100621901	DCTPP1	12.8	12.88	14.91	13.97	11.77	11.77	10.18	10.17	11.7	20.34	19.72	22.13	21.26	17.56	17.44	17.48	17.4	20.11	109	110	130	118	100	98	85	84	96
102159544	KRTCAP3	0.18	0.18	0.58	0.18	0.15	0.19	0.3	0.09	0.19	0.29	0.28	0.86	0.28	0.22	0.28	0.52	0.16	0.32	2	2	7	2	2	2	4	1	2
100621273	TTC9C	5.04	4.48	4.41	5.65	5.03	5.27	5.6	5.73	5.66	8.01	6.86	6.55	8.6	7.51	7.81	9.62	9.81	9.73	316	280	286	349	315	332	355	374	362
100516780	KHSRP	41.34	39.91	37.65	41.93	42.67	41.88	36.81	35.39	36.3	65.67	61.11	55.9	63.78	63.69	62.08	63.18	60.55	62.41	2653	2588	2484	2674	2762	2642	2381	2320	2361
100738953	BRICD5	0	0	0.08	0	0	0	0	0	0	0	0	0.12	0	0	0	0	0	0	0	0	1	0	0	0	0	0	0
100620556	ZBTB3	0.55	0.67	0.41	0.6	0.57	0.76	0.51	0.3	0.4	0.88	1.02	0.61	0.92	0.85	1.13	0.87	0.51	0.69	29	35	22	31	30	39	27	16	21
780413	POMGNT1	27.02	27.85	30.69	22.61	23.51	22.77	27.04	29.62	28.57	42.93	42.65	45.56	34.4	35.1	33.75	46.41	50.68	49.13	1097	1130	1267	903	959	904	1119	1231	1185
106504155	ZNF516	4.98	4.51	6.2	22.94	23.11	20.04	4.77	4.66	5	7.92	6.9	9.21	34.89	34.49	29.7	8.19	7.98	8.6	634	574	805	2857	2944	2497	617	605	641
100510978	ERN1	3.98	4.25	3.8	5.55	5.42	5.28	3.62	3.71	3.7	6.33	6.5	5.64	8.44	8.1	7.83	6.21	6.34	6.36	447	477	435	610	610	581	413	424	418
100738738	UST	10.44	9.64	8.71	5.08	5.45	5.6	11.4	12.08	12.87	16.58	14.76	12.94	7.73	8.14	8.3	19.58	20.67	22.13	671	638	581	324	356	360	749	798	829
100151809	TMCO1	70.29	68.54	67.86	87.15	78.19	93.28	96.32	101.55	102.66	111.68	104.94	100.75	132.56	116.7	138.25	165.35	173.76	176.5	554	542	548	682	615	719	742	773	777
110256108	LOC110256108	0	0.01	0.01	0	0	0	0	0.04	0	0	0.02	0.02	0	0	0	0	0.07	0	0	1	1	0	0	0	0	3	0
110256137	RAI1	12.41	13.31	12.67	10.99	11.55	10.59	11.3	10.78	10.76	19.71	20.38	18.81	16.72	17.24	15.7	19.4	18.45	18.51	1471	1573	1533	1287	1367	1233	1368	1304	1285
100152734	ARHGAP29	23.85	22.42	18.81	9.06	9.03	9.09	25.13	24.11	25.45	37.9	34.32	27.93	13.78	13.48	13.47	43.13	41.25	43.75	2004	1890	1614	751	757	750	2157	2065	2151
100515954	CDA	0.51	0.26	0.25	3.57	4.91	5.52	0.55	0	0.28	0.82	0.39	0.37	5.43	7.32	8.18	0.94	0	0.48	2	1	1	14	19	21	2	0	1
100157226	NCOA7	7.13	6.51	5.3	5.08	4.68	4.8	6.99	6.96	6.6	11.33	9.96	7.87	7.72	6.99	7.11	12	11.91	11.35	654	596	498	437	410	411	637	619	595
100622989	CDON	0.99	0.84	0.7	0.46	0.52	0.6	0.55	0.57	0.62	1.58	1.29	1.03	0.7	0.77	0.9	0.94	0.98	1.06	115	99	84	54	62	71	66	68	71
106508044	LOC106508044	0	0	0	0	0	0	0	0	0	0	0	0	0	0	0	0	0	0	0	0	0	0	0	0	0	0	0
100514962	MEAK7	2.82	3.38	2.42	2.63	2.54	2.81	2.42	2.71	2.24	4.48	5.17	3.6	4	3.8	4.16	4.16	4.64	3.85	150	185	131	139	133	152	131	147	118
397652	PRKACA	23.39	22.73	20.78	18.81	18.29	20.34	25.56	24.72	25.88	37.16	34.8	30.85	28.61	27.31	30.15	43.87	42.3	44.49	874	862	806	701	696	752	1036	1003	1038
100525685	CDHR2	0	0	0	0.11	0.21	0.15	0	0	0.03	0	0	0	0.16	0.31	0.22	0	0	0.05	0	0	0	7	14	10	0	0	2
100512523	ZNF346	5.73	5.78	5.94	4.49	4.77	4.41	6.94	6.38	6.78	9.1	8.85	8.83	6.84	7.12	6.53	11.92	10.91	11.66	184	184	194	146	152	140	221	208	217
100524680	LRRC29	0.69	0.98	0.88	0.39	0.54	0.66	0.86	0.58	0.98	1.1	1.49	1.31	0.6	0.8	0.97	1.48	1	1.68	27	38	35	15	21	25	34	23	38
100622606	LOC100622606	0	0	0	0	0	0	0	0.01	0.01	0	0	0	0	0	0	0	0.02	0.02	0	0	0	0	0	0	0	1	1
100155061	BRPF1	5.73	6.06	6.45	6.4	6.64	6.63	5.7	6.52	5.47	9.1	9.27	9.58	9.73	9.91	9.83	9.79	11.16	9.41	440	466	506	480	510	497	441	508	421
100049701	HPS5	5.45	5.13	4.57	3.94	3.65	3.68	7.09	7.52	7	8.66	7.85	6.79	6	5.45	5.45	12.18	12.87	12.03	292	275	250	207	196	193	385	409	376
100621697	GRIPAP1	14.42	13.59	13.65	17.92	19.2	18.33	14.06	14.61	14.29	22.91	20.81	20.26	27.26	28.66	27.17	24.14	25	24.57	658	627	633	808	885	822	651	677	665
100155358	SPTBN5	0.01	0	0.01	0.04	0.03	0.01	0	0	0	0.01	0.01	0.01	0.07	0.04	0.02	0	0.01	0.01	2	1	2	10	6	3	0	1	1
100522259	FOXE3	0	0.03	0.05	0.03	0.03	0	0	0.03	0.03	0	0.04	0.07	0.04	0.04	0	0	0.04	0.04	0	1	2	1	1	0	0	1	1
397201	JAK2	6.11	4.88	4.04	3.39	2.9	3.57	6.41	6.53	6.46	9.71	7.47	6	5.16	4.33	5.29	11	11.18	11.1	497	406	341	272	239	290	532	550	526
100157555	TDRD1	0	0	0	0	0	0	0.01	0	0	0	0	0	0	0	0	0.02	0	0	0	0	0	0	0	0	1	0	0
751859	SIRT1	2.39	2.29	1.97	3.49	2.33	3.01	3.3	2.38	2.68	3.8	3.51	2.93	5.3	3.48	4.46	5.66	4.08	4.61	155	147	129	219	149	191	215	156	173
110257383	UCKL1	47.1	49.15	56.09	39.25	42.19	40.87	34.2	33.21	33.5	74.84	75.24	83.29	59.7	62.96	60.57	58.72	56.82	57.6	1430	1482	1711	1190	1269	1286	1039	1002	990
100738665	DOT1L	7.92	7.69	8.24	12.25	13.48	12.56	6.46	6.44	6.2	12.59	11.78	12.23	18.64	20.12	18.62	11.09	11.02	10.67	842	848	911	1296	1478	1347	729	720	692
100157357	ZNF365	1.73	1.57	1.46	0.39	0.47	0.3	1.91	2.19	1.94	2.75	2.4	2.17	0.59	0.7	0.44	3.28	3.75	3.33	119	107	102	26	32	20	132	152	133
100155282	PLAC9	93.76	87.64	77.21	138.64	128.36	155.48	33.47	35.48	35.45	148.97	134.17	114.64	210.88	191.59	230.44	57.45	60.71	60.94	1927	1804	1621	2803	2639	3128	690	730	722
100625643	NRG2	0	0.03	0	0.16	0.13	0.05	0	0	0.03	0	0.04	0	0.24	0.19	0.08	0	0	0.04	0	2	0	12	10	4	0	0	2
100624862	CCDC57	0.61	0.42	0.48	0.44	0.53	0.66	0.64	0.48	0.47	0.97	0.64	0.71	0.67	0.79	0.98	1.09	0.83	0.82	51	35	41	36	44	54	54	41	40
110255405	KCTD14	0.13	0.15	0.09	0.06	0	0.09	0.17	0.09	0.07	0.21	0.23	0.13	0.1	0	0.13	0.3	0.15	0.12	9.82	11.36	6.53	4.69	0	6.56	13.01	6.74	5.2
780410	PSEN2	16.31	17.2	19.79	14.72	14.64	15.42	18	16.78	16.82	25.91	26.33	29.39	22.4	21.86	22.85	30.9	28.7	28.91	472	484	532	386	390	403	508	507	489
100520233	ARRDC3	32.08	25.75	21.48	90.23	76.3	83.02	27.91	27.69	29.37	50.96	39.43	31.9	137.25	113.88	123.04	47.92	47.39	50.5	2120	1711	1455	5820	5024	5377	1896	1872	1954
100524286	SH3PXD2B	30.19	29.02	28.43	38.95	39.42	38.02	31.08	30.81	31.18	47.97	44.43	42.21	59.24	58.84	56.35	53.35	52.71	53.6	3815	3670	3664	4818	4989	4705	3992	3969	3968
397072	C3	6.58	6.22	6.44	14.7	15.61	14.99	0.32	0.35	0.35	10.46	9.52	9.57	22.36	23.3	22.22	0.55	0.59	0.6	544	515	543	1191	1292	1213	27	29	29
100517257	TAF7L	0	0	0.09	0	0	0	0	0	0	0	0	0.14	0	0	0	0	0	0	0	0	3	0	0	0	0	0	0
100152739	INSM2	0	0	0	0	0	0	0	0.01	0.01	0	0	0	0	0	0	0	0.02	0.02	0	0	0	0	0	0	0	1	1
100520208	LRRC51	0.87	0.77	1.03	1.24	1.25	1.18	0.78	0.49	0.79	1.38	1.18	1.53	1.89	1.86	1.75	1.34	0.84	1.35	9	8	11	13	13	12	8	5	8
100154297	AMHR2	0.2	0.16	0.24	0.29	0.52	0.37	0.08	0.09	0.06	0.32	0.24	0.35	0.43	0.78	0.55	0.14	0.16	0.1	5	6	8	8	14	9	3	3	2
100521346	SLC6A3	0.05	0	0.02	0	0	0.03	0	0.05	0	0.08	0	0.04	0	0	0.04	0	0.09	0	2	0	1	0	0	1	0	2	0
100624948	EXOC3	16.97	16.21	16.88	17.86	19.12	17.68	17.14	16.47	16.12	26.96	24.82	25.06	27.17	28.54	26.2	29.42	28.17	27.71	895	863	920	945	1025	925	935	904	871
100153069	ZNF318	4.45	3.74	3.37	3.53	3.78	3.72	3.72	3.68	3.87	7.07	5.73	5.01	5.37	5.65	5.51	6.38	6.3	6.66	747	655	613	605	675	624	675	669	696
397564	HBEGF	1.7	0.91	1.87	4.23	4.23	5.95	2.37	1.62	2.29	2.71	1.4	2.77	6.44	6.31	8.82	4.08	2.78	3.94	48	37	57	151	140	210	53	56	44
106507705	LOC106507705	0	0	0	0	0	0	0	0	0	0	0	0	0	0	0	0	0	0	0	0	0	0	0	0	0	0	0
100628127	CHMP1A	28.39	30.84	31.52	27.72	28.81	29.73	28.27	23.76	27.14	45.1	47.22	46.8	42.17	43	44.06	48.52	40.66	46.66	831	904	942	797	844	852	834	701	792
100154691	RCBTB2	4.81	4.59	3.89	5.74	5.46	5.22	4.19	4.03	4.52	7.64	7.03	5.77	8.73	8.14	7.74	7.19	6.9	7.76	264	250	221	316	321	293	226	227	244
100522516	GLYCTK	1.9	1.98	1.56	2.18	1.72	2.36	1.31	1.43	1.93	3.01	3.03	2.32	3.31	2.56	3.49	2.25	2.45	3.31	60	65	51	70	57	75	43	47	61
100157107	SCNM1	20.88	18.43	18.87	24.39	22.01	30.88	18.22	20.81	19.64	33.18	28.22	28.02	37.1	32.86	45.77	31.28	35.61	33.77	226	200	209	261	238	327	195	221	207
100525398	PABPN1L	0	0.03	0.03	0.07	0	0	0.06	0	0.09	0	0.05	0.05	0.1	0	0	0.11	0	0.15	0	1	1	2	0	0	2	0	3
397480	HSD11B1	0.47	0.63	0.66	0.53	0.77	0.75	0.86	0.68	0.84	0.75	0.96	0.98	0.81	1.15	1.11	1.48	1.16	1.45	9	12	13	10	15	14	17	13	16
100525703	DNAJB4	25.32	22.55	18.88	19.41	18.5	20.76	44.15	41.79	44.45	40.23	34.52	28.03	29.52	27.61	30.76	75.8	71.5	76.42	1091	973	816	842	787	850	2021	1926	2041
100153946	CEBPD	423.93	468.22	468.38	608.05	653.85	615.49	273.1	280.83	278.68	673.52	716.86	695.45	924.9	975.9	912.24	468.82	480.54	479.12	9749	10784	11001	13748	15044	13857	6311	6481	6365
100516083	ERF	24	27.5	28.71	19.57	20.3	19.56	20.67	18.56	19.18	38.13	42.1	42.63	29.77	30.31	28.99	35.48	31.76	32.98	1000	1147	1221	800	847	798	871	783	800
106506845	CCDC102B	0.05	0	0.03	0.29	0.2	0.22	0	0.02	0	0.08	0	0.05	0.45	0.3	0.33	0	0.03	0	3	0	2	17	12	13	0	1	0
396575	SP1	9.76	8.35	7.86	10.48	9.64	9.99	8.47	8.3	8.18	15.51	12.79	11.68	15.93	14.39	14.81	14.53	14.21	14.07	964	827	792	1016	954	969	853	842	820
110255969	TSEN54	3.9	4.42	5.3	4.23	4.69	4.14	3.41	4.2	4.35	6.2	6.77	7.86	6.44	7	6.13	5.85	7.18	7.48	116	126	159	123	137	118	98	125	127
100627029	TRAF1	0.57	0.46	0.54	0.66	0.54	0.48	0.42	0.45	0.31	0.9	0.7	0.8	1.01	0.81	0.71	0.72	0.76	0.53	38	28	38	42	33	31	26	31	23
100142626	NME1	41.14	39.75	42.17	28.64	30	35.98	35.83	36.75	38.24	65.37	60.86	62.62	43.56	44.77	53.33	61.51	62.89	65.74	375	361	394	258	272	320	314	322	334
100511050	RGS7BP	5.4	6.53	5.36	4.28	3.95	4.84	5.54	5.71	6.1	8.58	9.99	7.95	6.52	5.89	7.17	9.5	9.77	10.48	129	153	129	94	94	109	135	141	142
100512200	CCDC28A	11.42	10.03	9.89	10.68	9.57	9.59	8.74	6.78	9.52	18.15	15.35	14.68	16.25	14.28	14.22	15	11.61	16.36	191	168	169	176	160	157	146	113	157
100514399	FAM120A	46.76	46.07	40.17	51.73	49.43	51.98	41.8	43.12	43.61	74.29	70.53	59.64	78.68	73.77	77.04	71.75	73.79	74.98	3800	3743	3329	4113	4018	4133	3445	3563	3556
100518832	RMI2	0.92	1.11	0.61	0.75	0.94	1.24	1.07	1.03	0.9	1.46	1.69	0.91	1.13	1.4	1.83	1.84	1.76	1.54	44	53	30	35	45	58	52	50	43
100525027	LOC100525027	0.28	0.58	0.64	0.69	0.7	0.59	0.41	0.44	0.42	0.44	0.89	0.95	1.05	1.04	0.88	0.71	0.75	0.72	12	25	28	29	30	25	18	19	18
100152559	RGS10	1.99	2.3	2.05	1.01	1.41	0.7	3.56	4.02	3.28	3.16	3.52	3.05	1.54	2.11	1.03	6.11	6.87	5.64	38	44	40	19	27	13	68	77	62
100623540	LOC100623540	0	0	0	0	0	0	0	0	0	0	0	0	0	0	0	0	0	0	0	0	0	0	0	0	0	0	0
100515084	ZC3H4	4.36	4.23	4.09	5.36	5.65	5.6	3.94	3.83	3.41	6.92	6.48	6.07	8.15	8.44	8.29	6.76	6.56	5.87	501	487	479	603	651	630	460	449	395
100154215	CFAP43	0.01	0	0	0.01	0.01	0.01	0	0	0.01	0.02	0	0	0.02	0.02	0.02	0	0	0.02	1	0	0	1	1	1	0	0	1
100625125	SERTAD3	29.07	28.23	27.93	35.13	36.32	37.6	26.02	27.28	28.55	46.18	43.22	41.47	53.43	54.22	55.72	44.67	46.68	49.08	558	539	544	663	696	703	501	525	544
100135670	AIMP1	47.57	51.56	49.61	39.71	36.76	43.37	53.1	50.95	50.65	75.58	78.94	73.66	60.4	54.87	64.28	91.15	87.18	87.08	666	713	709	548	507	587	737	705	694
100155112	SLC25A44	6.91	7.1	6.53	7.13	7.03	7.78	7.49	8.04	7.4	10.97	10.87	9.69	10.85	10.49	11.52	12.85	13.75	12.72	394	406	381	399	402	435	433	466	424
100521706	TNFRSF11A	0	0	0.01	0.01	0.02	0	0.05	0.06	0.04	0	0	0.01	0.01	0.03	0	0.09	0.1	0.07	0	0	1	1	2	0	6	7	5
100154720	ATP8B4	0.23	0.28	0.24	0.31	0.18	0.43	0.3	0.27	0.3	0.37	0.43	0.35	0.48	0.26	0.63	0.51	0.46	0.51	21	23	20	26	14	34	25	23	28
100157427	SYNE1	4.67	3.83	3.76	3.25	3.52	3.18	4.07	4.12	4.06	7.42	5.87	5.58	4.94	5.25	4.72	6.98	7.05	6.98	2193	1801	1800	1492	1656	1465	1945	1977	1924
100156417	NISCH	25.18	23.1	23.25	23.62	24.59	23.37	21.12	20.94	20.24	40	35.37	34.52	35.93	36.7	34.64	36.25	35.83	34.81	2080	1922	1964	1871	2001	1871	1779	1748	1680
100737579	POLR2D	11.66	10.73	10.28	10.15	12.05	10.91	9.85	10.69	10.65	18.53	16.43	15.27	15.44	17.99	16.16	16.9	18.3	18.3	369	328	346	321	388	363	330	362	340
100521649	CHST7	0.07	0.04	0.06	0	0.01	0.01	0.04	0.08	0.07	0.11	0.06	0.08	0	0.02	0.02	0.07	0.14	0.12	5	3	4	0	1	1	3	6	5
100513729	MFSD14A	10.2	9.12	7.52	12.31	10.35	13.42	9.46	9.5	9.93	16.2	13.96	11.16	18.72	15.44	19.89	16.24	16.25	17.07	440	394	331	521	447	567	413	415	429
100174959	KLF2	20.02	21.07	28.61	23.27	27.21	27.1	13.14	12.07	11.37	31.8	32.26	42.48	35.4	40.61	40.16	22.55	20.66	19.54	461	486	673	527	627	611	304	279	260
100737531	LOC100737531	0.03	0.03	0.03	0.03	0	0.03	0.06	0.09	0.03	0.05	0.05	0.04	0.05	0	0.05	0.1	0.15	0.05	1	1	1	1	0	1	2	3	1
102157677	REPIN1	19.41	19.64	19.9	23.53	25.35	25.17	14.54	13.83	14.13	30.84	30.07	29.54	35.79	37.83	37.3	24.96	23.66	24.29	925	931	977	1102	1225	1175	712	670	681
100154435	SLC18A1	0.04	0.04	0.02	0.09	0.02	0.08	0.08	0.1	0.11	0.06	0.06	0.02	0.13	0.03	0.12	0.14	0.18	0.19	2	2	1	5	1	3	3	6	5
100518853	TTC12	3.39	3.9	3.43	3.4	3.31	3.34	2.96	3.47	2.58	5.39	5.97	5.1	5.17	4.94	4.95	5.09	5.94	4.44	130	150	134	127	121	127	115	127	97
100170144	SLC30A6	9.22	7.6	6.56	10.3	7.75	10.5	11.06	11.77	12.17	14.65	11.63	9.74	15.67	11.56	15.57	18.99	20.15	20.92	307	292	247	393	296	372	404	435	434
100622208	RBM23	15.7	17.23	17.06	19.98	20.75	21.61	13.2	13.62	13.42	24.94	26.39	25.33	30.39	30.97	32.02	22.66	23.31	23.08	736	783	780	886	927	965	608	620	621
100515466	RNF208	0.22	0.22	0.35	0.58	0.5	0.62	0.35	0.28	0.18	0.35	0.33	0.52	0.88	0.74	0.92	0.61	0.49	0.3	5	5	8	10	10	14	5	4	4
102162630	LOC102162630	0	0	0	0	0.11	0.04	0.15	0	0.08	0	0	0	0	0.16	0.06	0.26	0	0.13	0	0	0	0	1.42	0.48	2	0	1
100622701	DGKQ	6.08	6.66	6.28	8.46	8.8	8.1	5.1	4.38	4.84	9.66	10.2	9.33	12.87	13.14	12	8.76	7.49	8.32	396	432	418	540	575	516	337	282	317
100518597	SLC25A45	0.26	0.11	0.16	0.38	0.5	0.26	0.29	0.19	0.3	0.42	0.17	0.24	0.58	0.74	0.39	0.5	0.32	0.51	10	4	6	14	18	9	11	7	10
100522500	ZSCAN23	0.11	0.11	0.26	0.05	0.16	0.16	0.16	0.11	0.43	0.17	0.16	0.39	0.08	0.24	0.24	0.27	0.18	0.74	2	2	5	1	3	3	3	2	8
100627052	ARL5B	1.29	1.1	1.04	2.35	1.93	2.76	1.48	1.47	1.32	2.05	1.68	1.55	3.57	2.88	4.09	2.54	2.52	2.28	154	131	127	274	230	322	179	179	159
100514491	FLNB	43.28	40.03	42.7	23.2	23.22	21.27	44.25	44.1	43.2	68.76	61.28	63.41	35.29	34.66	31.53	75.97	75.45	74.28	6773	6266	6814	3553	3638	3260	7040	7038	6811
100516365	SMPD5	0	0	0	0	0	0.04	0	0	0.03	0	0	0	0	0	0.05	0	0	0.06	0	0	0	0	0	1	0	0	1
654297	CITED1	0.82	1.3	0.81	0.44	0.5	0.3	0.49	0.54	0.91	1.3	1.99	1.2	0.67	0.74	0.44	0.84	0.92	1.57	9	15	9	5	6	3	6	8	10
100627724	MAFA	0.04	0.09	0.05	0.02	0.04	0	0.02	0	0.02	0.06	0.14	0.08	0.03	0.05	0	0.03	0	0.03	2	5	3	1	2	0	1	0	1
100516692	TEX29	0.08	0.08	0.08	0	0.25	0.25	0	0.17	0.09	0.13	0.12	0.12	0	0.38	0.37	0	0.29	0.15	1	1	1	0	3	3	0	2	1
100037978	MICOS13	118.13	113.82	122.75	95.52	93.93	108.58	80.74	74.27	72.07	187.68	174.26	182.27	145.29	140.2	160.92	138.6	127.08	123.9	488	473	522	397	386	438	315	282	274
100134983	TUBB1	0.02	0.02	0.02	0.06	0.02	0	0.02	0.02	0	0.03	0.03	0.03	0.09	0.03	0	0.03	0.03	0	1	1	1	3	1	0	1	1	0
100513601	LOC100513601	13.88	16.65	15.55	55.72	48.44	50.08	17.68	16.13	14.87	22.06	25.49	23.09	84.76	72.3	74.23	30.36	27.6	25.57	287.44	345.32	328.98	1134.98	1003.32	1015.11	259.68	236.03	217.96
100519063	TTC1	18.71	21.45	19.06	22.53	21.02	24.73	22.03	20.95	21.25	29.72	32.84	28.3	34.26	31.37	36.66	37.82	35.84	36.54	398	457	414	471	447	515	470	446	448
100627725	TPH2	0	0	0	0	0.02	0	0	0	0	0	0	0	0	0.02	0	0	0	0	0	0	0	0	1	0	0	0	0
100522859	ECSCR	0.17	0	0.16	0	0	0.09	0	0.08	0	0.26	0	0.24	0	0	0.13	0	0.14	0	2	0	2	0	0	1	0	1	0
100624673	ATP11B	13.1	10.64	10.52	10.21	7.87	8.89	13.3	13.9	15.29	20.81	16.29	15.62	15.53	11.74	13.17	22.83	23.78	26.29	1243	1022	1025	958	760	846	1286	1327	1442
100152989	RNF10	87.07	87.4	76.86	73.59	71.38	72.69	75.69	76.38	77.18	138.33	133.81	114.12	111.94	106.54	107.74	129.94	130.69	132.7	5246	5271	4725	4346	4307	4289	4623	4675	4668
404699	DEFB1	0	2.03	0	0	0	1.42	0	0	0	0	3.1	0	0	0	2.11	0	0	0	0	3	0	0	0	2	0	0	0
100156588	CDC42BPB	21.57	21.06	20.5	22.13	23.73	21.21	20.87	20.5	20.89	34.27	32.24	30.44	33.67	35.42	31.43	35.83	35.07	35.91	2294	2243	2223	2306	2528	2210	2255	2220	2235
100623151	INF2	22.22	25.45	25.96	18.37	18.3	18.97	23.38	23.86	22.92	35.3	38.96	38.55	27.94	27.31	28.12	40.13	40.83	39.4	1735	1989	2068	1405	1431	1451	1853	1896	1799
100037948	KCNIP2	0.5	0.6	0.37	0.77	0.47	0.87	0.34	0.2	0.66	0.8	0.91	0.55	1.17	0.7	1.29	0.59	0.35	1.14	26	23	13	30	19	33	15	9	23
100522032	RHBDL3	0.27	0.27	0.18	0.17	0.19	0.2	0.23	0.25	0.23	0.44	0.42	0.27	0.26	0.29	0.3	0.39	0.42	0.39	38	38	26	23	27	27	32	35	32
397664	TPT1	4958.12	4853.26	5142.29	5747.69	5626.51	5322.73	5290.15	5255.29	5274.32	7877.28	7430.45	7635.31	8742.74	8397.91	7888.96	9081.41	8992.45	9067.83	46706	45848	49596	53629	52930	49050	49046	48276	48117
100736693	CBARP	4	4.24	4.25	9.09	8.73	7.14	3.86	3.62	3.59	6.36	6.49	6.31	13.83	13.03	10.58	6.63	6.19	6.17	130	140	142	294	287	231	128	121	118
106509697	CIITA	0.03	0	0	0.03	0.02	0.01	0.03	0.01	0.01	0.04	0	0	0.04	0.03	0.01	0.04	0.01	0.01	4	0	0	2	2	1	1	1	1
100155557	MYO5C	0.03	0	0.04	0	0.01	0.01	0.01	0.01	0.01	0.04	0	0.06	0	0.01	0.01	0.02	0.01	0.02	3	0	5	0	1	1	1	1	1
397650	RPS12	3553.17	3904.94	4118.19	3518.11	3593.58	3655.98	3201.04	3350.87	3373.94	5645.14	5978.54	6114.71	5351.35	5363.63	5418.62	5495.12	5733.75	5800.62	13302	14717	15887	13288	13374	13361	11252	11426	11538
100152963	PEX2	3.84	5.75	4.2	4.14	3.94	4.92	4.76	4.89	4.73	6.1	8.8	6.24	6.29	5.88	7.28	8.18	8.37	8.14	123	190	139	132	137	150	159	163	155
102168126	LOC102168126	0	0	0	0	0.04	0	0	0	0	0	0	0	0	0.06	0	0	0	0	0	0	0	0	0.83	0	0	0	0
397182	IGFBP5	70.81	81.51	70.71	464.92	543.18	390.74	165.85	158.86	161.2	112.51	124.79	104.99	707.18	810.72	579.12	284.7	271.84	277.14	839	968	857	5442	6431	4530	1948	1854	1866
110257483	ADRM1	66.04	67.97	71.95	72.05	77.98	70.18	48.93	49.9	50.51	104.92	104.06	106.83	109.59	116.38	104.01	83.99	85.39	86.84	1347.78	1387.49	1504.76	1450.11	1595.61	1404.51	1003.04	1022.67	1027.63
100233203	STARD4	2.7	1.49	1.6	2.66	3.06	3.19	3.13	3.02	4.28	4.3	2.28	2.37	4.04	4.57	4.73	5.37	5.17	7.35	123	104	97	157	123	188	191	208	207
100153624	REEP4	6.51	5.65	8.87	9.14	8.56	11.76	7.43	7.03	8.73	10.34	8.64	13.18	13.9	12.77	17.44	12.75	12.03	15	133	122	187	185	175	236	152	148	174
110261032	KLK13	0.34	0.41	0.55	0.06	0.16	0.16	0.47	0.4	0.31	0.55	0.62	0.82	0.1	0.23	0.24	0.8	0.69	0.54	11	13	18	2	5	5	15	13	10
110255359	RBMXL2	0	0	0	0	0	0.03	0	0	0	0	0	0	0	0	0.04	0	0	0	0	0	0	0	0	1	0	0	0
100151876	DNAJC14	13.86	13.9	13.03	16.58	16.25	16.23	18.08	17.18	15.98	22.01	21.28	19.35	25.22	24.25	24.05	31.03	29.39	27.48	770	773	739	903	904	883	1018	969	891
100155162	CUTC	6.84	7.13	6.79	4.76	3.4	5.82	10.54	10.36	9.16	10.87	10.92	10.08	7.25	5.07	8.62	18.09	17.73	15.74	126	132	128	85	63	104	193	189	168
106506164	NKX6-2	0.03	0	0	0	0	0	0.03	0.06	0.03	0.05	0	0	0	0	0	0.05	0.11	0.05	1	0	0	0	0	0	1	2	1
100623157	LOC100623157	0.53	0.44	0.48	0.83	1.07	0.46	0.63	0.13	0.48	0.84	0.67	0.72	1.26	1.59	0.69	1.09	0.23	0.83	16	15	13	24	25	23	20	12	10
100521552	MARCHF9	4.24	5.49	5.17	3.25	4.47	3.92	4.69	4.59	5.4	6.74	8.41	7.67	4.94	6.66	5.82	8.06	7.86	9.28	169	219	210	127	178	153	189	185	215
110259871	MCM7	10.29	10.34	11.75	12.75	12.46	12.21	11.99	11.95	10.77	16.34	15.84	17.45	19.39	18.6	18.09	20.58	20.44	18.51	447	447	519	540	530	515	526	515	467
100153726	PEX3	7.86	6.63	7.59	6.51	7.94	8.16	8.44	10.7	9.86	12.49	10.15	11.26	9.9	11.85	12.1	14.5	18.3	16.95	164	139	161	133	165	166	176	223	203
100134857	NCF1	0.32	0.9	0.63	4.85	4.65	5.08	1.68	1.3	1.9	0.51	1.38	0.94	7.38	6.95	7.54	2.89	2.23	3.27	5	14	10	74	72	77	26	20	29
100621287	LOC100621287	74.83	78.26	74.5	89.55	74.83	86.66	92.15	91.6	92.61	118.88	119.81	110.62	136.21	111.68	128.44	158.19	156.74	159.22	1777	1863	1808	2092	1779	2018	2188	2173	2175
102166979	AVEN	10.78	10.47	11.3	7.06	6.52	7.63	9.33	9.03	10.42	17.13	16.03	16.78	10.74	9.73	11.3	16.01	15.46	17.91	286	278	306	184	173	198	249	241	275
100157075	SNUPN	11.83	13.21	13.42	6.91	8.08	8.02	10.34	11.14	9.61	18.8	20.23	19.93	10.51	12.06	11.88	17.76	19.06	16.53	247	277	286	142	168	164	217	233	199
595113	ARL1	28.5	26.53	27.68	25.56	23.81	25.99	30.87	31.6	32.42	45.29	40.61	41.1	38.88	35.54	38.52	52.99	54.06	55.73	1450	1350	1435	1273	1211	1293	1590	1632	1653
100157964	TRUB2	11.94	11.99	12.46	11.79	12.7	12.08	11.91	11.58	11.47	18.97	18.35	18.49	17.93	18.96	17.9	20.44	19.81	19.72	374	390	427	378	416	381	365	363	357
492822	COX5B	507.12	552.35	629.71	501.08	481.1	487.34	359.56	336.15	318.66	805.69	845.67	935	762.19	718.07	722.3	617.25	575.2	547.85	1839	2017	2354	1835	1734	1725	1222	1107	1053
102167757	LOC102167757	1.03	1.42	1.78	1.45	1.88	1.63	1.42	1.37	1.38	1.63	2.18	2.65	2.2	2.8	2.41	2.44	2.34	2.38	18	25	32	25	33	28	25	24	24
100154205	DUSP13	0	0	0	0.01	0.06	0	0.05	0.05	0.06	0	0	0	0.02	0.08	0	0.09	0.09	0.1	0	0	0	1	4	0	1	1	1
100157003	AMN	0	0.05	0	0.14	0.09	0.14	0	0	0	0	0.07	0	0.21	0.13	0.2	0	0	0	0	1	0	3	2	3	0	0	0
100157238	ADAMTSL3	3.26	3.37	3.9	4.25	4.22	3.67	3.14	3.11	3.15	5.18	5.15	5.79	6.46	6.31	5.44	5.39	5.33	5.42	401	414	489	511	520	442	392	390	390
100152709	MRPS28	7.76	4.39	6.66	5.05	6.16	8.35	7.39	9.57	6.63	12.32	6.72	9.89	7.68	9.19	12.37	12.69	16.37	11.4	92	48	78	62	71	85	78	87	73
100154680	ABHD13	3.73	2.65	2.62	4.45	4.22	5.09	3.42	4.09	3.89	5.92	4.06	3.89	6.77	6.3	7.54	5.87	7	6.68	262	194	188	311	308	356	255	290	278
100049690	PNPLA3	3.23	2.69	3.65	1.99	1.5	1.52	2.92	3.79	3.58	5.13	4.12	5.43	3.03	2.23	2.26	5.01	6.48	6.16	133	111	150	78	59	61	116	148	139
100156673	HMG20A	15.71	14.65	13.49	15.87	15.74	17.23	14.35	15.07	14.18	24.96	22.43	20.03	24.14	23.49	25.54	24.64	25.8	24.38	1013	941	885	1005	1015	1089	937	987	918
396940	AMELX	0	0	0	0.12	0.58	0.24	0	0	0	0	0	0	0.18	0.87	0.35	0	0	0	0	0	0	1	5	2	0	0	0
100512915	EEF1AKNMT	4.61	4.04	3.86	3	3.61	3.87	4.17	3.75	4.04	7.33	6.18	5.73	4.56	5.39	5.74	7.16	6.41	6.94	185	162	158	118	145	152	169	152	162
100520738	CTTNBP2NL	8.48	7.94	6.79	7.13	6.85	7.37	10.88	10.81	10.46	13.47	12.15	10.07	10.85	10.23	10.92	18.68	18.5	17.98	693	649	560	573	550	574	891	887	848
100624755	NFRKB	6.88	6.5	6.59	7.72	8.39	7.81	6.1	6.09	5.83	10.93	9.96	9.78	11.75	12.52	11.58	10.46	10.42	10.03	587	555	573	645	717	653	528	529	500
100737868	ZNF783	3.68	4.11	3.6	3.59	3.97	4.21	3.73	4.09	3.27	5.84	6.3	5.35	5.46	5.92	6.24	6.41	7	5.62	240.1	268.71	240	229.58	259.29	269.12	247.08	271.24	214.07
100519210	SPHK1	3.04	3.51	4.02	4.55	5.01	4.07	3.85	3.58	3.93	4.83	5.37	5.97	6.91	7.48	6.03	6.61	6.12	6.76	100	116	146	153	177	135	125	118	124
100628176	STARD9	0.65	0.6	0.48	0.56	0.53	0.56	0.59	0.53	0.49	1.03	0.91	0.71	0.86	0.79	0.84	1.01	0.91	0.84	171	158	129	146	141	146	158	144	130
100157283	WWP1	15.14	12.85	12.21	9.55	8.89	9.86	18.44	17.75	18.66	24.05	19.67	18.13	14.52	13.27	14.62	31.65	30.38	32.09	964	809	774	616	557	628	1215	1156	1217
100513458	DUS3L	7.74	7.05	9.52	8.55	9.06	8.98	7.27	5.92	7.35	12.3	10.79	14.14	13	13.53	13.31	12.48	10.13	12.64	250	228	314	271	293	284	237	193	237
100152689	SSR1	45.15	40.02	42.32	55.32	53.78	58.6	48.75	45.91	48.02	71.73	61.27	62.84	84.14	80.27	86.85	83.69	78.57	82.56	2387	2118	2283	2867	2847	3034	2611	2463	2546
102167408	ADAMTS18	0.05	0.04	0.04	0.28	0.33	0.21	0.03	0.04	0.1	0.09	0.07	0.06	0.42	0.49	0.31	0.06	0.07	0.17	5	4	4	25	30	19	3	4	9
100155907	LOC100155907	0	0	0	0	0	0	0	0.09	0	0	0	0	0	0	0	0	0.16	0	0	0	0	0	0	0	0	1	0
100523251	AUNIP	0.08	0.18	0.23	0.21	0.08	0.05	0.05	0.15	0.23	0.12	0.28	0.34	0.32	0.12	0.08	0.09	0.26	0.4	3	7	9	8	3	2	2	6	9
100514160	XYLT1	1.14	0.95	0.94	0.76	0.78	0.74	1.19	1.03	1.05	1.81	1.46	1.4	1.15	1.16	1.09	2.03	1.77	1.8	180	150	151	117	123	114	190	166	167
100622502	CENPB	48	55.09	51.2	47.97	48.52	49.16	42.42	40.32	41.78	76.25	84.34	76.02	72.96	72.42	72.86	72.82	69	71.82	1986	2282	2162	1947	2010	1992	1775	1689	1730
100520594	ZBTB7C	6.16	6.2	5.99	0.51	0.6	0.76	7.97	7.37	7.28	9.78	9.49	8.89	0.77	0.9	1.13	13.68	12.62	12.52	467	475	468	37	46	57	615	569	563
100622976	FOXF2	1.58	1.58	1.78	2.78	3.4	3.13	1.2	1.4	1.82	2.52	2.42	2.65	4.23	5.07	4.64	2.07	2.4	3.14	47	47	54	81	101	91	36	42	54
100155271	FAM135B	0	0	0	0	0	0	0	0	0	0	0	0	0	0	0	0	0	0	0	0	0	0	0	0	0	0	0
396819	DEFB1	6.56	2.12	1.03	0	1.12	2.27	0	0	1.33	10.42	3.25	1.54	0	1.67	3.37	0	0	2.29	6	2	1	0	1	2	0	0	1
100526239	KLHL12	8.54	8.81	7.94	5.9	6.5	6.37	7.64	7.83	8.16	13.56	13.49	11.79	8.97	9.69	9.44	13.12	13.4	14.03	445	464	424	301	339	326	402	417	423
102163469	ZBTB8B	0.04	0	0	0.04	0	0	0.04	0	0	0.07	0	0	0.06	0	0	0.07	0	0	1	0	0	1	0	0	1	0	0
100157027	PDCD11	5.61	5.82	5.7	6.41	6.34	6.41	6.9	7.1	6.3	8.91	8.92	8.46	9.76	9.47	9.5	11.84	12.14	10.83	748	781	784	841	841	838	933	954	840
100625522	TGFBRAP1	9.52	10.05	9.66	11.17	11.12	10.91	9.83	9.78	9.34	15.12	15.38	14.34	16.99	16.6	16.17	16.88	16.74	16.06	756	794	780	864	881	842	790	786	741
102161977	LOC102161977	0.05	0	0.1	0	0.05	0	0	0	0	0.08	0	0.15	0	0.08	0	0	0	0	1	0	2	0	1	0	0	0	0
102158403	ZNF792	0.84	0.48	0.56	0.37	0.53	0.36	0.73	0.75	0.73	1.34	0.73	0.83	0.57	0.79	0.54	1.25	1.28	1.26	50	28	35	24	32	25	47	47	46
100170134	CD209	0	0	0.1	0.11	0	0.11	2.81	2.07	2.31	0	0	0.15	0.16	0	0.16	4.82	3.55	3.97	0	0	1	1	0	1	26	19	21
100155089	FAM25A	24.43	28.26	16.78	14.16	13.38	16.16	6.33	3.8	7.04	38.82	43.26	24.91	21.55	19.97	23.95	10.87	6.5	12.1	59	69	42	35	32	38	14	8	15
100155669	TREX1	5.65	4.58	5.99	17.36	18.73	13.84	5.46	6.44	5.73	8.98	7.01	8.89	26.4	27.96	20.52	9.37	11.01	9.85	100.14	87.34	108.06	311.09	334.26	254.53	105.45	116.17	103.14
110260428	BEND3	0.47	0.39	0.47	0.57	0.44	0.52	0.56	0.6	0.47	0.75	0.59	0.7	0.87	0.66	0.77	0.97	1.02	0.81	64	53	66	76	60	69	78	84	65
100156481	ANXA11	62.97	63.77	62.85	62.6	63.98	64.04	58.5	58.75	57.74	100.05	97.64	93.32	95.22	95.49	94.92	100.43	100.52	99.27	2423	2458	2468	2363	2463	2413	2274	2285	2223
100511111	CDC40	4.06	3.22	3	4.94	4.89	6.16	4.55	4.55	4.8	6.45	4.93	4.46	7.52	7.3	9.12	7.8	7.79	8.24	237	189	179	283	286	352	269	270	282
110255249	LOC110255249	0.04	0.08	0.01	0.09	0.07	0.01	0.06	0.01	0.04	0.07	0.12	0.02	0.14	0.1	0.02	0.09	0.02	0.08	4	7	1	8	6	1	5	1	4
100627762	ZNF33B	1.46	1.05	0.88	1.44	1.26	1.34	0.86	0.76	0.96	2.32	1.61	1.31	2.18	1.87	1.99	1.47	1.3	1.66	158	114	97	152	136	142	94	84	105
497065	PSMB6	129.86	128.99	147.25	110.94	118.5	125.31	116.28	120.46	112.7	206.31	197.49	218.63	168.75	176.87	185.73	199.62	206.13	193.75	1232	1225	1427	1042	1119	1159	1096	1123	1050
100513130	BEX1	0.34	0.22	0	0	0	0.11	0.11	0.12	0	0.54	0.34	0	0	0	0.16	0.19	0.21	0	3.2	2.11	0	0	0	1	1	1.12	0
100513672	FGF5	0	0.11	0.03	0.11	0	0	0.16	0.42	0.18	0	0.17	0.04	0.17	0	0	0.28	0.72	0.31	0	1	1	1	0	0	3	7	7
100523967	FBXL8	4.26	4.67	4.5	4.21	3.68	4.29	3.77	4.08	3.95	6.77	7.16	6.68	6.41	5.5	6.37	6.47	6.98	6.79	293.08	321.94	316	284.05	253.75	289.39	263.11	285.22	272.86
100511119	N4BP3	0.09	0.1	0.09	0.12	0.12	0.17	0.04	0.05	0.02	0.14	0.15	0.13	0.19	0.18	0.25	0.06	0.09	0.03	9	10	9	12	12	17	4	5	2
110261553	LOC110261553	0	0.13	0	0	0	0	0	0.13	0	0	0.19	0	0	0	0	0	0.22	0	0	1	0	0	0	0	0	1	0
100514069	FAM171A2	1.97	1.74	1.85	0.87	1.03	0.56	1.73	1.62	2.19	3.13	2.67	2.75	1.32	1.54	0.83	2.97	2.77	3.76	97	86	93	43	51	27	87	81	108
100217399	NPSR1	0	0	0	0	0.02	0.02	0.02	0	0	0	0	0	0	0.03	0.03	0.04	0	0	0	0	0	0	1	1	1	0	0
100521236	HOXA11	1.31	1.31	0.79	1.09	1.25	1.24	1.41	1.62	1.61	2.08	2	1.17	1.66	1.86	1.84	2.42	2.77	2.76	44	44	27	36	42	41	48	55	54
110256385	RTP4	4.28	3.62	3.07	39.34	38.54	36.32	13.88	13.25	13.27	6.8	5.54	4.55	59.84	57.53	53.83	23.83	22.68	22.82	415.44	351.66	303.72	3739.64	3749.7	3453.97	1368.02	1309.24	1294.59
100515164	KCTD2	16.62	15.74	15.06	10.15	10.17	10.86	15.56	15.28	15.47	26.4	24.1	22.36	15.45	15.18	16.1	26.72	26.14	26.6	945	896	874	566	579	605	897	882	883
100523186	PLEKHA5	6.41	5.36	4.84	9.82	10.31	8.57	4.64	4.6	5.1	10.18	8.2	7.18	14.93	15.39	12.7	7.97	7.88	8.77	462	386	353	696	748	607	338	330	367
100156168	PRSS35	8.66	8.31	7.57	2.61	2.14	3.05	4.18	4.91	4.4	13.76	12.73	11.25	3.97	3.19	4.52	7.18	8.4	7.56	409	393	365	121	101	141	200	235	208
106509580	LOC106509580	0.04	0.07	0.03	0.07	0	0.07	0	0.04	0	0.06	0.11	0.05	0.11	0	0.11	0	0.06	0	1	2	1	2	0	2	0	1	0
100155210	MCTP2	0.32	0.32	0.24	0.51	0.72	0.79	0.22	0.15	0.19	0.51	0.49	0.36	0.77	1.08	1.17	0.37	0.26	0.33	21	22	17	34	50	53	15	10	13
100038030	EIF4E	8.98	7.54	6.83	9.91	8.6	11.23	11.05	10.71	11.12	14.27	11.55	10.15	15.07	12.84	16.64	18.97	18.33	19.11	558	469	433	603	535	683	696	676	694
100620566	ROPN1L	0.77	0.96	0.75	0.53	0.78	0.63	0.34	0.78	0.52	1.22	1.47	1.11	0.8	1.16	0.94	0.59	1.33	0.9	9	11	9	6	9	7	4	9	6
106504942	FAM72A	0.13	0.13	0.08	0.25	0.1	0.14	0.18	0.06	0.03	0.21	0.2	0.12	0.39	0.15	0.2	0.31	0.1	0.06	4	4	3	8	3	5	6	2	1
100156179	DNAJC17	6.86	7.83	8.23	9.18	8.14	7.3	6.75	7.49	5.76	10.9	11.99	12.22	13.96	12.14	10.82	11.58	12.82	9.9	97	111	119	128	115	101	95	105	80
100512576	SPRED1	6.08	5.85	5.46	6.59	6.5	6.76	8.32	8.33	9.09	9.65	8.96	8.1	10.03	9.7	10.02	14.28	14.25	15.63	689	664	631	732	738	751	959	959	1035
100515610	CHD4	38.65	36.82	36.39	40.77	43.19	38.13	45.2	44.79	43.37	61.41	56.37	54.03	62.02	64.46	56.52	77.59	76.64	74.56	4160	3966	3998	4301	4660	4023	4948	4917	4702
100738050	LOC100738050	0.69	0.81	0.65	0.54	0.32	0.58	0.54	0.6	0.53	1.1	1.24	0.96	0.82	0.48	0.86	0.93	1.03	0.91	38	45	37	28	18	31	31	33	30
100514347	DDX17	33.83	29.3	27.84	31.64	30.76	32.18	34.17	34.72	35.99	53.75	44.86	41.34	48.13	45.91	47.69	58.65	59.41	61.88	2569	2227	2157	2354	2339	2393	2633	2682	2747
100737509	ZNF404	1.03	0.61	0.56	0.54	0.75	0.54	0.7	0.66	0.96	1.64	0.93	0.83	0.82	1.11	0.8	1.2	1.14	1.64	52.68	31.08	29.18	27	38.01	26.94	36.17	34.31	48.81
100157959	AFAP1L2	0.02	0.01	0	0.05	0	0.02	0	0.02	0.03	0.04	0.02	0	0.07	0	0.03	0	0.04	0.06	2	1	0	4	0	2	0	2	3
100519795	KRT23	0.29	0.33	0.15	0.02	0.02	0.5	0.04	0	0	0.46	0.51	0.23	0.03	0.03	0.74	0.08	0	0	13	15	7	1	1	22	2	0	0
100522042	CHRND	0.05	0.11	0.05	0.22	0.13	0.14	0.04	0	0	0.08	0.16	0.08	0.33	0.19	0.2	0.07	0	0	1	2	1	4	3	3	1	0	0
100514453	TLX2	0.01	0	0.01	0	0.01	0.04	0.04	0	0.03	0.02	0	0.02	0	0.02	0.06	0.07	0	0.04	1	0	1	0	1	3	3	0	2
102158081	NAT8L	0.02	0.02	0.01	0.01	0.01	0.01	0.04	0.06	0.04	0.04	0.04	0.02	0.02	0.02	0.02	0.06	0.1	0.06	2	2	1	1	1	1	3	5	3
100523014	ZMYND11	18.71	17.65	15.85	20.08	19.36	20.02	16.67	18.41	17.35	29.72	27.02	23.53	30.54	28.89	29.67	28.61	31.51	29.82	1206	1140	1045	1276	1268	1280	1097	1211	1134
100516848	PHF21A	10.9	10.32	8.87	15.26	15.7	14.73	8.25	8.13	8.19	17.31	15.8	13.18	23.21	23.43	21.84	14.17	13.91	14.09	923	885	794	1300	1354	1214	710	707	695
102162226	LOC102162226	1.36	1.24	1.25	0.96	1.15	0.77	1.29	1.1	1.08	2.16	1.89	1.85	1.47	1.71	1.14	2.21	1.88	1.85	79	72	74	55	67	44	76	65	63
100627595	PM20D1	8.04	7.66	8.7	5.38	5.95	5.05	7.46	7.79	7.71	12.78	11.73	12.91	8.19	8.89	7.49	12.8	13.32	13.26	222.96	214.94	246.6	148.99	167.59	137.99	210.78	218.84	215.88
100625324	ARHGEF16	0.02	0	0.08	0	0	0.02	0.04	0	0	0.03	0	0.12	0	0	0.03	0.07	0	0	1	0	4	0	0	1	2	0	0
100512361	PPFIA4	0.32	0.35	0.44	0.55	0.51	0.41	0.51	0.76	0.33	0.5	0.54	0.65	0.84	0.76	0.61	0.87	1.29	0.57	28	36	46	56	53	41	50	76	35
100515055	PXYLP1	2.28	2.06	2.32	4.76	3.14	4.42	1.97	1.41	1.95	3.63	3.15	3.44	7.24	4.69	6.55	3.38	2.4	3.35	121	107	120	252	171	233	110	82	106
100037939	APOBEC3B	7.89	8.78	9.23	12.77	12.28	12.32	6.77	8.27	7.77	12.53	13.45	13.71	19.43	18.33	18.26	11.63	14.16	13.35	174	194	208	277	271	266	150	183	170
100626864	ALS2	3.37	2.98	3.04	2.78	2.67	2.5	3.71	4.29	4.06	5.36	4.56	4.51	4.22	3.99	3.71	6.36	7.34	6.99	356	315	324	288	286	261	398	457	434
100037292	ACKR4	1.09	0.66	1.07	3.09	3.6	4.6	1.65	2.08	1.24	1.73	1.02	1.59	4.69	5.38	6.82	2.84	3.57	2.14	23	14	23	64	76	95	35	44	26
100622113	RSPO1	3.63	3.57	3	3.07	2.98	2.7	1.73	1.64	1.29	5.76	5.46	4.46	4.66	4.44	4	2.96	2.81	2.23	129	127	109	107	106	94	62	59	46
100621034	PARP1	12.64	13.12	12.81	7.86	8.32	7.39	13.69	14.18	14.35	20.09	20.09	19.01	11.96	12.42	10.95	23.5	24.26	24.67	748	777	773	456	493	428	821	852	852
100158130	TRPM1	0	0	0	0	0	0	0	0.01	0	0	0	0	0	0	0	0	0.02	0	0	0	0	0	0	0	0	1	0
100511850	SEMA6D	2.81	2.28	1.97	1.07	0.62	0.78	2.79	3.17	2.8	4.46	3.49	2.92	1.63	0.92	1.16	4.78	5.43	4.81	266	230	202	104	62	77	290	331	283
100511883	RIMS3	1.79	2.14	1.95	0.23	0.19	0.23	2.22	2.35	2.27	2.85	3.27	2.89	0.35	0.29	0.35	3.82	4.02	3.9	204	241	224	26	22	26	258	273	261
100514713	AP1G1	14.09	12.2	11.17	13.61	12.29	13.86	12.72	13.16	13.44	22.39	18.67	16.59	20.71	18.34	20.54	21.84	22.51	23.1	1589	1380	1297	1515	1392	1530	1452	1519	1528
100521163	SETD9	0.2	0.28	0.32	0.47	0.48	0.47	0.18	0.35	0.38	0.32	0.43	0.48	0.71	0.72	0.69	0.3	0.6	0.65	8	11	13	18	19	18	7	14	15
100625935	CRACR2A	0.06	0.06	0.07	0	0.02	0	0.09	0.07	0.05	0.1	0.1	0.1	0	0.02	0	0.15	0.12	0.08	8	8	9	0	2	0	11	9	6
100626110	TRAIP	0.77	0.95	0.91	0.69	1.14	1.16	0.82	0.63	0.98	1.23	1.45	1.35	1.05	1.7	1.73	1.41	1.08	1.69	40	49	48	35	59	59	43	33	51
100154961	ZFYVE19	3.99	3.61	3.4	3.37	4.03	3.22	4	4.54	4.23	6.34	5.53	5.04	5.12	6.01	4.78	6.86	7.76	7.27	114	105	102	103	117	96	109	127	117
100738744	LOC100738744	0.05	0.14	0.07	0.22	0.23	0.23	0.11	0.11	0.09	0.07	0.22	0.11	0.34	0.35	0.33	0.19	0.19	0.15	4.78	14.95	7.72	22.99	24.54	23.15	11.67	12.04	9.15
414403	POLR2I	40.68	38.01	42.39	27.46	27.32	30.88	22.31	21.63	21.05	64.63	58.2	62.94	41.76	40.77	45.77	38.29	37.01	36.19	291	284	325	209	208	224	178	154	168
100155015	ITPR3	6.48	5.85	7.28	11.59	12.03	11.49	4.4	4.57	4.77	10.3	8.96	10.81	17.64	17.95	17.03	7.55	7.82	8.2	1001	905	1147	1753	1861	1738	691	720	742
100515060	RAPH1	2.08	1.74	1.66	1.18	1.27	1.6	3.1	3.3	3.02	3.31	2.67	2.47	1.79	1.89	2.38	5.31	5.64	5.19	337	282	274	186	205	254	509	544	492
100153952	C7H6orf136	10.04	13.8	9.56	10	12.33	11.97	11.33	9.66	9.11	15.95	21.13	14.2	15.21	18.41	17.75	19.45	16.53	15.66	164	226	159	161	202	191	185	157	147
100154522	GNB3	5.14	4.19	5.63	4.05	4.35	4.35	4.63	4.59	4.78	8.16	6.41	8.36	6.16	6.49	6.45	7.95	7.86	8.22	171	136	184	123	133	140	128	132	134
100516496	NKAIN1	1.77	1.98	1.84	1.03	0.93	0.95	2.17	1.92	2	2.81	3.04	2.73	1.57	1.38	1.4	3.73	3.28	3.44	82	92	87	47	43	43	102	90	93
100524854	CXXC5	29.66	26.29	25.76	12.18	11.8	14.05	28.69	29.66	31.07	47.13	40.25	38.24	18.52	17.61	20.82	49.25	50.75	53.41	1020	905	904	411	406	473	996	1030	1067
100124381	NEU1	9.01	8.33	9.04	11.94	11.86	11.62	10.34	9.09	9.72	14.32	12.76	13.42	18.16	17.7	17.22	17.76	15.55	16.71	256	237	262	333	337	323	296	260	275
397285	ITGAV	16.74	14.89	13.94	13.6	12.86	14.28	19.48	21.48	20.81	26.59	22.8	20.7	20.68	19.2	21.16	33.45	36.76	35.78	1524	1402	1279	1180	1141	1264	1726	1928	1890
100523579	PAX4	0	0.15	0	0	0	0	0.1	0.1	0.1	0	0.22	0	0	0	0	0.17	0.17	0.17	0	3	0	0	0	0	2	2	2
100157079	SLC16A12	0.05	0	0.01	0	0	0	0.03	0.05	0.01	0.08	0	0.02	0	0	0	0.05	0.09	0.02	4	0	1	0	0	0	2	4	1
100518611	IRX3	4.93	5.1	6.83	7.74	10.91	6.82	5.57	5.15	5.6	7.84	7.8	10.14	11.78	16.29	10.11	9.56	8.81	9.63	250	262	348	385	545	343	287	265	281
100523841	AGBL5	3.44	4.04	3.9	2.39	3.35	3.35	3.09	3.13	2.82	5.46	6.18	5.8	3.64	4.99	4.97	5.31	5.36	4.84	164	187	180	111	152	153	144	139	132
100520156	SOX12	20.08	21.88	21.52	18.6	20.54	20.32	19.59	17.44	19	31.9	33.5	31.96	28.29	30.65	30.12	33.63	29.84	32.66	1034	1128	1131	939	1059	1025	1022	911	981
100316854	PSPH	51.2	51.23	55.86	36.42	37.84	41.71	46.93	46.8	44.25	81.34	78.44	82.95	55.39	56.48	61.82	80.56	80.08	76.08	981	983	1095	687	724	782	899	895	839
100739707	LOC100739707	0.22	0.26	0.47	0.44	0.53	0.67	0.05	0.13	0.04	0.35	0.4	0.7	0.67	0.78	0.99	0.09	0.22	0.07	3.98	4.72	8.75	7.86	9.56	11.87	0.98	2.34	0.78
100511001	SPINDOC	19.53	20.25	23.32	21.22	22.8	21.13	17.41	16.67	16.43	31.03	31	34.62	32.28	34.03	31.32	29.9	28.53	28.24	582	604	709	621	680	617	523	501	488
100737911	ZNF628	7.12	6.88	7.87	8.15	9.25	8.47	7.15	6.99	7.09	11.31	10.53	11.68	12.4	13.81	12.56	12.27	11.97	12.19	398	385	449	447	518	464	405	397	398
100157729	DLG1	15.88	13.2	11.95	10.61	10.01	11.24	16.23	16.67	16.56	25.23	20.21	17.75	16.13	14.94	16.66	27.86	28.53	28.47	1259	1050	970	820	798	874	1308	1340	1325
100154641	ABI3BP	8.97	9.58	9.93	61.18	61.72	50.17	2.61	2.79	3.11	14.25	14.66	14.75	93.05	92.11	74.36	4.47	4.77	5.36	886	936	991	5797	5950	4747	259	282	310
100623190	LOC100623190	0.06	0	0.13	0.07	0.03	0.24	0.06	0.1	0.13	0.1	0	0.19	0.11	0.05	0.36	0.1	0.17	0.22	2.87	0	6.06	3.3	1.47	10.64	2.53	4.47	5.71
100157190	ATG3	25.64	24.64	25.36	17.17	16.12	17.72	29.93	27.36	27.58	40.73	37.72	37.66	26.12	24.05	26.27	51.37	46.81	47.41	690	664	697	454	434	467	811	741	739
100622532	FYTTD1	13.52	12.38	10.44	12.7	11.06	12.24	12.28	13.46	13.21	21.49	18.95	15.51	19.32	16.51	18.15	21.09	23.04	22.72	1055	966	831	971	864	935	972	1068	1036
102157658	LOC102157658	0.04	0.08	0	0.14	0.04	0.15	0	0	0	0.06	0.12	0	0.21	0.06	0.23	0	0	0	1	2	0	3	1	4	0	0	0
100524111	ZNF32	8.65	8.94	9.51	10.53	9.12	9.24	7.81	8.38	6.16	13.74	13.69	14.12	16.02	13.62	13.69	13.41	14.33	10.6	135	140	152	162	143	142	122	130	95
102161415	LPAR5	0.03	0	0.03	0	0	0.11	0.01	0	0	0.04	0	0.04	0	0	0.16	0.02	0	0	1	0	1	0	0	4	1	0	0
102165030	TOR1AIP1	6.2	5.36	5.56	6.1	5.32	5.6	6.72	7.01	7.06	9.85	8.2	8.25	9.28	7.94	8.3	11.54	12	12.14	363	314	332	350	312	321	399	417	415
100524097	LOC100524097	0	0.05	0.02	0	0.02	0	0	0.02	0	0	0.08	0.04	0	0.04	0	0	0.04	0	0	2	1	0	1	0	0	1	0
106509660	LOC106509660	0.21	0.22	0.06	0.13	0.06	0.19	0.12	0.19	0.13	0.33	0.34	0.09	0.19	0.09	0.28	0.21	0.32	0.22	4	6	1	2	1	3	3	4	3
100519809	HOXA3	1.05	0.58	0.67	0.35	0.58	0.5	0.77	0.72	0.63	1.67	0.88	0.99	0.53	0.87	0.74	1.32	1.23	1.08	62	37	42	22	37	30	47	45	40
100156054	SLCO3A1	12.03	11.53	10.32	5.28	5.18	5.73	15.73	14.71	15.46	19.11	17.65	15.33	8.03	7.74	8.5	27.01	25.17	26.57	608	589	532	272	260	291	830	781	816
110259106	LOC110259106	0	0.02	0	0	0	0	0.02	0	0	0	0.04	0	0	0	0	0.04	0	0	0	1	0	0	0	0	1	0	0
100524661	SYNE2	2.31	1.95	1.88	0.63	0.5	0.61	2.32	2.13	2.05	3.68	2.99	2.79	0.96	0.74	0.9	3.98	3.64	3.53	465	384	362.99	143	94	124	443	431	400
100515232	ERCC6L2	2.26	2	1.89	2.64	2.41	2.73	3.16	2.85	2.78	3.59	3.06	2.8	4.02	3.59	4.04	5.42	4.87	4.79	254	225	216	292	271	300	361	326	315
100151997	PHF6	5.41	4.56	4.07	6.88	6.03	7.14	6.33	7.11	6.71	8.6	6.98	6.05	10.46	9	10.59	10.86	12.17	11.53	359	310	297	441	423	478	421	473	433
100153149	AKAP2	17.28	15.62	16.29	23.08	23.24	20.35	18.98	18.06	18.23	27.46	23.92	24.18	35.11	34.69	30.16	32.59	30.9	31.34	1912	1731	1841	2502	2578	2206	2136	2039	2034
100520583	C4BPB	0.07	0	0.07	0.07	0	0	0	0	0.21	0.11	0	0.1	0.1	0	0	0	0	0.36	1	0	1	1	0	0	0	0	3
102160785	PRR36	0.27	0.29	0.23	0.27	0.25	0.27	0.13	0.16	0.1	0.42	0.45	0.34	0.41	0.37	0.4	0.22	0.27	0.18	18	20	16	18	17	18	9	11	7
397047	RPL22	1033.61	990.61	1111.72	943.98	922.12	1063.11	887.75	953.72	919.17	1642.16	1516.64	1650.69	1435.88	1376.32	1575.66	1523.97	1631.93	1580.28	3284	3173	3647	3041	2909	3295	2623	2717	2634
100524909	XKR5	0.11	0.22	0.27	0.22	0.03	0.03	0.24	0.29	0.27	0.17	0.33	0.39	0.34	0.04	0.04	0.41	0.5	0.47	4	8	10	8	1	1	9	11	10
110260681	LOC110260681	0	0	0	0.01	0.01	0	0	0	0	0	0	0	0.02	0.02	0	0	0	0	0	0	0	0.96	1	0	0	0	0
102157525	OBSCN	0.27	0.2	0.2	0.37	0.41	0.4	0.22	0.26	0.27	0.43	0.31	0.3	0.56	0.61	0.59	0.38	0.45	0.47	111	84	82	146	168	159	91	108	109
100522257	IL4I1	0.5	0.64	0.78	0.68	0.83	0.64	0.92	0.42	0.38	0.8	0.98	1.16	1.04	1.23	0.95	1.57	0.72	0.66	22	28	34	30	37	26	41	19	16
100511753	CLCA2	0.28	0.18	0.77	0.1	0.06	0.12	0.16	0.18	0.2	0.45	0.28	1.14	0.16	0.09	0.18	0.27	0.3	0.34	14	9	39	5	3	6	8	9	10
100125963	SELPLG	0.03	0.05	0	0.04	0.01	0.04	0.27	0.25	0.25	0.05	0.07	0	0.05	0.02	0.05	0.47	0.43	0.43	3	4	0	3	1	3	24	22	22
397093	INHBA	2.1	2.26	2.4	4.79	4.01	5.41	3.42	3.73	3.58	3.34	3.45	3.56	7.29	5.99	8.02	5.87	6.38	6.16	67	72	78	150	128	169	110	120	114
100523695	KLHL40	0.07	0.03	0.03	0.04	0.05	0.08	0.03	0.01	0.04	0.11	0.04	0.04	0.06	0.08	0.12	0.04	0.02	0.07	5	2	2	3	4	6	2	1	3
595128	OAS2	27.71	25.09	14.51	210.84	199.91	209.42	151.6	148.5	153.35	44.03	38.41	21.54	320.7	298.37	310.38	260.25	254.11	263.64	1496	1358	802	11245	10917	11164	8286	8127	8285
100521692	PIKFYVE	1.81	1.64	1.11	2.25	1.89	2.07	1.9	1.92	1.93	2.88	2.5	1.65	3.42	2.82	3.06	3.26	3.29	3.32	288.3	261	183	354	304	321	309.93	313.09	310.98
100152267	ACTC1	4.87	6.5	1.34	0.09	0.14	0.09	1	0.82	0.96	7.74	9.95	1.98	0.14	0.2	0.14	1.71	1.4	1.66	107	143	30	2	3	2	22	18	21
100157912	PAG1	0.78	0.73	0.63	0.9	0.71	1	0.69	0.62	0.65	1.23	1.12	0.93	1.37	1.06	1.48	1.19	1.06	1.11	131	125	108	149	120	165	119	109	110
100518397	DNAH9	0.11	0.07	0.09	0.07	0.07	0.04	0.13	0.14	0.12	0.17	0.11	0.14	0.1	0.1	0.06	0.23	0.24	0.21	26	18	22	15	16	9	31	34	29
100627848	SRPK2	12.66	11.78	9.94	9.22	10.44	9.38	13.14	14.25	14.26	20.12	18.04	14.76	14.02	15.58	13.9	22.55	24.39	24.52	663	593.13	528	503.66	511	485	716	768	759.99
100155281	FBXO7	15.78	14.5	13.56	17.58	15.51	15.04	13.8	14.24	16.12	25.07	22.21	20.14	26.75	23.14	22.29	23.69	24.36	27.71	411	387	358	439	406	386	372	379	422
100523029	DLX2	3.15	3.96	3.76	1.23	1.05	1.39	4.13	4.28	3.56	5	6.07	5.59	1.87	1.56	2.05	7.09	7.32	6.12	123	155	150	47	41	53	163	169	139
100736809	RPL21	1101.73	1175.75	1080.66	1166.29	1124.13	1185.72	1212.83	1280.54	1227.81	1750.38	1800.1	1604.57	1774.03	1677.83	1757.38	2082.03	2191.17	2110.9	8877	9421	9122	9417	8774	9543	5822	6003	5747
100151896	RANBP1	100.53	94.55	114.57	84.58	85.22	87.91	101.45	95.4	99.94	159.73	144.75	170.11	128.65	127.2	130.3	174.15	163.23	171.82	1566	1477	1826	1303	1330	1344	1583	1484	1538
106510450	FOXF1	1.69	2.07	2.04	5.96	6.33	5.98	1.3	1.24	1.2	2.69	3.18	3.03	9.07	9.44	8.87	2.23	2.12	2.06	490	596	599	1673	1816	1683	380	364	347
397051	DNASE1	3.04	1.91	2.2	2.12	2.85	1.85	2.06	1.81	1.73	4.83	2.93	3.26	3.23	4.25	2.75	3.54	3.1	2.98	170	129	138	117	158	121	126	122	110
100157572	GALNT15	1.31	1.39	1.32	3.74	3.36	3.5	3.1	3.53	3.15	2.09	2.13	1.96	5.69	5.01	5.19	5.33	6.05	5.41	94	84	80	210	202	217	203	215	211
100514645	IRAK3	1.18	0.85	1.08	1.49	0.96	1.26	1.21	1.36	1.16	1.87	1.3	1.6	2.27	1.43	1.86	2.08	2.32	2	117	84	109	145	95	122	122	137	116
100524216	RFLNB	2.96	2.89	2.56	0.84	0.92	0.76	1.17	1.24	1.18	4.7	4.42	3.8	1.28	1.38	1.13	2.01	2.12	2.04	179	175	158	50	56	45	72	76	72
106506310	C15H2orf88	0.01	0.06	0.01	0.03	0.04	0.01	0.03	0.04	0.01	0.02	0.09	0.02	0.04	0.06	0.02	0.05	0.07	0.02	1	4	1	2	3	1	2	3	1
100525597	LOC100525597	0	0	0	0	0	0.06	0	0	0	0	0	0	0	0	0.09	0	0	0	0	0	0	0	0	2	0	0	0
100233205	STK26	0.6	0.34	0.37	0.99	0.6	0.65	0.45	0.26	0.23	0.95	0.51	0.54	1.5	0.89	0.96	0.76	0.44	0.39	16	9	10	26	16	17	12	7	6
100156951	MB21D2	0.47	0.28	0.37	0.25	0.31	0.36	0.27	0.26	0.21	0.74	0.42	0.55	0.38	0.47	0.53	0.47	0.44	0.37	26	17	23	15	16	21	17	16	11
106506744	LOC106506744	0.05	0.05	0.04	0.04	0.04	0	0.02	0	0.05	0.09	0.08	0.05	0.06	0.05	0	0.03	0	0.09	3	3	2	2	2	0	1	0	3
100513721	EFNA5	0.52	0.52	0.38	0.19	0.23	0.2	0.79	0.95	0.95	0.83	0.8	0.57	0.29	0.35	0.29	1.36	1.63	1.63	62	60	45	20	27	23	94	114	112
100522573	WWTR1	12.86	11.94	11.07	10.75	10.51	9.66	13.67	13.84	14.58	20.43	18.28	16.43	16.35	15.69	14.31	23.47	23.68	25.07	911	847	800	746	746	670	983	997	1038
106506366	TTLL4	2.07	1.79	1.95	1.36	1.33	1.25	1.92	1.59	1.69	3.28	2.74	2.9	2.06	1.98	1.85	3.29	2.72	2.91	193	167	186	124	124	114	182	151	159
100525721	LOC100525721	1.96	2.11	2.48	1.21	1.34	1.27	3.25	3.26	3.5	3.12	3.24	3.68	1.84	2	1.88	5.58	5.57	6.01	38	41	49	23	26	24	63	63	67
100736894	TIA1	3.61	3.36	2.98	5.01	4.4	5.06	3.53	3.49	3.86	5.74	5.15	4.43	7.61	6.57	7.5	6.07	5.97	6.63	688	641	580	934	840	944	685.05	679	741
100151943	AIG1	7.96	7.97	8.11	4.26	4.94	6	8.36	8.54	8.17	12.64	12.21	12.05	6.48	7.38	8.89	14.35	14.62	14.05	178	178	185	95	110	131	188	191	181
100524455	GTF3A	19.77	18.86	19.73	11.64	11.45	12.08	16.88	16.84	17.01	31.4	28.88	29.3	17.7	17.09	17.91	28.98	28.81	29.24	852	814	868	492	494	510	736	735	734
102165410	MYRFL	0.02	0.02	0	0	0	0	0.02	0	0	0.03	0.03	0	0	0	0	0.03	0	0	1	1	0	0	0	0	1	0	0
100152758	ANKRD46	4.79	7.59	5.02	4.66	6.11	6.84	7.95	8.28	7.8	7.61	11.61	7.46	7.1	9.11	10.14	13.64	14.18	13.42	119	167	109	115	141	151	191	191	193
110256906	LOC110256906	0	0	0	0	0.08	0	0	0	0	0	0	0	0	0.12	0	0	0	0	0	0	0	0	1	0	0	0	0
100153723	ABT1	5.24	4.19	4.86	6.49	5.55	6.1	5.61	6.08	5.92	8.32	6.41	7.21	9.88	8.28	9.05	9.63	10.41	10.19	185	148	175	225	196	211	200	217	209
100523319	LNX1	0.5	0.53	0.41	0.58	0.57	0.65	0.65	0.6	0.44	0.8	0.81	0.61	0.89	0.85	0.96	1.12	1.03	0.75	21	22	19	29	26	30	27	25	19
100522920	PRDM12	0	0	0	0	0	0	0.07	0.07	0	0	0	0	0	0	0	0.12	0.12	0	0	0	0	0	0	0	1	1	0
100511898	CD79B	0	0	0.06	0	0	0	0	0	0	0	0	0.09	0	0	0	0	0	0	0	0	1	0	0	0	0	0	0
396942	ANXA1	456.08	398.22	361.7	325.56	320.7	388.24	439.43	444.12	433.52	724.6	609.69	537.06	495.2	478.67	575.42	754.36	759.95	745.32	9685	8470	7846	6800	6813	8071	9366	9449	9130
100312969	ELOVL1	76.93	80.05	85.17	57.76	56.1	62.87	62.22	65.63	68.53	122.22	122.56	126.47	87.86	83.73	93.19	106.82	112.31	117.81	1651	1709	1855	1226	1192	1329	1335	1395	1401
100739270	KCNK15	0	0	0	0	0	0	0	0	0.08	0	0	0	0	0	0	0	0	0.13	0	0	0	0	0	0	0	0	2
100522613	ADCY6	12.28	11.66	12.12	13.43	14.18	13.59	12.33	11.97	12.54	19.51	17.85	17.99	20.43	21.16	20.14	21.16	20.49	21.55	1203	1143	1211	1289	1391	1304	1227	1195	1236
100525086	FGF10	0.72	0.47	0.47	5.78	4.84	4.87	0.24	0.14	0.25	1.15	0.73	0.69	8.79	7.22	7.21	0.42	0.24	0.42	76	50	50	596	510	502	26	15	26
100511294	PTPRZ1	0.02	0.02	0.04	0.08	0.07	0.08	0.02	0.02	0.06	0.04	0.03	0.07	0.12	0.1	0.12	0.04	0.04	0.1	2	2	4	7	6	7	2	2	5
100513042	RSAD1	2.1	2.03	2.25	1.33	1.09	1.19	1.72	1.49	1.37	3.34	3.11	3.34	2.02	1.62	1.77	2.96	2.55	2.36	63	61	68.82	39	32.53	35	52	45	41
106507970	LOC106507970	0	0.05	0	0.05	0	0	0.05	0	0	0	0.08	0	0.08	0	0	0.09	0	0	0	1	0	1	0	0	1	0	0
100737141	GRIK5	1.55	1.75	1.29	1.2	1.09	1.03	1.83	2.07	2.31	2.46	2.68	1.92	1.82	1.63	1.53	3.14	3.54	3.98	98	116	88	81	76	70	134	147	159
100517738	KCP	0.05	0.12	0.15	0.05	0.05	0	0.08	0.07	0.08	0.08	0.18	0.22	0.07	0.07	0	0.13	0.12	0.14	4	10	13	4	5	0	7	7	8
100157113	NUP210L	0	0	0	0	0	0	0	0	0	0	0	0	0	0	0	0	0	0	0	0	0	0	0	0	0	0	0
100620970	NR3C2	0.26	0.26	0.25	0.49	0.54	0.44	0.63	0.59	0.77	0.42	0.4	0.38	0.74	0.81	0.65	1.08	1.01	1.32	24	24	25	37	45	39	56	53	70
100515119	LOC100515119	3.26	3.07	3.22	2.63	2.99	3.09	2.83	2.32	3.12	5.18	4.7	4.78	4	4.46	4.58	4.86	3.96	5.36	174.57	173.25	182.92	139.83	164.61	167.02	158.86	130.41	163.85
100510970	CC2D2A	5.21	4.59	4.71	2.88	2.95	2.75	3.39	3.76	4.3	8.28	7.03	6.99	4.38	4.41	4.07	5.82	6.43	7.38	451	398	416	244	256	233	298	331	374
100624051	TTC16	0.55	0.31	0.47	0.33	0.4	0.47	0.27	0.43	0.51	0.88	0.48	0.7	0.5	0.6	0.69	0.47	0.73	0.88	26	13	21	15	18	19	11	19	23
100517711	RFX5	2.27	2.86	2.55	8.45	8.26	7.4	3.68	2.67	2.96	3.6	4.38	3.79	12.85	12.34	10.97	6.31	4.57	5.09	148.03	177	169	531	527	453.74	233	176	186.58
100511318	ACSM5	0.33	0.2	0.19	0.26	0.3	0.24	0.26	0.27	0.44	0.52	0.3	0.28	0.39	0.44	0.35	0.45	0.46	0.75	15.62	10.05	10.37	13.52	14.86	12.25	13.62	13.15	21.7
100513257	AKAP17B	0.24	0.28	0.12	0.17	0.19	0.13	0.33	0.45	0.38	0.38	0.43	0.18	0.26	0.28	0.19	0.56	0.77	0.65	25	28	13	16	19	14	34	47	40
100156574	SAMD4A	25.17	23.36	22.77	20.7	20.11	17.39	24.79	24.66	24.43	39.99	35.77	33.81	31.48	30.01	25.78	42.56	42.19	42	2947	2749	2725	2381	2367	1998	2956	2940	2882
100522442	PNKP	12.65	12.14	13.19	20.02	19.08	19.92	8.18	8.22	7	20.1	18.58	19.59	30.45	28.49	29.53	14.05	14.07	12.03	640	622	674	1051	1142	1121	415	438	391
102159548	LOC102159548	0.05	0.09	0.09	0.05	0.14	0.05	0	0	0.09	0.07	0.14	0.13	0.07	0.21	0.07	0	0	0.16	1	2	2	1	3	1	0	0	2
100625681	NUDT21	64.21	68.52	70.35	67.11	62.83	66.6	59.1	61.74	57.73	102.02	104.91	104.46	102.07	93.77	98.71	101.46	105.64	99.25	864	924	968	891	845	877	791	822	762
110255899	LOC110255899	0.08	0.08	0.16	0.08	0.17	0	0	0	0	0.13	0.13	0.24	0.13	0.25	0	0	0	0	1	1	2	1	2	0	0	0	0
100623799	GRIN3B	1.17	1.36	1.28	1.55	1.46	1.49	0.94	0.81	0.72	1.86	2.09	1.9	2.36	2.18	2.21	1.62	1.38	1.24	60	70	67	78	75	75	49	42	37
100524269	SOX13	0.19	0.27	0.35	0.43	0.45	0.46	0.25	0.27	0.2	0.3	0.42	0.52	0.66	0.67	0.68	0.43	0.46	0.35	20	29	38	45	48	48	27	29	22
100518504	ABCG4	0.23	0.24	0.13	0.08	0.14	0.09	0.22	0.09	0.08	0.36	0.37	0.2	0.12	0.2	0.14	0.38	0.15	0.13	15	16	9	5	9	6	15	6	5
100739819	SHLD1	1.71	1.58	1.49	2.9	2.6	2.07	1.59	1.59	2.12	2.72	2.42	2.21	4.41	3.88	3.07	2.73	2.73	3.65	27	25	24	45	41	32	25	25	33
100628125	HOXC10	1.34	1.59	1.55	1.2	1.49	1.08	2.1	2.11	1.65	2.13	2.44	2.3	1.82	2.23	1.61	3.6	3.61	2.84	40	47	47	35	44	31	61	63	47
100134969	NFATC2	0.83	0.79	0.91	3.58	3.37	3.82	0.64	0.76	0.69	1.33	1.21	1.35	5.44	5.02	5.66	1.1	1.3	1.18	94	93	108	410	402	444	77	89	81
397519	CS	56.46	49.8	48.38	47.99	49.32	45.18	49.53	48.34	50.67	89.71	76.24	71.84	72.99	73.61	66.96	85.03	82.71	87.12	1841	1686	1639	1531	1547	1550	1706	1755	1837
100621502	KCNE1	2.59	3.21	2.61	0	0	0	3.35	4	3.85	4.12	4.92	3.87	0	0	0	5.74	6.85	6.62	29	36	30	0	0	0	37	44	42
100513261	LOC100513261	10.39	10.82	11.39	8.84	8.88	9.4	7.15	7.21	7.08	16.5	16.56	16.91	13.45	13.26	13.93	12.28	12.34	12.17	1139	1224	1328	996	1023	1061	842	834	804
100625260	NSUN3	5.01	3.14	3.33	5.18	5.42	5.3	5	4.59	4.95	7.95	4.8	4.95	7.87	8.1	7.86	8.58	7.86	8.52	212	133	144	215	230	220	214	197	210
397436	CASQ2	0.6	0.53	0.36	0.05	0.07	0.1	0.6	1	0.56	0.96	0.81	0.53	0.08	0.11	0.15	1.03	1.72	0.96	25	22	15	2	3	4	25	42	23
100153076	DTWD1	30.35	28	29.46	32.72	30.92	33.24	26.09	27.27	24.92	48.21	42.87	43.75	49.77	46.15	49.27	44.79	46.66	42.85	500	463	495	527	510	528	432	443	402
[truncated: 14,563 more rows]
