# Supplementary material for: LncPLAAT3-AS Regulates PLAAT3-Mediated Adipocyte Differentiation and Lipogenesis in Pigs through miR-503-5p
Source: Genes (Basel). 2023 Jan 6;14(1):161. doi: 10.3390/genes14010161 (PMC9859061; doi:10.3390/genes14010161)
Supplement: Supplementary file 1 [file genes-14-00161-s001.zip › Supplementary TableS2 .xlsx]

## Sheet: lncPLAAT3-AS--NC   up
id	pig ensembl id	read_count_lncRNA_1	read_count_lncRNA_2	read_count_lncRNA_3	read_count_control_1	read_count_control_2	read_count_control_3	read_count_lncRNA_1_CPM	read_count_lncRNA_2_CPM	read_count_lncRNA_3_CPM	read_count_control_1_CPM	read_count_control_2_CPM	read_count_control_3_CPM	C_mean	A_mean	log2(fc)	PValue	FDR
100037296	0	12	13	18	6	1	3	0.69	0.74	1.04	0.35	0.06	0.17	0.823333	0.193333	-2.09039	1.19894e-05	7.41897e-05
100037944	ENSSSCG00000006796	12	9	14	2	5	1	0.69	0.51	0.81	0.12	0.29	0.06	0.67	0.156667	-2.09646	6.87828e-05	0.000356788
100037970	ENSSSCG00000036363	62	79	57	21	36	39	3.56	4.52	3.3	1.23	2.1	2.24	3.79333	1.85667	-1.03075	1.56921e-06	1.17243e-05
100048946	ENSSSCG00000015549	83	61	62	35	20	20	4.76	3.49	3.59	2.05	1.17	1.15	3.94667	1.45667	-1.43796	3.37495e-10	4.79612e-09
100048955	ENSSSCG00000029371	32	34	34	2	2	0	1.84	1.94	1.97	0.12	0.12	0	1.91667	0.08	-4.58246	3.7295e-24	1.91849e-22
100048961	ENSSSCG00000012480	26	22	32	11	12	8	1.49	1.26	1.85	0.64	0.7	0.46	1.53333	0.6	-1.35364	1.11993e-05	6.96484e-05
100049669	ENSSSCG00000032241	3309	3384	3397	1333	1201	1060	189.87	193.42	196.63	77.96	70.19	60.8	193.307	69.65	-1.4727	3.60055e-74	1.05404e-71
100049692	ENSSSCG00000023374	40	33	48	2	1	1	2.3	1.89	2.78	0.12	0.06	0.06	2.32333	0.08	-4.86005	1.60725e-27	1.01883e-25
100101927	ENSSSCG00000015897	663	613	625	193	167	132	38.04	35.04	36.18	11.29	9.76	7.57	36.42	9.54	-1.93267	3.65628e-66	9.05689e-64
100125963	0	24	22	22	3	4	0	1.38	1.26	1.27	0.18	0.23	0	1.30333	0.136667	-3.25347	3.40845e-13	7.03582e-12
100126279	ENSSSCG00000032715	251	304	276	163	104	99	14.4	17.38	15.98	9.53	6.08	5.68	15.92	7.09667	-1.16563	5.86178e-13	1.18123e-11
100127147	ENSSSCG00000006287	1	3	9	0	1	0	0.06	0.17	0.52	0	0.06	0	0.25	0.02	-3.64386	0.00514704	0.0161513
100127358	ENSSSCG00000014565	72	91	78	6	8	4.83	4.13	5.2	4.51	0.35	0.47	0.28	4.61333	0.366667	-3.65327	7.5685e-43	9.67147e-41
100134857	ENSSSCG00000007722	26	20	29	5	14	10	1.49	1.14	1.68	0.29	0.82	0.57	1.43667	0.56	-1.35923	2.85997e-05	0.000161743
100134956	ENSSSCG00000017717	54	55	54	13	12	7	3.1	3.14	3.13	0.76	0.7	0.4	3.12333	0.62	-2.33275	1.27548e-20	5.09592e-19
100135040	ENSSSCG00000001453	15	16	14	0	1	0	0.86	0.91	0.81	0	0.06	0	0.86	0.02	-5.42626	2.5845e-12	4.85566e-11
100135667	ENSSSCG00000039751	74	83	70	15	20	14	4.25	4.74	4.05	0.88	1.17	0.8	4.34667	0.95	-2.19391	3.5291e-25	1.92617e-23
100142665	ENSSSCG00000015559	22	23	15	0	2	2	1.26	1.31	0.87	0	0.12	0.11	1.14667	0.0766667	-3.9027	4.28087e-13	8.74699e-12
100144478	ENSSSCG00000026176	7	7	6	0	2	0	0.4	0.4	0.35	0	0.12	0	0.383333	0.04	-3.26053	0.000142028	0.000688999
100144508	ENSSSCG00000024312	214	210	226	90	84	96	12.28	12	13.08	5.26	4.91	5.51	12.4533	5.22667	-1.25257	3.9134e-26	2.25841e-24
100144524	ENSSSCG00000007508	213	225	213	63	46	34	12.22	12.86	12.33	3.68	2.69	1.95	12.47	2.77333	-2.16877	1.07936e-46	1.5112e-44
100145895	ENSSSCG00000040575	1372	1318	1311	72	102	25	78.72	75.33	75.89	4.21	5.96	1.43	76.6467	3.86667	-4.30906	6.38017e-59	1.23768e-56
100151816	ENSSSCG00000010454	1169	1204	1154	395	289	268	67.08	68.82	66.8	23.1	16.89	15.37	67.5667	18.4533	-1.87243	5.94247e-64	1.3476e-61
100151826	ENSSSCG00000023187	37	55	50	30	19	14	2.12	3.14	2.89	1.75	1.11	0.8	2.71667	1.22	-1.15496	9.91848e-06	6.25284e-05
100151938	ENSSSCG00000024973	815.94	759.85	757.76	313.04	319	256	46.82	43.43	43.86	18.31	18.64	14.68	44.7033	17.21	-1.37714	2.2504e-48	3.26429e-46
100151998	ENSSSCG00000004191	10	11	14	1	5	4	0.57	0.63	0.81	0.06	0.29	0.23	0.67	0.193333	-1.79307	0.000351755	0.00154743
100152019	ENSSSCG00000033800	178	187	196	100	97	77	10.21	10.69	11.35	5.85	5.67	4.42	10.75	5.31333	-1.01665	3.94259e-15	9.9498e-14
100152072	ENSSSCG00000006342	489	547	571	333	249	211	28.06	31.26	33.05	19.47	14.55	12.1	30.79	15.3733	-1.00203	1.90914e-13	4.06602e-12
100152372	ENSSSCG00000006307	11	13	4	3	2	3	0.63	0.74	0.23	0.18	0.12	0.17	0.533333	0.156667	-1.76734	0.00224175	0.00793982
100152398	ENSSSCG00000006800	17	13	16	1	0	0	0.98	0.74	0.93	0.06	0	0	0.883333	0.02	-5.46489	1.57143e-12	3.01928e-11
100152431	ENSSSCG00000035240	7	10	12	6	2	1	0.4	0.57	0.69	0.35	0.12	0.06	0.553333	0.176667	-1.64712	0.00239377	0.00838234
100152498	ENSSSCG00000038584	81	75	60	31	31	33	4.65	4.29	3.47	1.81	1.81	1.89	4.13667	1.83667	-1.17138	8.68363e-10	1.15454e-08
100152510	ENSSSCG00000006051	172	183	172	85	82	78	9.87	10.46	9.96	4.97	4.79	4.47	10.0967	4.74333	-1.08991	2.46076e-18	8.34119e-17
100152625	ENSSSCG00000009388	2.44	1.21	7.32	0	0	0	0.14	0.07	0.42	0	0	0	0.21	0.001	-7.71425	0.0018376	0.00665328
100152711	ENSSSCG00000009644	21	31	17	4	5	6	1.2	1.77	0.98	0.23	0.29	0.34	1.31667	0.286667	-2.19944	2.34982e-08	2.46157e-07
100152793	ENSSSCG00000015979	19	17	16	2	7	6	1.09	0.97	0.93	0.12	0.41	0.34	0.996667	0.29	-1.78106	1.0876e-05	6.78214e-05
100152961	ENSSSCG00000006171	13	9	12	4	1	2	0.75	0.51	0.69	0.23	0.06	0.11	0.65	0.133333	-2.2854	3.67903e-05	0.00020349
100153038	ENSSSCG00000010452	1762	1822	1799	182	180	62	101.1	104.14	104.13	10.64	10.52	3.56	103.123	8.24	-3.64558	1.00827e-45	1.38753e-43
100153054	ENSSSCG00000005400	311	291	330	136	130	96	17.84	16.63	19.1	7.95	7.6	5.51	17.8567	7.02	-1.34692	5.51684e-26	3.17238e-24
100153090	ENSSSCG00000006648	114	115	120	35	33	20	6.54	6.57	6.95	2.05	1.93	1.15	6.68667	1.71	-1.96729	5.33882e-30	3.92513e-28
100153151	ENSSSCG00000010494	98	106	92	22	33	22	5.62	6.06	5.33	1.29	1.93	1.26	5.67	1.49333	-1.92481	1.12729e-25	6.36861e-24
100153176	ENSSSCG00000010529	91	103	121	31	39	21	5.22	5.89	7	1.81	2.28	1.2	6.03667	1.76333	-1.77545	4.72999e-19	1.67748e-17
100153254	ENSSSCG00000000136	9	6	15	1	2	0	0.52	0.34	0.87	0.06	0.12	0	0.576667	0.06	-3.2647	4.92138e-06	3.33498e-05
100153386	ENSSSCG00000001455	3	11	4	0	0	0	0.17	0.63	0.23	0	0	0	0.343333	0.001	-8.42347	3.00577e-05	0.000169454
100153387	ENSSSCG00000001456	12	10	6	2	0	2	0.69	0.57	0.35	0.12	0	0.11	0.536667	0.0766667	-2.80735	3.17833e-05	0.00017837
100153499	ENSSSCG00000012530	22.2	19.31	18.78	7.78	5.67	15.09	1.27	1.1	1.09	0.45	0.33	0.87	1.15333	0.55	-1.06831	0.00221193	0.00784974
100153902	ENSSSCG00000035297	6101	5694	5782	423	491	416	350.07	325.45	334.68	24.74	28.7	23.86	336.733	25.7667	-3.70803	0	0
100153948	ENSSSCG00000011874	647	593	605	91	82	47	37.12	33.89	35.02	5.32	4.79	2.7	35.3433	4.27	-3.04913	4.09419e-112	2.27312e-109
100154248	ENSSSCG00000010452	3845	3796	3749	308	279	101	220.62	216.97	217.01	18.01	16.31	5.79	218.2	13.37	-4.02858	6.38417e-48	9.09659e-46
100154258	ENSSSCG00000012167	8	15	7	3	3	4	0.46	0.86	0.41	0.18	0.18	0.23	0.576667	0.196667	-1.55199	0.00337002	0.0112086
100154336	ENSSSCG00000025980	17	15	20	9	6	8	0.98	0.86	1.16	0.53	0.35	0.46	1	0.446667	-1.16273	0.00142742	0.0053399
100154471	ENSSSCG00000006464	144	140	122	46	41	60	8.26	8	7.06	2.69	2.4	3.44	7.77333	2.84333	-1.45095	7.51052e-21	3.05371e-19
100154562	ENSSSCG00000004404	24	13	14	9	11	5	1.38	0.74	0.81	0.53	0.64	0.29	0.976667	0.486667	-1.00493	0.00779582	0.0231545
100154587	ENSSSCG00000031173	5	7	3	0	1	1	0.29	0.4	0.17	0	0.06	0.06	0.286667	0.04	-2.8413	0.00278441	0.00953666
100154616	ENSSSCG00000039261	26	16	20	7	6	4	1.49	0.91	1.16	0.41	0.35	0.23	1.18667	0.33	-1.84638	1.10517e-06	8.53038e-06
100154640	ENSSSCG00000000082	54	46	71	17	16	23	3.1	2.63	4.11	0.99	0.94	1.32	3.28	1.08333	-1.59822	6.74663e-11	1.05978e-09
100154851	ENSSSCG00000000950	35	26	31	16	11	14	2.01	1.49	1.79	0.94	0.64	0.8	1.76333	0.793333	-1.15231	3.00687e-05	0.000169456
100154866	ENSSSCG00000025423	6	7	4	1	1	2	0.34	0.4	0.23	0.06	0.06	0.11	0.323333	0.0766667	-2.07635	0.00794146	0.023548
100154962	ENSSSCG00000025969	97	74	104	21	23	19	5.57	4.23	6.02	1.23	1.34	1.09	5.27333	1.22	-2.11183	3.2985e-23	1.57127e-21
100155053	ENSSSCG00000010199	111	129	98	37	34	26	6.37	7.37	5.67	2.16	1.99	1.49	6.47	1.88	-1.78303	7.96441e-23	3.68491e-21
100155114	ENSSSCG00000004053	5	9	5	1	2	1	0.29	0.51	0.29	0.06	0.12	0.06	0.363333	0.08	-2.18322	0.00310295	0.0104586
100155165	ENSSSCG00000010509	29	33	38	3	12	7	1.66	1.89	2.2	0.18	0.7	0.4	1.91667	0.426667	-2.16742	1.21554e-11	2.11354e-10
100155195	0	64	69	61	12	16	8	3.67	3.94	3.53	0.7	0.94	0.46	3.71333	0.7	-2.40729	1.23971e-24	6.58765e-23
100155465	ENSSSCG00000001872	56	39	38	30	17	14	3.21	2.23	2.2	1.75	0.99	0.8	2.54667	1.18	-1.10982	4.48844e-05	0.00024341
100155466	ENSSSCG00000033337	31	20	28	7	14	3	1.78	1.14	1.62	0.41	0.82	0.17	1.51333	0.466667	-1.69727	1.22452e-06	9.38409e-06
100155467	ENSSSCG00000010451	1581	1652	1602	147	121	40	90.72	94.42	92.73	8.6	7.07	2.29	92.6233	5.98667	-3.95155	8.09109e-45	1.07665e-42
100155596	0	295	273	241	75	73	52	16.93	15.6	13.95	4.39	4.27	2.98	15.4933	3.88	-1.99752	3.0079e-45	4.03585e-43
100155722	ENSSSCG00000028559	88	87	78	42	40	37	5.05	4.97	4.51	2.46	2.34	2.12	4.84333	2.30667	-1.07019	1.43617e-10	2.13319e-09
100155884	ENSSSCG00000000602	10	9	5	2	1	0	0.57	0.51	0.29	0.12	0.06	0	0.456667	0.06	-2.92811	7.08658e-05	0.000366766
100155916	ENSSSCG00000006634	1	5	2	0	0	0	0.06	0.29	0.12	0	0	0	0.156667	0.001	-7.29155	0.00928639	0.0269503
100156013	0	8	15	19	0	5	0	0.46	0.86	1.1	0	0.29	0	0.806667	0.0966667	-3.06088	4.92689e-07	4.06601e-06
100156063	ENSSSCG00000005586	8	9	7	3	3	1	0.46	0.51	0.41	0.18	0.18	0.06	0.46	0.14	-1.71621	0.00378834	0.0123724
100156074	ENSSSCG00000006376	2	3	2	0	0	0	0.11	0.17	0.12	0	0	0	0.133333	0.001	-7.05889	0.016214	0.0437215
100156210	ENSSSCG00000001561	80	81	98	12	7	7	4.59	4.63	5.67	0.7	0.41	0.4	4.96333	0.503333	-3.30172	6.49118e-41	7.68489e-39
100156239	ENSSSCG00000035170	15	15	19	0	0	0	0.86	0.86	1.1	0	0	0	0.94	0.001	-9.87652	9.60263e-15	2.3641e-13
100156254	ENSSSCG00000009412	343	322	311	159	157	158	19.68	18.4	18	9.3	9.18	9.06	18.6933	9.18	-1.02596	2.67657e-24	1.39467e-22
100156280	ENSSSCG00000033657	11668	11553	11713	4994	5173	5261	669.49	660.33	677.99	292.06	302.35	301.76	669.27	298.723	-1.16378	1.45427e-100	7.5533e-98
100156408	ENSSSCG00000012332	22	28	22	12	7	10	1.26	1.6	1.27	0.7	0.41	0.57	1.37667	0.56	-1.29768	4.3051e-05	0.000234335
100156434	ENSSSCG00000004057	10	13	10	4	4	7	0.57	0.74	0.58	0.23	0.23	0.4	0.63	0.286667	-1.13598	0.0152678	0.0415599
100156768	ENSSSCG00000006160	70	78	65	14	9	12	4.02	4.46	3.76	0.82	0.53	0.69	4.08	0.68	-2.58496	8.53202e-29	5.77202e-27
100156854	ENSSSCG00000006771	13	19	17	9	6	9	0.75	1.09	0.98	0.53	0.35	0.52	0.94	0.466667	-1.01027	0.00590558	0.0181947
100156860	ENSSSCG00000040010	4	9	4	0	0	0	0.23	0.51	0.23	0	0	0	0.323333	0.001	-8.33688	2.52597e-05	0.000144427
100156908	ENSSSCG00000006463	10	9	13	5	2	5	0.57	0.51	0.75	0.29	0.12	0.29	0.61	0.233333	-1.38642	0.00451756	0.0144006
100156912	ENSSSCG00000006382	2	6	3	0	0	0	0.11	0.34	0.17	0	0	0	0.206667	0.001	-7.69116	0.00121326	0.00463017
100157071	0	41	43	23	15	9	9	2.35	2.46	1.33	0.88	0.53	0.52	2.04667	0.643333	-1.66964	1.25594e-07	1.16085e-06
100157089	ENSSSCG00000023525	96	106	91	52	34	44	5.51	6.06	5.27	3.04	1.99	2.52	5.61333	2.51667	-1.15734	5.56923e-12	1.00415e-10
100157298	ENSSSCG00000038062	4	4	2	0	0	1	0.23	0.23	0.12	0	0	0.06	0.193333	0.02	-3.27302	0.0126643	0.0352795
100157309	ENSSSCG00000036011	443	457	429	179	200	218	25.42	26.12	24.83	10.47	11.69	12.5	25.4567	11.5533	-1.13973	6.74669e-33	5.62842e-31
100157336	ENSSSCG00000001912	1220	1256	1155	566	612	491	70	71.79	66.86	33.1	35.77	28.16	69.55	32.3433	-1.10458	1.23048e-39	1.34775e-37
100157572	ENSSSCG00000011195	203	215	211	94	84	80	11.65	12.29	12.21	5.5	4.91	4.59	12.05	5	-1.26903	5.67076e-26	3.24928e-24
100157596	ENSSSCG00000004280	14	22	6	5	5	4	0.8	1.26	0.35	0.29	0.29	0.23	0.803333	0.27	-1.57304	0.00156211	0.00577715
100157652	ENSSSCG00000025704	14	15	12	10	5	3	0.8	0.86	0.69	0.58	0.29	0.17	0.783333	0.346667	-1.17608	0.00515491	0.0161729
100157804	ENSSSCG00000022274	4	4	2	0	1	0	0.23	0.23	0.12	0	0.06	0	0.193333	0.02	-3.27302	0.0126687	0.0352795
100157904	0	12	13	7	7	4	1	0.69	0.74	0.41	0.41	0.23	0.06	0.613333	0.233333	-1.39428	0.00557336	0.017327
100158037	ENSSSCG00000009720	895	873	899	126	111	77	51.35	49.9	52.04	7.37	6.49	4.42	51.0967	6.09333	-3.06793	1.16482e-162	1.25032e-159
100158101	ENSSSCG00000006372	11	11	15	0	1	1	0.63	0.63	0.87	0	0.06	0.06	0.71	0.04	-4.14975	5.26901e-09	6.24255e-08
100158162	0	357	334	353	173	162	171	20.48	19.09	20.43	10.12	9.47	9.81	20	9.8	-1.02915	1.35552e-25	7.63118e-24
100169702	ENSSSCG00000015584	20	16	21	14	11	3	1.15	0.91	1.22	0.82	0.64	0.17	1.09333	0.543333	-1.00882	0.00464891	0.0147552
100169744	ENSSSCG00000008978	5	5	3	0	0	0	0.29	0.29	0.17	0	0	0	0.25	0.001	-7.96578	0.000277765	0.00125345
100170134	ENSSSCG00000013579	26	19	21	0	0	1	1.49	1.09	1.22	0	0	0.06	1.26667	0.02	-5.98489	5.76151e-18	1.88167e-16
100188905	ENSSSCG00000012649	1046	1044	938	519	472	454	60.02	59.67	54.29	30.35	27.59	26.04	57.9933	27.9933	-1.0508	2.41889e-38	2.56228e-36
100188979	ENSSSCG00000016230	166	175	165	87	72	88	9.52	10	9.55	5.09	4.21	5.05	9.69	4.78333	-1.01848	9.87393e-16	2.63649e-14
100192320	ENSSSCG00000036572	3	2	6	0	0	0	0.17	0.11	0.35	0	0	0	0.21	0.001	-7.71425	0.00121389	0.00463081
100240722	ENSSSCG00000000130	4	4	1	0	0	0	0.23	0.23	0.06	0	0	0	0.173333	0.001	-7.43741	0.00446736	0.0142575
100271932	ENSSSCG00000009237	104	102	111	49	34	29	5.97	5.83	6.43	2.87	1.99	1.66	6.07667	2.17333	-1.48337	1.20626e-17	3.80825e-16
100286863	ENSSSCG00000038838	55	48	48	9	15	14	3.16	2.74	2.78	0.53	0.88	0.8	2.89333	0.736667	-1.97365	1.46521e-15	3.84223e-14
100302088	ENSSSCG00000033453	302	316	283	29	32	25	17.33	18.06	16.38	1.7	1.87	1.43	17.2567	1.66667	-3.37212	5.76642e-120	3.43871e-117
100302703	ENSSSCG00000040648	7	10	18	0	0	0	0.4	0.57	1.04	0	0	0	0.67	0.001	-9.38802	9.14998e-10	1.20955e-08
100431101	ENSSSCG00000027684	52	56	59	16	20	7	2.98	3.2	3.42	0.94	1.17	0.4	3.2	0.836667	-1.93535	1.18293e-15	3.13261e-14
100510975	ENSSSCG00000011110	277	281	252	101	86	130	15.89	16.06	14.59	5.91	5.03	7.46	15.5133	6.13333	-1.33877	3.18204e-25	1.74266e-23
100511130	ENSSSCG00000006379	17	6	9	0	2	2	0.98	0.34	0.52	0	0.12	0.11	0.613333	0.0766667	-3	1.25122e-05	7.70693e-05
100511239	ENSSSCG00000005724	1812	1849	1804	692	634	539	103.97	105.68	104.42	40.47	37.06	30.92	104.69	36.15	-1.53406	1.00857e-74	3.00721e-72
100511267	ENSSSCG00000027660	1573	1571	1558	310	323	256	90.26	89.79	90.18	18.13	18.88	14.68	90.0767	17.23	-2.38623	1.18198e-176	1.7301e-173
100511393	ENSSSCG00000009050	147	159	159	55	58	47	8.43	9.09	9.2	3.22	3.39	2.7	8.90667	3.10333	-1.52107	4.80584e-28	3.14548e-26
100511593	ENSSSCG00000018050	2	3	7	0	0	1	0.11	0.17	0.41	0	0	0.06	0.23	0.02	-3.52356	0.00458957	0.0145926
100511639	ENSSSCG00000003278	10	5	7	0	0	1	0.57	0.29	0.41	0	0	0.06	0.423333	0.02	-4.40372	8.49697e-06	5.44625e-05
100511665	ENSSSCG00000006979	24	32	34	0	1	0	1.38	1.83	1.97	0	0.06	0	1.72667	0.02	-6.43185	4.20785e-24	2.15081e-22
100511808	ENSSSCG00000014420	15	21	15	4	4	5	0.86	1.2	0.87	0.23	0.23	0.29	0.976667	0.25	-1.96594	3.41367e-06	2.38453e-05
100511843	ENSSSCG00000017006	9	10	4	2	0	0	0.52	0.57	0.23	0.12	0	0	0.44	0.04	-3.45943	3.47407e-05	0.000193876
100511902	ENSSSCG00000012050	7569	7461	7574	3562	3412	3415	434.3	426.44	438.41	208.31	199.42	195.88	433.05	201.203	-1.10588	8.90863e-84	3.05187e-81
100512021	ENSSSCG00000017008	8	8	9	0	0	1	0.46	0.46	0.52	0	0	0.06	0.48	0.02	-4.58496	9.88134e-07	7.6934e-06
100512303	ENSSSCG00000011002	6	3	2	0	0	0	0.34	0.17	0.12	0	0	0	0.21	0.001	-7.71425	0.001214	0.00463081
100512458	ENSSSCG00000013664	233	260	246	65	89	100	13.37	14.86	14.24	3.8	5.2	5.74	14.1567	4.91333	-1.52671	9.03055e-31	6.89104e-29
100512481	0	22	31	17	10	14	10	1.26	1.77	0.98	0.58	0.82	0.57	1.33667	0.656667	-1.02541	0.00139104	0.00522558
100512631	ENSSSCG00000011393	709	713	765	256	233	219	40.68	40.75	44.28	14.97	13.62	12.56	41.9033	13.7167	-1.61114	6.81872e-70	1.8298e-67
100512775	ENSSSCG00000008141	114	115	120	38	38	37	6.54	6.57	6.95	2.22	2.22	2.12	6.68667	2.18667	-1.61255	5.34852e-25	2.88981e-23
100513003	ENSSSCG00000013311	44	40	40	19	17	7	2.52	2.29	2.32	1.11	0.99	0.4	2.37667	0.833333	-1.51197	6.73206e-09	7.83186e-08
100513135	0	224	204	213	88	78	76	12.85	11.66	12.33	5.15	4.56	4.36	12.28	4.69	-1.38865	1.49214e-29	1.07255e-27
100513287	ENSSSCG00000003231	10	16	8	0	0	1	0.57	0.91	0.46	0	0	0.06	0.646667	0.02	-5.01495	7.09513e-09	8.22453e-08
100513386	ENSSSCG00000016608	11	14	8	3	4	4	0.63	0.8	0.46	0.18	0.23	0.23	0.63	0.213333	-1.56224	0.00165369	0.00607485
100513583	ENSSSCG00000013313	55	44	69	21	24	23	3.16	2.51	3.99	1.23	1.4	1.32	3.22	1.31667	-1.29017	2.26579e-08	2.38441e-07
100513630	ENSSSCG00000016247	7	3	6	0	2	0	0.4	0.17	0.35	0	0.12	0	0.306667	0.04	-2.9386	0.00164177	0.00603934
100513672	ENSSSCG00000031272	3	7	7	0	1	1	0.17	0.4	0.41	0	0.06	0.06	0.326667	0.04	-3.02975	0.000925849	0.0036578
100513692	ENSSSCG00000016314	26	29	25	10	12	9	1.49	1.66	1.45	0.58	0.7	0.52	1.53333	0.6	-1.35364	7.0107e-06	4.59232e-05
100513736	0	38	43	31	17	16	13	2.18	2.46	1.79	0.99	0.94	0.75	2.14333	0.893333	-1.26259	1.05858e-06	8.1825e-06
100513738	ENSSSCG00000003578	15	27	15	4	1	14	0.86	1.54	0.87	0.23	0.06	0.8	1.09	0.363333	-1.58496	0.00139817	0.00524484
100513757	ENSSSCG00000011391	41	28	38	20	10	8	2.35	1.6	2.2	1.17	0.58	0.46	2.05	0.736667	-1.47654	5.16069e-07	4.23724e-06
100513804	ENSSSCG00000008994	26	33	16	12	13	8	1.49	1.89	0.93	0.7	0.76	0.46	1.43667	0.64	-1.16658	0.000397151	0.00172406
100513827	ENSSSCG00000035456	136	117	105	42	54	54	7.8	6.69	6.08	2.46	3.16	3.1	6.85667	2.90667	-1.23814	1.83386e-14	4.40044e-13
100513866	ENSSSCG00000003777	25	28	22	22	6	2	1.43	1.6	1.27	1.29	0.35	0.11	1.43333	0.583333	-1.29698	0.00547411	0.0170415
100514167	0	10.5	6.75	2.71	2.69	2.9	0	0.6	0.39	0.16	0.16	0.17	0	0.383333	0.11	-1.8011	0.0145351	0.0397808
100514248	ENSSSCG00000017236	3	2	5	1	0	0	0.17	0.11	0.29	0.06	0	0	0.19	0.02	-3.24793	0.012936	0.0359417
100514401	ENSSSCG00000008344	5	7	7	2	0	1	0.29	0.4	0.41	0.12	0	0.06	0.366667	0.06	-2.61143	0.000984245	0.00386049
100514494	0	281	260	292	124	118	119	16.12	14.86	16.9	7.25	6.9	6.83	15.96	6.99333	-1.19041	1.03149e-26	6.08354e-25
100514614	ENSSSCG00000004479	52	57	54	21	19	14	2.98	3.26	3.13	1.23	1.11	0.8	3.12333	1.04667	-1.57728	1.21265e-12	2.35522e-11
100514753	ENSSSCG00000023379	921	937	984	184	204	180	52.85	53.56	56.96	10.76	11.92	10.32	54.4567	11	-2.30761	4.23951e-147	3.79224e-144
100514930	ENSSSCG00000027404	12	8	6	0	0	0	0.69	0.46	0.35	0	0	0	0.5	0.001	-8.96578	5.67789e-08	5.55743e-07
100515333	ENSSSCG00000038345	2	3	3	0	0	0	0.11	0.17	0.17	0	0	0	0.15	0.001	-7.22882	0.00817515	0.0241386
100515366	0	18	21	15	7	4	7	1.03	1.2	0.87	0.41	0.23	0.4	1.03333	0.346667	-1.57568	4.17861e-05	0.000228145
100515456	0	17	24	21	1	5	6	0.98	1.37	1.22	0.06	0.29	0.34	1.19	0.23	-2.37126	9.56141e-09	1.07581e-07
100515551	ENSSSCG00000037466	11	18	11	1	1	1	0.63	1.03	0.64	0.06	0.06	0.06	0.766667	0.06	-3.67557	9.23269e-09	1.04028e-07
100515564	ENSSSCG00000015045	1897	1817	1877	520	556	490	108.85	103.85	108.65	30.41	32.5	28.11	107.117	30.34	-1.81989	6.65197e-143	5.63702e-140
100515587	ENSSSCG00000016053	37	32	36	21	18	12	2.12	1.83	2.08	1.23	1.05	0.69	2.01	0.99	-1.0217	5.18241e-05	0.000277677
100515653	0	3	7	2	0	0	0	0.17	0.4	0.12	0	0	0	0.23	0.001	-7.84549	0.000702104	0.0028583
100515805	ENSSSCG00000016502	1443	1494	1460	257	260	248	82.8	85.39	84.51	15.03	15.2	14.22	84.2333	14.8167	-2.50717	6.98801e-236	1.25016e-232
100515837	ENSSSCG00000034284	15	18	18.01	0	0	0	0.86	1.03	1.04	0	0	0	0.976667	0.001	-9.93172	2.18437e-15	5.64535e-14
100515875	ENSSSCG00000023178	30	27	22	9	4	2	1.72	1.54	1.27	0.53	0.23	0.11	1.51	0.29	-2.38042	9.91359e-11	1.51585e-09
100515926	ENSSSCG00000011610	6	4	6	1	0	0	0.34	0.23	0.35	0.06	0	0	0.306667	0.02	-3.9386	0.000317893	0.00141314
100515973	ENSSSCG00000040981	6	6	4	0	0	0	0.34	0.34	0.23	0	0	0	0.303333	0.001	-8.24476	3.58033e-05	0.000198782
100515980	ENSSSCG00000026943	19	11	12	2	3	3	1.09	0.63	0.69	0.12	0.18	0.17	0.803333	0.156667	-2.3583	2.85642e-06	2.03411e-05
100516039	0	9	10	8	1	0	0	0.52	0.57	0.46	0.06	0	0	0.516667	0.02	-4.69116	2.75604e-07	2.38703e-06
100516043	ENSSSCG00000044512	8	14.88	7.81	2	2	4	0.46	0.85	0.45	0.12	0.12	0.23	0.586667	0.156667	-1.90484	0.000498358	0.00210385
100516148	0	20	9	10	2	5	10	1.15	0.51	0.58	0.12	0.29	0.57	0.746667	0.326667	-1.19265	0.0139388	0.0383246
100516223	ENSSSCG00000034722	3	4	4	0	0	0	0.17	0.23	0.23	0	0	0	0.21	0.001	-7.71425	0.00106045	0.00411824
100516298	ENSSSCG00000015716	6	12	12	0	0	1	0.34	0.69	0.69	0	0	0.06	0.573333	0.02	-4.8413	7.14279e-08	6.88659e-07
100516327	ENSSSCG00000008874	10	3	7	3	1	1	0.57	0.17	0.41	0.18	0.06	0.06	0.383333	0.1	-1.9386	0.0058954	0.0181703
100516349	ENSSSCG00000022309	20	10	16	1	1	0	1.15	0.57	0.93	0.06	0.06	0	0.883333	0.04	-4.46489	6.59918e-11	1.0417e-09
100516408	ENSSSCG00000021383	25	19	24	6	7	6	1.43	1.09	1.39	0.35	0.41	0.34	1.30333	0.366667	-1.82967	2.60858e-07	2.26786e-06
100516438	ENSSSCG00000000080	3	3	5	0	0	0	0.17	0.17	0.29	0	0	0	0.21	0.001	-7.71425	0.00108835	0.00421136
100516714	ENSSSCG00000012490	143	134	157	64	51	46	8.21	7.66	9.09	3.74	2.98	2.64	8.32	3.12	-1.41504	7.34236e-21	3.00049e-19
100516953	0	14	15	12	0	0	0	0.8	0.86	0.69	0	0	0	0.783333	0.001	-9.61348	1.69673e-12	3.2484e-11
100516954	ENSSSCG00000013393	861	861	829	136	153	210	49.4	49.21	47.99	7.95	8.94	12.05	48.8667	9.64667	-2.34075	1.24116e-99	6.24497e-97
100517074	0	19	19	19	9	10	7	1.09	1.09	1.1	0.53	0.58	0.4	1.09333	0.503333	-1.11915	0.00109227	0.0042225
100517086	ENSSSCG00000014441	68	76	91	1	3	3	3.9	4.34	5.27	0.06	0.18	0.17	4.50333	0.136667	-5.04226	1.41236e-49	2.14533e-47
100517129	ENSSSCG00000016263	496	463	445	185	127	131	28.46	26.46	25.76	10.82	7.42	7.51	26.8933	8.58333	-1.64764	2.84146e-40	3.24471e-38
100517204	ENSSSCG00000038138	1	6	5	1	1	0	0.06	0.34	0.29	0.06	0.06	0	0.23	0.04	-2.52356	0.0161508	0.0435803
100517263	ENSSSCG00000038013	58	42	43	17	21	13	3.33	2.4	2.49	0.99	1.23	0.75	2.74	0.99	-1.46868	2.74647e-09	3.39638e-08
100517503	0	69	66	85	34	26	31	3.96	3.77	4.92	1.99	1.52	1.78	4.21667	1.76333	-1.2578	9.69468e-11	1.48945e-09
100518083	ENSSSCG00000030548	1153	1136	1165	80	86	41	66.16	64.93	67.43	4.68	5.03	2.35	66.1733	4.02	-4.04098	2.46738e-246	4.96591e-243
100518180	ENSSSCG00000029710	68	77	65	29	29	27	3.9	4.4	3.76	1.7	1.69	1.55	4.02	1.64667	-1.28765	1.00333e-11	1.75977e-10
100518260	ENSSSCG00000038851	17	13	11	7	4	8	0.98	0.74	0.64	0.41	0.23	0.46	0.786667	0.366667	-1.10128	0.00790124	0.0234373
100518335	ENSSSCG00000022081	36	38	33	15	7	6	2.07	2.17	1.91	0.88	0.41	0.34	2.05	0.543333	-1.91571	5.79265e-11	9.26191e-10
100518347	ENSSSCG00000027826	36	28	27	0	1	1	2.07	1.6	1.56	0	0.06	0.06	1.74333	0.04	-5.4457	2.86674e-23	1.37373e-21
100518350	ENSSSCG00000012258	473	520	511	218	194	166	27.14	29.72	29.58	12.75	11.34	9.52	28.8133	11.2033	-1.36281	3.52867e-38	3.6893e-36
100518524	0	14	9	9	0	1	4	0.8	0.51	0.52	0	0.06	0.23	0.61	0.0966667	-2.65772	1.40284e-05	8.52343e-05
100518544	0	6502.29	6427.17	6549.17	2992.94	2904.35	3197.15	373.09	367.35	379.09	175.03	169.75	183.38	373.177	176.053	-1.08385	1.49293e-76	4.71326e-74
100518589	ENSSSCG00000040820	105	98	78	42	25	35	6.02	5.6	4.51	2.46	1.46	2.01	5.37667	1.97667	-1.44364	6.30311e-14	1.42138e-12
100518683	0	21	30	20	7	8	4	1.2	1.71	1.16	0.41	0.47	0.23	1.35667	0.37	-1.87447	1.3982e-07	1.27839e-06
100518846	ENSSSCG00000033512	65	85	78	0	0	0	3.73	4.86	4.51	0	0	0	4.36667	0.001	-12.0923	1.07578e-59	2.16514e-57
100519061	ENSSSCG00000036059	16	25	21	10	6	2	0.92	1.43	1.22	0.58	0.35	0.11	1.19	0.346667	-1.77934	3.61264e-06	2.51154e-05
100519098	ENSSSCG00000027372	1507	1606	1604	634	550	412	86.47	91.79	92.85	37.08	32.15	23.63	90.37	30.9533	-1.54575	3.21223e-40	3.61679e-38
100519114	ENSSSCG00000016260	5	8.99	10	5	2	2	0.29	0.51	0.58	0.29	0.12	0.11	0.46	0.173333	-1.40808	0.0164536	0.044264
100519390	ENSSSCG00000027709	494	490	482	118	152	97	28.34	28.01	27.9	6.9	8.88	5.56	28.0833	7.11333	-1.98112	2.03599e-60	4.25734e-58
100519616	ENSSSCG00000040719	21	30	27	9	11	15	1.2	1.71	1.56	0.53	0.64	0.86	1.49	0.676667	-1.1388	0.000146769	0.000708372
100519652	ENSSSCG00000008103	12	13	13	1	1	0	0.69	0.74	0.75	0.06	0.06	0	0.726667	0.04	-4.18322	2.32342e-09	2.9135e-08
100519675	0	438.08	384.08	356.63	15.95	23.5	14.4	25.14	21.95	20.64	0.93	1.37	0.83	22.5767	1.04333	-4.43556	4.37997e-149	4.14834e-146
100519754	ENSSSCG00000031033	12	10	9	3	4	3	0.69	0.57	0.52	0.18	0.23	0.17	0.593333	0.193333	-1.61775	0.00171679	0.00627372
100519772	ENSSSCG00000000223	8	2	3	0	0	0	0.46	0.11	0.17	0	0	0	0.246667	0.001	-7.94642	0.000454369	0.00193693
100519789	ENSSSCG00000036724	9110	9291	9053	2840	2916	2691	522.72	531.04	524.02	166.09	170.43	154.35	525.927	163.623	-1.68448	4.06271e-170	5.03182e-167
100519821	ENSSSCG00000013553	14	14	13	1	0	0	0.8	0.8	0.75	0.06	0	0	0.783333	0.02	-5.29155	3.3089e-11	5.46427e-10
100519871	0	81.82	77.7	77.12	16.66	14.56	15.57	4.69	4.44	4.46	0.97	0.85	0.89	4.53	0.903333	-2.32618	4.30212e-29	2.98571e-27
100519877	ENSSSCG00000007007	4	4	8	1	1	0	0.23	0.23	0.46	0.06	0.06	0	0.306667	0.04	-2.9386	0.00163476	0.00601766
100519890	ENSSSCG00000014214	5	10	10	3	4	2	0.29	0.57	0.58	0.18	0.23	0.11	0.48	0.173333	-1.46949	0.0110424	0.0313347
100519924	ENSSSCG00000011812	7	8	3	0	1	2	0.4	0.46	0.17	0	0.06	0.11	0.343333	0.0566667	-2.59904	0.00195053	0.00701913
100520292	ENSSSCG00000013088	29	43	38	12	13	26	1.66	2.46	2.2	0.7	0.76	1.49	2.10667	0.983333	-1.09921	9.64919e-05	0.000484502
100520306	ENSSSCG00000000436	105	112	121	52	49	49	6.02	6.4	7	3.04	2.86	2.81	6.47333	2.90333	-1.1568	1.67806e-14	4.03863e-13
100520379	ENSSSCG00000000025	6	8	5	0	1	1	0.34	0.46	0.29	0	0.06	0.06	0.363333	0.04	-3.18322	0.000261835	0.00119095
100520441	ENSSSCG00000037950	86	93	101	49	45	39	4.93	5.32	5.85	2.87	2.63	2.24	5.36667	2.58	-1.05666	1.10054e-10	1.6701e-09
100520459	0	164	178	163	48	39	31.06	9.41	10.17	9.44	2.81	2.28	1.78	9.67333	2.29	-2.07867	9.1388e-44	1.19629e-41
100520491	ENSSSCG00000034555	8	8	6	0	0	0	0.46	0.46	0.35	0	0	0	0.423333	0.001	-8.72565	5.94736e-07	4.81925e-06
100520532	ENSSSCG00000005206	56	55	50	21	34	20	3.21	3.14	2.89	1.23	1.99	1.15	3.08	1.45667	-1.08026	6.60075e-07	5.29804e-06
100520574	ENSSSCG00000022896	121	153	114	41	54	45	6.94	8.74	6.6	2.4	3.16	2.58	7.42667	2.71333	-1.45265	1.15371e-17	3.65667e-16
100520600	ENSSSCG00000031819	259	240	230	109	117	111	14.86	13.72	13.31	6.37	6.84	6.37	13.9633	6.52667	-1.09723	1.60153e-22	7.30489e-21
100520659	0	67	93	74	40	38	31	3.84	5.32	4.28	2.34	2.22	1.78	4.48	2.11333	-1.08398	1.30744e-08	1.44284e-07
100520753	ENSSSCG00000008769	10	3	12	0	0	0	0.57	0.17	0.69	0	0	0	0.476667	0.001	-8.89684	4.17731e-07	3.48853e-06
100520876	ENSSSCG00000037598	298	299	312	54	48	55	17.1	17.09	18.06	3.16	2.81	3.15	17.4167	3.04	-2.51833	6.56086e-91	2.85504e-88
100521138	ENSSSCG00000003748	43	38	39	20	12	11	2.47	2.17	2.26	1.17	0.7	0.63	2.3	0.833333	-1.46467	1.42776e-08	1.56065e-07
100521253	ENSSSCG00000014088	24	17	29	1	4	8	1.38	0.97	1.68	0.06	0.23	0.46	1.34333	0.25	-2.42582	3.18081e-09	3.89165e-08
100521662	ENSSSCG00000000297	4	5	3	1	0	1	0.23	0.29	0.17	0.06	0	0.06	0.23	0.04	-2.52356	0.0138394	0.0381033
100521706	ENSSSCG00000004898	6	7	5	0	0	1	0.34	0.4	0.29	0	0	0.06	0.343333	0.02	-4.10154	8.87086e-05	0.000449999
100521763	ENSSSCG00000004453	25	29	19	12	11	8	1.43	1.66	1.1	0.7	0.64	0.46	1.39667	0.6	-1.21895	0.000101851	0.000509444
100521797	ENSSSCG00000003133	31	23	25	11	11	16	1.78	1.31	1.45	0.64	0.64	0.92	1.51333	0.733333	-1.04519	0.000366644	0.00160417
100521889	0	9	9	9	0	0	0	0.52	0.51	0.52	0	0	0	0.516667	0.001	-9.01309	1.86263e-08	1.99668e-07
100522166	ENSSSCG00000035189	33	39	26	15	14	10	1.89	2.23	1.5	0.88	0.82	0.57	1.87333	0.756667	-1.30788	2.59632e-06	1.86289e-05
100522405	ENSSSCG00000033993	7	10	11	4	3	4	0.4	0.57	0.64	0.23	0.18	0.23	0.536667	0.213333	-1.33092	0.0108429	0.0308687
100522426	ENSSSCG00000036475	18	19	14	2	5	3	1.03	1.09	0.81	0.12	0.29	0.17	0.976667	0.193333	-2.33678	1.82929e-07	1.63358e-06
100522455	ENSSSCG00000035073	344.81	334.4	346.89	31.45	29.83	39.14	19.78	19.11	20.08	1.84	1.74	2.24	19.6567	1.94	-3.34089	3.987e-135	2.79107e-132
100522631	0	25	14	13	0	0	0	1.43	0.8	0.75	0	0	0	0.993333	0.001	-9.95613	2.83057e-14	6.62428e-13
100522830	ENSSSCG00000036503	92	86	92	38	61	34	5.28	4.92	5.33	2.22	3.57	1.95	5.17667	2.58	-1.00465	8.89896e-08	8.43333e-07
100522952	ENSSSCG00000012027	821	843	815	349	337	300	47.11	48.18	47.18	20.41	19.7	17.21	47.49	19.1067	-1.31355	3.19034e-57	5.83724e-55
100523220	ENSSSCG00000016599	6	3	3	0	0	2	0.34	0.17	0.17	0	0	0.11	0.226667	0.0366667	-2.62803	0.0147103	0.0401918
100523243	ENSSSCG00000000026	14	19	11	4	6	4	0.8	1.09	0.64	0.23	0.35	0.23	0.843333	0.27	-1.64314	0.000169052	0.000804106
100523257	ENSSSCG00000001068	22	11	12	5	4	4	1.26	0.63	0.69	0.29	0.23	0.23	0.86	0.25	-1.78241	9.6272e-05	0.000483643
100523293	ENSSSCG00000016448	16	9	12	6	4	5	0.92	0.51	0.69	0.35	0.23	0.29	0.706667	0.29	-1.28498	0.00421733	0.0135789
100523310	ENSSSCG00000030801	27.1	32.1	40.67	15	19.64	9.98	1.55	1.83	2.35	0.88	1.15	0.57	1.91	0.866667	-1.14002	5.66387e-05	0.00030107
100523389	ENSSSCG00000022536	50	49	50	18	19	21	2.87	2.8	2.89	1.05	1.11	1.2	2.85333	1.12	-1.34915	1.17419e-09	1.53331e-08
100523659	ENSSSCG00000012790	6	13	7	1	3	0	0.34	0.74	0.41	0.06	0.18	0	0.496667	0.08	-2.63421	0.000118652	0.000585657
100523688	ENSSSCG00000024975	19	18	23	4	2	2	1.09	1.03	1.33	0.23	0.12	0.11	1.15	0.153333	-2.90689	1.53983e-10	2.27666e-09
100523732	ENSSSCG00000008599	2	2	4	0	0	0	0.11	0.11	0.23	0	0	0	0.15	0.001	-7.22882	0.00835499	0.0246048
100523827	ENSSSCG00000017062	5	8	4	1	0	0	0.29	0.46	0.23	0.06	0	0	0.326667	0.02	-4.02975	0.00018465	0.000869968
100523833	ENSSSCG00000022331	30	51	37	18	19	20	1.72	2.91	2.14	1.05	1.11	1.15	2.25667	1.10333	-1.03232	6.67753e-05	0.000347417
100523973	ENSSSCG00000031788	5	1	5	1	0	0	0.29	0.06	0.29	0.06	0	0	0.213333	0.02	-3.41504	0.00792871	0.0235145
100524282	0	299	327.01	272	15	13	14	17.16	18.69	15.74	0.88	0.76	0.8	17.1967	0.813333	-4.40214	1.17029e-136	8.56492e-134
100524418	0	36	47	62	16	25	17	2.07	2.69	3.59	0.94	1.46	0.98	2.78333	1.12667	-1.30475	7.56198e-07	6.03347e-06
100524503	ENSSSCG00000001216	11	13	14	6	7	2	0.63	0.74	0.81	0.35	0.41	0.11	0.726667	0.29	-1.32524	0.00284163	0.00971402
100524518	ENSSSCG00000010974	165	157	173	63	64	50	9.47	8.97	10.01	3.68	3.74	2.87	9.48333	3.43	-1.46719	7.32796e-27	4.40252e-25
100524520	ENSSSCG00000017416	1202	1125	1089	217	248	138	68.97	64.3	63.04	12.69	14.49	7.92	65.4367	11.7	-2.48359	6.50876e-69	1.66345e-66
100524621	ENSSSCG00000000029	159.02	137	148	56	66	43	9.12	7.83	8.57	3.28	3.86	2.47	8.50667	3.20333	-1.40902	2.09203e-20	8.29649e-19
100524766	ENSSSCG00000032162	2	4	1	0	0	0	0.11	0.23	0.06	0	0	0	0.133333	0.001	-7.05889	0.0170794	0.0456272
100524827	ENSSSCG00000017750	6	7	8	1	2	1	0.34	0.4	0.46	0.06	0.12	0.06	0.4	0.08	-2.32193	0.0010236	0.0039954
100524874	ENSSSCG00000036405	7	5	9	1	2	1	0.4	0.29	0.52	0.06	0.12	0.06	0.403333	0.08	-2.3339	0.00108896	0.00421271
100524890	ENSSSCG00000011043	54	53	58	22	27	22	3.1	3.03	3.36	1.29	1.58	1.26	3.16333	1.37667	-1.20027	1.00435e-08	1.12927e-07
100524972	ENSSSCG00000013100	4	2	5	0	0	0	0.23	0.11	0.29	0	0	0	0.21	0.001	-7.71425	0.0011224	0.00432546
100525094	ENSSSCG00000012652	9	3	3	0	0	0	0.52	0.17	0.17	0	0	0	0.286667	0.001	-8.16323	0.000131249	0.000641738
100525132	0	7	10	8	2	3	2	0.4	0.57	0.46	0.12	0.18	0.11	0.476667	0.136667	-1.80232	0.00242289	0.00847513
100525175	ENSSSCG00000009240	137	125	125	20	13	10	7.86	7.14	7.24	1.17	0.76	0.57	7.41333	0.833333	-3.15316	4.85084e-58	8.9774e-56
100525194	ENSSSCG00000035027	51	38	48	22	20	20	2.93	2.17	2.78	1.29	1.17	1.15	2.62667	1.20333	-1.1262	9.14206e-07	7.16981e-06
100525326	ENSSSCG00000013041	14	18	12	1	1	0	0.8	1.03	0.69	0.06	0.06	0	0.84	0.04	-4.39232	7.93368e-11	1.23779e-09
100525442	0	124.51	110.15	105.52	42.04	59.89	47.39	7.14	6.3	6.11	2.46	3.5	2.72	6.51667	2.89333	-1.1714	1.541e-13	3.32151e-12
100525523	ENSSSCG00000003763	828	809	746	137	98	66	47.51	46.24	43.18	8.01	5.73	3.79	45.6433	5.84333	-2.96554	1.08175e-84	3.87051e-82
100525679	0	233.64	176.13	262.54	3.72	4.23	6.67	13.41	10.07	15.2	0.22	0.25	0.38	12.8933	0.283333	-5.50798	1.12251e-89	4.75619e-87
100525692	0	223.73	203.37	193.7	25.54	18.88	11.87	12.84	11.62	11.21	1.49	1.1	0.68	11.89	1.09	-3.44735	1.53972e-87	5.90263e-85
100525703	ENSSSCG00000003766	2021	1926	2041	1091	973	816	115.96	110.08	118.14	63.8	56.87	46.8	114.727	55.8233	-1.03926	3.70809e-29	2.59582e-27
100525800	ENSSSCG00000022091	9	9	8	0	2	2	0.52	0.51	0.46	0	0.12	0.11	0.496667	0.0766667	-2.69561	7.20411e-05	0.000371893
100526005	ENSSSCG00000015212	30	26	27	8	18	9	1.72	1.49	1.56	0.47	1.05	0.52	1.59	0.68	-1.22542	3.74939e-05	0.000207169
100526019	ENSSSCG00000016298	11	9	14	0	1	0	0.63	0.51	0.81	0	0.06	0	0.65	0.02	-5.02237	4.00598e-09	4.846e-08
100620123	0	12	10	14	7	4	4	0.69	0.57	0.81	0.41	0.23	0.23	0.69	0.29	-1.25054	0.00559623	0.0173847
100620158	0	4	6	3	0	0	0	0.23	0.34	0.17	0	0	0	0.246667	0.001	-7.94642	0.000286257	0.00128852
100620237	ENSSSCG00000012561	218	203	184	80	64	64	12.51	11.6	10.65	4.68	3.74	3.67	11.5867	4.03	-1.52361	4.1927e-29	2.92237e-27
100620339	ENSSSCG00000030088	7.95	5	7.98	0	0	0	0.46	0.29	0.46	0	0	0	0.403333	0.001	-8.65583	1.26751e-06	9.6813e-06
100620479	ENSSSCG00000023527	10	8	8	0	1	0	0.57	0.46	0.46	0	0.06	0	0.496667	0.02	-4.63421	5.32882e-07	4.35751e-06
100620540	0	6	21	18	8	8	5	0.34	1.2	1.04	0.47	0.47	0.29	0.86	0.41	-1.06871	0.0152935	0.0416087
100620623	ENSSSCG00000032423	153	148	138	59	73	61	8.78	8.46	7.99	3.45	4.27	3.5	8.41	3.74	-1.16907	6.81657e-18	2.20298e-16
100620970	ENSSSCG00000037766	56	53	70	24	24	25	3.21	3.03	4.05	1.4	1.4	1.43	3.43	1.41	-1.28251	1.08169e-09	1.42174e-08
100621099	ENSSSCG00000030303	13	13	22	5	12	6	0.75	0.74	1.27	0.29	0.7	0.34	0.92	0.443333	-1.05324	0.00810564	0.0239686
100621139	ENSSSCG00000022204	834	826	775	360	356	443	47.85	47.21	44.86	21.05	20.81	25.41	46.64	22.4233	-1.05657	1.63719e-33	1.43621e-31
100621233	ENSSSCG00000022011	139	150	115	59	63	64	7.98	8.57	6.66	3.45	3.68	3.67	7.73667	3.6	-1.10372	1.01354e-13	2.22633e-12
100621324	0	219	175	193	76	73	104	12.57	10	11.17	4.44	4.27	5.97	11.2467	4.89333	-1.20061	2.45305e-16	7.06559e-15
100621328	ENSSSCG00000040942	1	4	2	0	0	0	0.06	0.23	0.12	0	0	0	0.136667	0.001	-7.09452	0.0170658	0.0456136
100621421	0	132	116	100	55	58	47	7.57	6.63	5.79	3.22	3.39	2.7	6.66333	3.10333	-1.10243	6.18431e-12	1.11007e-10
100621597	ENSSSCG00000031813	8	9	6	2	2	1	0.46	0.51	0.35	0.12	0.12	0.06	0.44	0.1	-2.1375	0.00104755	0.00407701
100621662	ENSSSCG00000038355	15	17	15	9	7	6	0.86	0.97	0.87	0.53	0.41	0.34	0.9	0.426667	-1.07682	0.00421762	0.0135789
100621675	ENSSSCG00000021944	10	3	10	1	2	0	0.57	0.17	0.58	0.06	0.12	0	0.44	0.06	-2.87447	0.000201341	0.000940466
100622319	ENSSSCG00000024514	35	36	34	6	8	6	2.01	2.06	1.97	0.35	0.47	0.34	2.01333	0.386667	-2.38042	2.10192e-14	4.99159e-13
100622470	ENSSSCG00000038569	56	58	57	10	17	14	3.21	3.32	3.3	0.58	0.99	0.8	3.27667	0.79	-2.0523	2.02589e-18	6.92545e-17
100622617	ENSSSCG00000028922	17	19	15	5	5	6	0.98	1.09	0.87	0.29	0.29	0.34	0.98	0.306667	-1.67611	3.08021e-05	0.000173407
100622782	ENSSSCG00000029324	19	17	10	8	8	1	1.09	0.97	0.58	0.47	0.47	0.06	0.88	0.333333	-1.40054	0.00100731	0.00393849
100622868	ENSSSCG00000028112	20	17	22	6	4	8	1.15	0.97	1.27	0.35	0.23	0.46	1.13	0.346667	-1.7047	5.37174e-06	3.59927e-05
100622950	ENSSSCG00000024685	21	19	19	6	2	7	1.2	1.09	1.1	0.35	0.12	0.4	1.13	0.29	-1.9622	4.78401e-07	3.95621e-06
100623124	ENSSSCG00000040016	9	11	13	0	0	0	0.52	0.63	0.75	0	0	0	0.633333	0.001	-9.30682	4.07885e-10	5.72069e-09
100623207	ENSSSCG00000028927	5	4	8	1	3	0	0.29	0.23	0.46	0.06	0.18	0	0.326667	0.08	-2.02975	0.00859736	0.0252234
100623246	ENSSSCG00000029752	3	4	5	1	0	1	0.17	0.23	0.29	0.06	0	0.06	0.23	0.04	-2.52356	0.0138637	0.0381442
100623358	ENSSSCG00000017237	2	3	4	0	0	0	0.11	0.17	0.23	0	0	0	0.17	0.001	-7.40939	0.00420191	0.0135364
100623441	ENSSSCG00000028691	158	142	129	52	61	42	9.07	8.12	7.47	3.04	3.57	2.41	8.22	3.00667	-1.45097	1.05668e-20	4.2428e-19
100623476	ENSSSCG00000025244	14	20	11	4	7	4	0.8	1.14	0.64	0.23	0.41	0.23	0.86	0.29	-1.56828	0.000260369	0.00118491
100623647	ENSSSCG00000022569	51	46	55	10	16	18	2.93	2.63	3.18	0.58	0.94	1.03	2.91333	0.85	-1.77714	2.01767e-13	4.27575e-12
100623872	ENSSSCG00000008647	1268	1298	1323	173	135	77	72.76	74.19	76.58	10.12	7.89	4.42	74.51	7.47667	-3.31697	6.2149e-86	2.27423e-83
100623982	ENSSSCG00000011500	21	19	14	4	10	7	1.2	1.09	0.81	0.23	0.58	0.4	1.03333	0.403333	-1.35726	0.000310985	0.00138703
100624047	ENSSSCG00000023746	176	179	178	103	90	68	10.1	10.23	10.3	6.02	5.26	3.9	10.21	5.06	-1.01277	4.55076e-13	9.25148e-12
100624077	ENSSSCG00000031640	176	137	148	0	2	0	10.1	7.83	8.57	0	0.12	0	8.83333	0.04	-7.78681	1.58566e-99	7.73658e-97
100624109	ENSSSCG00000033643	81	90	50	33	22	46	4.65	5.14	2.89	1.93	1.29	2.64	4.22667	1.95333	-1.11358	1.55789e-05	9.34212e-05
100624134	0	70	73	76	20	17	10	4.02	4.17	4.4	1.17	0.99	0.57	4.19667	0.91	-2.20531	4.14074e-24	2.12325e-22
100624191	0	10.42	10.81	11	0	0	1	0.6	0.62	0.64	0	0	0.06	0.62	0.02	-4.9542	1.13545e-08	1.26518e-07
100624193	ENSSSCG00000025034	50	63	64	2	4	6	2.87	3.6	3.7	0.12	0.23	0.34	3.39	0.23	-3.88158	6.66032e-34	5.95766e-32
100624243	ENSSSCG00000030108	5308	5212	5182	1841	1770	1414	304.56	297.9	299.95	107.67	103.45	81.1	300.803	97.4067	-1.62673	1.07448e-73	3.03512e-71
100624723	0	6	1	1	0	0	0	0.34	0.06	0.06	0	0	0	0.153333	0.001	-7.26053	0.0118027	0.0331476
100624789	ENSSSCG00000009053	32	43	50	21	17	12	1.84	2.46	2.89	1.23	0.99	0.69	2.39667	0.97	-1.30497	7.67703e-07	6.1192e-06
100625050	ENSSSCG00000037572	318	304	274	46	55	63	18.25	17.38	15.86	2.69	3.21	3.61	17.1633	3.17	-2.43678	2.08361e-75	6.32986e-73
100625206	ENSSSCG00000006981	66	67	84	43	36	24	3.79	3.83	4.86	2.51	2.1	1.38	4.16	1.99667	-1.05899	2.54026e-07	2.21444e-06
100625356	ENSSSCG00000030461	18	14	18	7	5	5	1.03	0.8	1.04	0.41	0.29	0.29	0.956667	0.33	-1.53555	9.77132e-05	0.000490271
100625728	0	5	8	10	0	1	0	0.29	0.46	0.58	0	0.06	0	0.443333	0.02	-4.47032	4.53713e-06	3.09413e-05
100625890	ENSSSCG00000032652	348	350	330	121	98	64	19.97	20	19.1	7.08	5.73	3.67	19.69	5.49333	-1.84171	9.99486e-34	8.891e-32
100626060	ENSSSCG00000023225	29	32	25	0	12	3	1.66	1.83	1.45	0	0.7	0.17	1.64667	0.29	-2.50542	4.42948e-11	7.16774e-10
100626247	0	8655.51	8737.38	8677.25	1244.79	1172.34	1450.93	496.64	499.4	502.27	72.8	68.52	83.22	499.437	74.8467	-2.73829	6.24138e-300	2.00985e-296
100626336	0	1	3	3	0	0	0	0.06	0.17	0.17	0	0	0	0.133333	0.001	-7.05889	0.0166234	0.0446238
100626520	ENSSSCG00000040017	53	52	48	11	11	16	3.04	2.97	2.78	0.64	0.64	0.92	2.93	0.733333	-1.99836	3.51132e-16	9.91855e-15
100626657	ENSSSCG00000021712	3016	3048	2958	382	307	220	173.05	174.21	171.22	22.34	17.94	12.62	172.827	17.6333	-3.29295	1.77669e-141	1.43033e-138
100626812	ENSSSCG00000015135	72	94	103	23	44	31	4.13	5.37	5.96	1.35	2.57	1.78	5.15333	1.9	-1.43951	2.49988e-11	4.21031e-10
100627016	0	28	28	23	5	12.72	15.92	1.61	1.6	1.33	0.29	0.74	0.91	1.51333	0.646667	-1.22664	8.89386e-05	0.000451024
100627308	ENSSSCG00000026742	4	2	6	0	0	0	0.23	0.11	0.35	0	0	0	0.23	0.001	-7.84549	0.000613723	0.00253438
100627880	ENSSSCG00000010512	33	34	36	18	9	7	1.89	1.94	2.08	1.05	0.53	0.4	1.97	0.66	-1.57766	2.71753e-08	2.79942e-07
100627907	ENSSSCG00000028047	169	194	173	80	82	64	9.7	11.09	10.01	4.68	4.79	3.67	10.2667	4.38	-1.22897	1.64473e-19	5.96437e-18
100627924	ENSSSCG00000000146	535	594	549	135	193	125	30.7	33.95	31.78	7.9	11.28	7.17	32.1433	8.78333	-1.87168	2.46238e-48	3.53989e-46
100627946	ENSSSCG00000016175	20	12	12	5	3	6	1.15	0.69	0.69	0.29	0.18	0.34	0.843333	0.27	-1.64314	0.000198269	0.000926656
100627993	ENSSSCG00000027967	5	4	4	0	0	0	0.29	0.23	0.23	0	0	0	0.25	0.001	-7.96578	0.000269003	0.001218
100628118	ENSSSCG00000025858	1139	1130	1109	538	608	426	65.35	64.59	64.19	31.46	35.54	24.43	64.71	30.4767	-1.08628	1.63126e-25	9.08818e-24
100736618	ENSSSCG00000000510	720	746	750	362	381	304	41.31	42.64	43.41	21.17	22.27	17.44	42.4533	20.2933	-1.06487	1.6357e-31	1.2847e-29
100736760	ENSSSCG00000016452	10	6	10	0	0	0	0.57	0.34	0.58	0	0	0	0.496667	0.001	-8.95613	4.69458e-08	4.65726e-07
100737024	ENSSSCG00000013546	5	9	7	5	0	1	0.29	0.51	0.41	0.29	0	0.06	0.403333	0.116667	-1.78958	0.00775645	0.0230546
100737299	ENSSSCG00000014176	362	354	343	168	126	173	20.77	20.23	19.85	9.83	7.36	9.92	20.2833	9.03667	-1.16643	5.20984e-25	2.82437e-23
100737576	ENSSSCG00000002474	75	87	82	33	22	17	4.3	4.97	4.75	1.93	1.29	0.98	4.67333	1.4	-1.73903	3.22289e-18	1.08334e-16
100737974	ENSSSCG00000039270	6	11	8	0	0	0	0.34	0.63	0.46	0	0	0	0.476667	0.001	-8.89684	9.63101e-08	9.05777e-07
100738346	0	79.78	88.07	100.17	43.07	31.43	43.93	4.58	5.03	5.8	2.52	1.84	2.52	5.13667	2.29333	-1.16339	4.35193e-11	7.04933e-10
100738479	ENSSSCG00000014672	86	100	122	23	11	16	4.93	5.72	7.06	1.35	0.64	0.92	5.90333	0.97	-2.60547	6.53294e-30	4.78122e-28
100738764	ENSSSCG00000039175	4	8	7	1	0	0	0.23	0.46	0.41	0.06	0	0	0.366667	0.02	-4.1964	5.25635e-05	0.000281078
100738906	ENSSSCG00000033816	8	16	25	10	7	1	0.46	0.91	1.45	0.58	0.41	0.06	0.94	0.35	-1.42531	0.00555278	0.0172664
100739122	0	9	8	6	0	0	3	0.52	0.46	0.35	0	0	0.17	0.443333	0.0566667	-2.96782	0.000114909	0.000567879
100739231	ENSSSCG00000039227	4	5	5	0	2	0	0.23	0.29	0.29	0	0.12	0	0.27	0.04	-2.75489	0.00462226	0.014682
100739264	ENSSSCG00000035420	169.7	170.11	162.01	19.85	31.04	25.83	9.74	9.72	9.38	1.16	1.81	1.48	9.61333	1.48333	-2.69619	5.87194e-64	1.3476e-61
100739365	ENSSSCG00000005424	196	182	179	92	78	95	11.25	10.4	10.36	5.38	4.56	5.45	10.67	5.13	-1.05653	2.29906e-17	7.07785e-16
100739522	ENSSSCG00000020720	121	158	143	50	69	52	6.94	9.03	8.28	2.92	4.03	2.98	8.08333	3.31	-1.28812	1.38862e-15	3.65928e-14
100739671	ENSSSCG00000016900	299	312	336	116	117	105	17.16	17.83	19.45	6.78	6.84	6.02	18.1467	6.54667	-1.47087	3.02445e-39	3.29031e-37
100739731	ENSSSCG00000030113	2	4	4	1	0	0	0.11	0.23	0.23	0.06	0	0	0.19	0.02	-3.24793	0.0126587	0.0352749
102158693	ENSSSCG00000037541	4	2	1	0	0	0	0.23	0.11	0.06	0	0	0	0.133333	0.001	-7.05889	0.017074	0.0456272
102158881	ENSSSCG00000025176	4313	4065	4128	2020	1931	2015	247.47	232.34	238.94	118.13	112.86	115.58	239.583	115.523	-1.05234	1.99263e-69	5.17472e-67
102159116	ENSSSCG00000009489	2228	2280	2173	1146	1068	1023	127.84	130.32	125.78	67.02	62.42	58.68	127.98	62.7067	-1.02923	7.91342e-53	1.31355e-50
102159180	ENSSSCG00000040130	195	198	219	84	84	58	11.19	11.32	12.68	4.91	4.91	3.33	11.73	4.38333	-1.4201	1.04366e-23	5.12315e-22
102159947	ENSSSCG00000017886	685.67	633.64	642.85	110.92	99.79	71.81	39.34	36.22	37.21	6.49	5.83	4.12	37.59	5.48	-2.7781	4.6607e-127	3.00168e-124
102160472	ENSSSCG00000014851	2	5	6	0	1	0	0.11	0.29	0.35	0	0.06	0	0.25	0.02	-3.64386	0.00223133	0.00790815
102161784	ENSSSCG00000030801	5.9	4.9	7.33	0	2.36	1.02	0.34	0.28	0.42	0	0.14	0.06	0.346667	0.0666667	-2.37851	0.0017136	0.00626348
102162068	0	3	1	6	0	0	0	0.17	0.06	0.35	0	0	0	0.193333	0.001	-7.59495	0.00267281	0.00920729
102162203	ENSSSCG00000000295	14	15	13	0	0	0	0.8	0.86	0.75	0	0	0	0.803333	0.001	-9.64985	8.22337e-13	1.62659e-11
102162205	0	43	27	36	12	9	7	2.47	1.54	2.08	0.7	0.53	0.4	2.03	0.543333	-1.90157	4.02233e-10	5.65127e-09
102162371	ENSSSCG00000008101	1252	1257	1238	563	584	635	71.84	71.85	71.66	32.93	34.13	36.42	71.7833	34.4933	-1.05733	6.77576e-53	1.13642e-50
102163208	ENSSSCG00000033623	5	3	5	1	1	0	0.29	0.17	0.29	0.06	0.06	0	0.25	0.04	-2.64386	0.00807696	0.0238969
102164033	ENSSSCG00000036029	5	6	2	1	1	0	0.29	0.34	0.12	0.06	0.06	0	0.25	0.04	-2.64386	0.0085953	0.025222
102165327	0	54	55	63	30	20	25	3.1	3.14	3.65	1.75	1.17	1.43	3.29667	1.45	-1.18496	1.65644e-08	1.79116e-07
102165339	0	15	8	27	5	10	8	0.86	0.46	1.56	0.29	0.58	0.46	0.96	0.443333	-1.11464	0.0142759	0.0391712
102167387	ENSSSCG00000027161	11	11	11	3	7	4	0.63	0.63	0.64	0.18	0.41	0.23	0.633333	0.273333	-1.2123	0.0092221	0.0267879
102167710	ENSSSCG00000033613	247	244	253	83	70	101	14.17	13.95	14.64	4.85	4.09	5.79	14.2533	4.91	-1.5375	3.39938e-35	3.20078e-33
103158530	ENSSSCG00000017956	99	87	74	16	21	22	5.68	4.97	4.28	0.94	1.23	1.26	4.97667	1.14333	-2.12193	8.22501e-25	4.38513e-23
106504126	ENSSSCG00000037669	3	2	2	0	0	0	0.17	0.11	0.12	0	0	0	0.133333	0.001	-7.05889	0.0162176	0.043724
106504156	ENSSSCG00000038724	222	237	232	100	88	102	12.74	13.55	13.43	5.85	5.14	5.85	13.24	5.61333	-1.23797	6.60192e-27	3.98118e-25
106504168	0	182	168	164	56	52	44	10.44	9.6	9.49	3.28	3.04	2.52	9.84333	2.94667	-1.74006	3.42454e-36	3.28206e-34
106504179	0	20	5	9	3	3	1	1.15	0.29	0.52	0.18	0.18	0.06	0.653333	0.14	-2.22239	0.000420798	0.00181351
106508173	0	1	2.75	3	0	0	0	0.06	0.16	0.17	0	0	0	0.13	0.001	-7.02237	0.0165684	0.0445133
106508189	ENSSSCG00000031897	5	2	3	0	0	0	0.29	0.11	0.17	0	0	0	0.19	0.001	-7.56986	0.002197	0.00780364
106510284	ENSSSCG00000000148	210.69	201.77	238	78	79	38	12.09	11.53	13.78	4.56	4.62	2.18	12.4667	3.78667	-1.71908	8.77124e-20	3.25405e-18
110255173	0	401.4	243.62	449	10.89	0	0	23.03	13.92	25.99	0.64	0	0	20.98	0.213333	-6.61976	2.79501e-80	9.00049e-78
110255236	ENSSSCG00000004687	5687.95	5778.36	6005.25	2225.64	2058.84	2051.29	326.37	330.27	347.61	130.16	120.33	117.66	334.75	122.717	-1.44775	2.3625e-114	1.35852e-111
110255294	0	28.58	32.96	42.19	12.59	15.89	17.41	1.64	1.88	2.44	0.74	0.93	1	1.98667	0.89	-1.15847	1.67832e-05	9.99727e-05
110255824	ENSSSCG00000031955	20	11	21	5	9	3	1.15	0.63	1.22	0.29	0.53	0.17	1	0.33	-1.59946	0.000110801	0.000549942
110255948	ENSSSCG00000036383	12710	12240	12241	2920	3148	3070	729.28	699.59	708.55	170.77	183.99	176.09	712.473	176.95	-2.00949	4.2153e-252	1.13118e-248
110256043	0	27	23	23	4	5	8	1.55	1.31	1.33	0.23	0.29	0.46	1.39667	0.326667	-2.0961	4.64391e-09	5.5675e-08
110256069	ENSSSCG00000039412	4	6	7	0	1	2	0.23	0.34	0.41	0	0.06	0.11	0.326667	0.0566667	-2.52725	0.00295779	0.0100514
110256156	ENSSSCG00000039498	61	72	55	16	24	22	3.5	4.12	3.18	0.94	1.4	1.26	3.6	1.2	-1.58496	1.9364e-13	4.11862e-12
110256385	ENSSSCG00000034802	1368.02	1309.24	1294.59	415.44	351.66	303.72	78.49	74.83	74.94	24.3	20.55	17.42	76.0867	20.7567	-1.87407	2.75154e-89	1.10757e-86
110257072	ENSSSCG00000037351	2	3	3	0	0	0	0.11	0.17	0.17	0	0	0	0.15	0.001	-7.22882	0.00817408	0.0241386
110257620	ENSSSCG00000033909	12.74	3.74	9.32	0	0	0	0.73	0.21	0.54	0	0	0	0.493333	0.001	-8.94642	1.55008e-07	1.40449e-06
110257900	ENSSSCG00000034469	1	3.69	2.48	0	0	0	0.06	0.21	0.14	0	0	0	0.136667	0.001	-7.09452	0.0167234	0.04484
110258192	ENSSSCG00000035911	6	6	5	0	0	0	0.34	0.34	0.29	0	0	0	0.323333	0.001	-8.33688	1.7451e-05	0.000103606
110258908	ENSSSCG00000036465	6.73	8.36	9.77	0	7	0	0.39	0.48	0.57	0	0.41	0	0.48	0.136667	-1.81237	0.00407118	0.013168
110259316	ENSSSCG00000036963	12	9	12	1	0	0	0.69	0.51	0.69	0.06	0	0	0.63	0.02	-4.97728	6.63313e-09	7.72235e-08
110259360	ENSSSCG00000035176	12	15	13	3	8	2	0.69	0.86	0.75	0.18	0.47	0.11	0.766667	0.253333	-1.59756	0.00040992	0.00177137
110260254	ENSSSCG00000034943	264	288	286	125	145	116	15.15	16.46	16.55	7.31	8.47	6.65	16.0533	7.47667	-1.10241	6.89024e-22	3.02288e-20
110260416	ENSSSCG00000034551	55	63	52	22	28	23	3.16	3.6	3.01	1.29	1.64	1.32	3.25667	1.41667	-1.2009	8.293e-09	9.46991e-08
110261124	0	8502	8354	8275	811	922	847	487.83	477.48	478.99	47.43	53.89	48.58	481.433	49.9667	-3.2683	0	0
110261151	ENSSSCG00000038675	38	41	38	10	9	13	2.18	2.34	2.2	0.58	0.53	0.75	2.24	0.62	-1.85316	1.14884e-11	2.00406e-10
110261482	0	35	41	57	8	10	16	2.01	2.34	3.3	0.47	0.58	0.92	2.55	0.656667	-1.95726	3.66882e-11	6.02157e-10
110261483	0	77	93	82	32	38	34	4.42	5.32	4.75	1.87	2.22	1.95	4.83	2.01333	-1.26244	8.20122e-13	1.62421e-11
110261669	0	14.06	15.78	6.47	5.26	2.01	1.01	0.81	0.9	0.37	0.31	0.12	0.06	0.693333	0.163333	-2.08573	8.51245e-05	0.000432772
110261685	0	1518.33	1620.04	1667.38	222.57	80.63	0	87.12	92.6	96.51	13.02	4.71	0	92.0767	5.91	-3.96161	8.95089e-10	1.18714e-08
110261743	0	315.17	337.93	338.12	84.35	188.14	197.73	18.08	19.31	19.57	4.93	11	11.34	18.9867	9.09	-1.06263	3.81256e-07	3.20889e-06
110262272	0	1083.77	943.87	940.83	20.51	11.91	34.31	62.18	53.95	54.46	1.2	0.7	1.97	56.8633	1.29	-5.46206	4.28192e-308	2.29811e-304
396554	ENSSSCG00000013916	724	714	726	156	175	289	41.54	40.81	42.02	9.12	10.23	16.58	41.4567	11.9767	-1.79138	1.35747e-30	1.02613e-28
396613	ENSSSCG00000017705	138	156	131	41	45	50	7.92	8.92	7.58	2.4	2.63	2.87	8.14	2.63333	-1.62814	2.94766e-27	1.82539e-25
396616	ENSSSCG00000021068	170.12	157.53	161.04	71.28	103.17	62.82	9.76	9	9.32	4.17	6.03	3.6	9.36	4.6	-1.02487	6.73111e-11	1.05838e-09
396645	ENSSSCG00000034980	9	5	10	3	0	3	0.52	0.29	0.58	0.18	0	0.17	0.463333	0.116667	-1.98966	0.00193676	0.0069778
396655	ENSSSCG00000016057	9493	9413	9349	3352	3110	2745	544.69	538.01	541.15	196.03	181.77	157.45	541.283	178.417	-1.60113	1.86077e-97	8.81182e-95
396677	ENSSSCG00000022447	1872	1884	1856	681	601	839	107.41	107.68	107.43	39.83	35.13	48.12	107.507	41.0267	-1.38979	5.39703e-52	8.86709e-50
396697	ENSSSCG00000005109	16	20	24	7	8	6	0.92	1.14	1.39	0.41	0.47	0.34	1.15	0.406667	-1.49972	3.14648e-05	0.000176829
396723	ENSSSCG00000030408	4682	4797	4810	431	427	209	268.65	274.18	278.42	25.21	24.96	11.99	273.75	20.72	-3.72376	2.09493e-82	7.02718e-80
396752	ENSSSCG00000008648	204	201	210	64	46	7	11.71	11.49	12.16	3.74	2.69	0.4	11.7867	2.27667	-2.37216	4.45545e-09	5.36153e-08
396764	ENSSSCG00000039798	6	9	5	1	1	4	0.34	0.51	0.29	0.06	0.06	0.23	0.38	0.116667	-1.70361	0.0109954	0.0312234
396777	ENSSSCG00000000774	1973	1969	1922	459	498	312	113.21	112.54	111.25	26.84	29.11	17.9	112.333	24.6167	-2.19008	9.78547e-72	2.71648e-69
396810	ENSSSCG00000008842	6	15	5	4	2	3	0.34	0.86	0.29	0.23	0.12	0.17	0.496667	0.173333	-1.51873	0.011788	0.0331238
396811	ENSSSCG00000003788	41	31	28	6	13	12.99	2.35	1.77	1.62	0.35	0.76	0.75	1.91333	0.62	-1.62575	4.17571e-08	4.1682e-07
396820	ENSSSCG00000017874	22	16	13	6	6	2	1.26	0.91	0.75	0.35	0.35	0.11	0.973333	0.27	-1.84997	1.22013e-05	7.53558e-05
396856	ENSSSCG00000010142	92	63	89	43	23	38	5.28	3.6	5.15	2.51	1.34	2.18	4.67667	2.01	-1.21829	3.78865e-08	3.81019e-07
396893	0	365	356	354	23	19	7	20.94	20.35	20.49	1.35	1.11	0.4	20.5933	0.953333	-4.43305	4.47623e-171	6.00598e-168
396943	ENSSSCG00000025133	71	83	88	19	31	32	4.07	4.74	5.09	1.11	1.81	1.84	4.63333	1.58667	-1.54605	3.85205e-15	9.73655e-14
396959	ENSSSCG00000010461	127	123	113	41	39	22	7.29	7.03	6.54	2.4	2.28	1.26	6.95333	1.98	-1.8122	1.98013e-25	1.09938e-23
396972	ENSSSCG00000017754	697	653	653	39	41	30	39.99	37.32	37.8	2.28	2.4	1.72	38.37	2.13333	-4.1688	2.16622e-246	4.96591e-243
396979	ENSSSCG00000027272	10	4	9	0	2	1	0.57	0.23	0.52	0	0.12	0.06	0.44	0.06	-2.87447	0.000143203	0.000693863
396982	ENSSSCG00000015662	16	10	14	0	1	0	0.92	0.57	0.81	0	0.06	0	0.766667	0.02	-5.26053	9.80616e-11	1.50227e-09
397003	ENSSSCG00000005222	54	65	64	39	18	27	3.1	3.72	3.7	2.28	1.05	1.55	3.50667	1.62667	-1.10818	6.45338e-07	5.19528e-06
397007	ENSSSCG00000011436	4	7	6	0	0	1	0.23	0.4	0.35	0	0	0.06	0.326667	0.02	-4.02975	0.000173695	0.000824244
397031	ENSSSCG00000033146	41	37	28	0	0	0	2.35	2.11	1.62	0	0	0	2.02667	0.001	-10.9849	1.38195e-29	9.97794e-28
397102	ENSSSCG00000008937	5	6	1	0	1	0	0.29	0.34	0.06	0	0.06	0	0.23	0.02	-3.52356	0.00464078	0.0147379
397108	ENSSSCG00000036246	2	15	8	1	0	0	0.11	0.86	0.46	0.06	0	0	0.476667	0.02	-4.57491	3.02307e-05	0.00017031
397112	ENSSSCG00000016504	3	1	4	0	0	0	0.17	0.06	0.23	0	0	0	0.153333	0.001	-7.26053	0.00863082	0.0253124
397128	ENSSSCG00000012077	16285	16189	15831	1940	2004	1227	934.41	925.3	916.35	113.46	117.13	70.38	925.353	100.323	-3.20535	1.85867e-107	9.97549e-105
397137	ENSSSCG00000009219	127	96	123	29	26	31	7.29	5.49	7.12	1.7	1.52	1.78	6.63333	1.66667	-1.99277	1.57538e-26	9.22369e-25
397150	ENSSSCG00000006288	6	4	4	1	0	1	0.34	0.23	0.23	0.06	0	0.06	0.266667	0.04	-2.73697	0.0046148	0.0146641
397158	ENSSSCG00000010459	332	315	314	131	118	101	19.05	18	18.18	7.66	6.9	5.79	18.41	6.78333	-1.44042	9.56449e-37	9.56508e-35
397161	ENSSSCG00000011899	3	7	3	0	1	1	0.17	0.4	0.17	0	0.06	0.06	0.246667	0.04	-2.62449	0.00882926	0.0258003
397163	ENSSSCG00000031144	24	14	15	4	4	7	1.38	0.8	0.87	0.23	0.23	0.4	1.01667	0.286667	-1.8264	1.34848e-05	8.21363e-05
397175	ENSSSCG00000006857	12211	11989	11537	3618	3514	3044	700.65	685.25	667.8	211.59	205.38	174.6	684.567	197.19	-1.7956	1.17368e-126	7.26825e-124
397182	ENSSSCG00000025924	1948	1854	1866	839	968	857	111.77	105.97	108.01	49.07	56.58	49.16	108.583	51.6033	-1.07327	5.01502e-50	7.76412e-48
397217	ENSSSCG00000006289	41	34	50	16	6	12	2.35	1.94	2.89	0.94	0.35	0.69	2.39333	0.66	-1.85848	9.86802e-11	1.51031e-09
397253	ENSSSCG00000006161	62	64	45	27	21	23	3.56	3.66	2.6	1.58	1.23	1.32	3.27333	1.37667	-1.24958	9.46821e-09	1.06607e-07
397255	ENSSSCG00000001832	131	125	121	15	18	8	7.52	7.14	7	0.88	1.05	0.46	7.22	0.796667	-3.17995	3.78016e-58	7.24576e-56
397257	ENSSSCG00000032600	141	137	153	20	25	29	8.09	7.83	8.86	1.17	1.46	1.66	8.26	1.43	-2.53013	3.754e-50	5.86827e-48
397269	ENSSSCG00000011946	364	373	335	193	161	156	20.89	21.32	19.39	11.29	9.41	8.95	20.5333	9.88333	-1.0549	9.44975e-23	4.34716e-21
397271	ENSSSCG00000032341	9	8	10	1	0	0	0.52	0.46	0.58	0.06	0	0	0.52	0.02	-4.70044	2.7844e-07	2.40771e-06
397319	ENSSSCG00000028711	11	19	26	3	2	5	0.63	1.09	1.5	0.18	0.12	0.29	1.07333	0.196667	-2.44827	2.0764e-07	1.83997e-06
397320	ENSSSCG00000014985	5506	5536	5367	2073	1961	2904	315.93	316.42	310.66	121.23	114.61	166.57	314.337	134.137	-1.22861	5.00493e-29	3.45856e-27
397349	ENSSSCG00000004728	4	5	2	0	0	0	0.23	0.29	0.12	0	0	0	0.213333	0.001	-7.73697	0.00111954	0.00431545
397382	ENSSSCG00000006525	12	6	21	6	7	3	0.69	0.34	1.22	0.35	0.41	0.17	0.75	0.31	-1.27462	0.0108965	0.0309863
397406	ENSSSCG00000006357	25	31	26	0	3	2	1.43	1.77	1.5	0	0.18	0.11	1.56667	0.0966667	-4.01854	3.5185e-18	1.17534e-16
397414	ENSSSCG00000032282	51	57	57	2	0	0	2.93	3.26	3.3	0.12	0	0	3.16333	0.04	-6.3053	1.8124e-43	2.35334e-41
397421	0	13	14	11	4	0	3	0.75	0.8	0.64	0.23	0	0.17	0.73	0.133333	-2.45286	4.99968e-06	3.384e-05
397535	ENSSSCG00000010543	36	37	39	28	11	14	2.07	2.11	2.26	1.64	0.64	0.8	2.14667	1.02667	-1.06413	8.77394e-05	0.000445644
397549	ENSSSCG00000014833	6	4	2	0	1	0	0.34	0.23	0.12	0	0.06	0	0.23	0.02	-3.52356	0.00406702	0.0131607
397570	0	941	829	897	132	144	68	53.99	47.38	51.92	7.72	8.42	3.9	51.0967	6.68	-2.93531	2.39373e-68	6.02209e-66
397582	ENSSSCG00000012371	32	19	23	10	8	9	1.84	1.09	1.33	0.58	0.47	0.52	1.42	0.523333	-1.44009	1.26537e-05	7.77919e-05
397588	ENSSSCG00000008496	2179	2166	2283.49	722	657.31	438.71	125.03	123.8	132.18	42.22	38.42	25.16	127.003	35.2667	-1.84849	4.05157e-44	5.34707e-42
397623	ENSSSCG00000007146	36	41	34	0	0	0	2.07	2.34	1.97	0	0	0	2.12667	0.001	-11.0544	3.61042e-32	2.90657e-30
397626	ENSSSCG00000029886	97	114	103	9	13	11	5.57	6.52	5.96	0.53	0.76	0.63	6.01667	0.64	-3.23282	1.77161e-50	2.82422e-48
397644	ENSSSCG00000016957	6	5	3	0	0	0	0.34	0.29	0.17	0	0	0	0.266667	0.001	-8.05889	0.000143878	0.000696085
397646	ENSSSCG00000016778	181	168	190	104	78	75	10.39	9.6	11	6.08	4.56	4.3	10.33	4.98	-1.05262	6.15999e-14	1.39301e-12
397675	ENSSSCG00000011326	41	40	31	8	7	12	2.35	2.29	1.79	0.47	0.41	0.69	2.14333	0.523333	-2.03405	4.4937e-12	8.24067e-11
397684	ENSSSCG00000036618	42	46	31	0	0	1	2.41	2.63	1.79	0	0	0.06	2.27667	0.02	-6.83078	1.41019e-30	1.061e-28
399541	ENSSSCG00000005503	147	145	177	75	74	54	8.43	8.29	10.25	4.39	4.33	3.1	8.99	3.94	-1.19013	5.71367e-15	1.43073e-13
406191	ENSSSCG00000020906	299	347	314	166	121	90	17.16	19.83	18.18	9.71	7.07	5.16	18.39	7.31333	-1.33032	3.4729e-16	9.82728e-15
414371	ENSSSCG00000024344	4	1	8	0	0	0	0.23	0.06	0.46	0	0	0	0.25	0.001	-7.96578	0.000569649	0.00237307
414374	ENSSSCG00000011322	22	19	26	3	0	4	1.26	1.09	1.5	0.18	0	0.23	1.28333	0.136667	-3.23116	1.09184e-12	2.13088e-11
414379	ENSSSCG00000040638	65	44	65	13	9	13	3.73	2.51	3.76	0.76	0.53	0.75	3.33333	0.68	-2.29336	7.32133e-18	2.35291e-16
445003	ENSSSCG00000011038	59	58	48	11	13	15	3.39	3.32	2.78	0.64	0.76	0.86	3.16333	0.753333	-2.07009	1.42423e-17	4.47882e-16
445460	ENSSSCG00000038706	117	121	113	0	1	0	6.71	6.92	6.54	0	0.06	0	6.72333	0.02	-8.39303	5.69655e-95	2.62058e-92
445461	0	75	82	100	0	0	0	4.3	4.69	5.79	0	0	0	4.92667	0.001	-12.2664	1.05011e-63	2.34831e-61
445527	ENSSSCG00000036747	8	7	4	1	1	1	0.46	0.4	0.23	0.06	0.06	0.06	0.363333	0.06	-2.59826	0.00102922	0.0040144
445528	ENSSSCG00000001470	5	4	4	0	1	0	0.29	0.23	0.23	0	0.06	0	0.25	0.02	-3.64386	0.00198187	0.00712599
448808	ENSSSCG00000015413	190	205	183	76	78	98	10.9	11.72	10.59	4.44	4.56	5.62	11.07	4.87333	-1.18367	2.29752e-20	9.06676e-19
494019	ENSSSCG00000032474	27	29	22	9	4	4	1.55	1.66	1.27	0.53	0.23	0.23	1.49333	0.33	-2.178	7.56174e-10	1.01701e-08
497061	ENSSSCG00000012026	347	367	321	139	138	157	19.91	20.98	18.58	8.13	8.07	9.01	19.8233	8.40333	-1.23817	9.6502e-32	7.69198e-30
503659	ENSSSCG00000011713	4	10	6	0	0	0	0.23	0.57	0.35	0	0	0	0.383333	0.001	-8.58246	3.395e-06	2.374e-05
574065	ENSSSCG00000005193	13	5	14	1	0	3	0.75	0.29	0.81	0.06	0	0.17	0.616667	0.0766667	-3.00782	9.55781e-06	6.04677e-05
595128	ENSSSCG00000009881	8286	8127	8285	1496	1358	802	475.44	464.51	479.57	87.49	79.37	46	473.173	70.9533	-2.73743	2.07598e-60	4.28531e-58
606743	ENSSSCG00000021059	13	14	12	7	4	8	0.75	0.8	0.69	0.41	0.23	0.46	0.746667	0.366667	-1.026	0.0136794	0.0377337
606749	ENSSSCG00000004612	15	12	15.02	5	3.88	1.96	0.86	0.69	0.87	0.29	0.23	0.11	0.806667	0.21	-1.94158	3.24677e-05	0.00018202
613131	ENSSSCG00000006350	5.74	8.71	15.1	0	0	0	0.33	0.5	0.87	0	0	0	0.566667	0.001	-9.14636	2.09301e-08	2.22146e-07
654325	ENSSSCG00000007436	564	572	586	82	119	175	32.36	32.69	33.92	4.8	6.96	10.04	32.99	7.26667	-2.18266	3.25146e-40	3.63554e-38
654411	ENSSSCG00000001844	17	11	14	6	5	1	0.98	0.63	0.81	0.35	0.29	0.06	0.806667	0.233333	-1.78958	9.43294e-05	0.000475814
733579	ENSSSCG00000014670	1936	1903	1825	471	473	375	111.08	108.77	105.64	27.55	27.65	21.51	108.497	25.57	-2.08513	7.33327e-135	4.91971e-132
733702	ENSSSCG00000015405	238	223	235	56	57	47	13.66	12.75	13.6	3.28	3.33	2.7	13.3367	3.10333	-2.10351	4.53241e-58	8.58545e-56
780421	ENSSSCG00000031346	18	18	25	6	9	13	1.03	1.03	1.45	0.35	0.53	0.75	1.17	0.543333	-1.1066	0.00108989	0.00421439

## Sheet: lncPLAAT3-AS--NC down
id	pig ensembl id	read_count_lncRNA_1	read_count_lncRNA_2	read_count_lncRNA_3	read_count_control_1	read_count_control_2	read_count_control_3	read_count_lncRNA_1_CPM	read_count_lncRNA_2_CPM	read_count_lncRNA_3_CPM	read_count_control_1_CPM	read_count_control_2_CPM	read_count_control_3_CPM	C_mean	A_mean	log2(fc)	PValue	FDR
100037276	ENSSSCG00000015886	4	2	4	10	10	19	0.23	0.11	0.23	0.58	0.58	1.09	0.19	0.75	1.98089	9.4854e-05	0.000477861
100037988	ENSSSCG00000033368	2112	2069	2068	4085	4203	4444	121.18	118.26	119.7	238.9	245.65	254.9	119.713	246.483	1.04191	9.14902e-70	2.41489e-67
100037996	ENSSSCG00000021825	1482.68	1550.47	1539.25	2798.53	3091.76	3622.85	85.07	88.62	89.1	163.66	180.7	207.8	87.5967	184.053	1.07118	4.52782e-38	4.70339e-36
100037997	0	8557	7911	8568	19779	21131	23815	490.99	452.16	495.95	1156.72	1235.04	1365.97	479.7	1252.58	1.38469	2.97461e-81	9.77433e-79
100038000	ENSSSCG00000004480	286	244	259	551	542	578	16.41	13.95	14.99	32.22	31.68	33.15	15.1167	32.35	1.09763	3.48961e-35	3.26664e-33
100038010	ENSSSCG00000044762	3	3	6	24	27	36	0.17	0.17	0.35	1.4	1.58	2.06	0.23	1.68	2.86876	7.39002e-14	1.64801e-12
100048953	ENSSSCG00000025652	25	16	27	56	51	108	1.43	0.91	1.56	3.28	2.98	6.19	1.3	4.15	1.6746	5.01131e-08	4.95013e-07
100101923	ENSSSCG00000000261	275	268	243	500	659	672	15.78	15.32	14.07	29.24	38.52	38.54	15.0567	35.4333	1.2347	8.15439e-27	4.86273e-25
100124383	ENSSSCG00000024914	6	6	10	22	43	33	0.34	0.34	0.58	1.29	2.51	1.89	0.42	1.89667	2.175	8.6556e-10	1.15272e-08
100125343	ENSSSCG00000026850	3	5	7	10	15	13	0.17	0.29	0.41	0.58	0.88	0.75	0.29	0.736667	1.34496	0.00284514	0.00972189
100127486	ENSSSCG00000017934	5	6	4	16	18	16	0.29	0.34	0.23	0.94	1.05	0.92	0.286667	0.97	1.75861	2.19326e-05	0.000127348
100127488	ENSSSCG00000006590	2	4	4	20	6	7	0.11	0.23	0.23	1.17	0.35	0.4	0.19	0.64	1.75207	0.0041597	0.0134219
100127489	0	6	8	8	22	31	8	0.34	0.46	0.46	1.29	1.81	0.46	0.42	1.18667	1.49845	0.00134885	0.00508259
100141408	ENSSSCG00000007490	0	1	0	24	20	31	0	0.06	0	1.4	1.17	1.78	0.02	1.45	6.17991	4.95188e-20	1.87601e-18
100144463	ENSSSCG00000001388	0	0	0	19	21	11	0	0	0	1.11	1.23	0.63	0.001	0.99	9.95128	1.59891e-14	3.85967e-13
100144482	ENSSSCG00000030903	0	0	0	7	9	4	0	0	0	0.41	0.53	0.23	0.001	0.39	8.60733	2.92183e-06	2.07427e-05
100151779	ENSSSCG00000012408	65	68	79	170	173	114	3.73	3.89	4.57	9.94	10.11	6.54	4.06333	8.86333	1.12519	3.33851e-10	4.74853e-09
100151861	ENSSSCG00000006631	0	0	0	3	0	4	0	0	0	0.18	0	0.23	0.001	0.136667	7.09452	0.0186379	0.0491384
100152077	ENSSSCG00000000252	34	35	43	78	94	299	1.95	2	2.49	4.56	5.49	17.15	2.14667	9.06667	2.07847	2.16402e-07	1.91025e-06
100152125	ENSSSCG00000011806	1157	1160	1264	3422	3347	4509	66.39	66.3	73.16	200.13	195.62	258.63	68.6167	218.127	1.66854	6.46983e-63	1.427e-60
100152267	ENSSSCG00000004803	22	18	21	107	143	30	1.26	1.03	1.22	6.26	8.36	1.72	1.17	5.44667	2.21887	3.89712e-07	3.27322e-06
100152302	ENSSSCG00000006489	1	1	1	6	6	4	0.06	0.06	0.06	0.35	0.35	0.23	0.06	0.31	2.36923	0.00482439	0.0152398
100152360	ENSSSCG00000004534	0	1	0	4	7	5	0	0.06	0	0.23	0.41	0.29	0.02	0.31	3.9542	0.000325242	0.00144183
100152588	ENSSSCG00000004891	0	0	0	3	1	3	0	0	0	0.18	0.06	0.17	0.001	0.136667	7.09452	0.0165473	0.0444789
100152692	ENSSSCG00000039186	2	1	1	3	5	13	0.11	0.06	0.06	0.18	0.29	0.75	0.0766667	0.406667	2.40718	0.00274012	0.00940696
100152900	ENSSSCG00000010770	27	18	15	65	73	70	1.55	1.03	0.87	3.8	4.27	4.02	1.15	4.03	1.80915	6.76542e-18	2.19175e-16
100152934	ENSSSCG00000006186	250	282	268	993	879	829	14.34	16.12	15.51	58.07	51.37	47.55	15.3233	52.33	1.77191	5.34921e-74	1.53799e-71
100153190	ENSSSCG00000005352	1	1	0	10	2	4	0.06	0.06	0	0.58	0.12	0.23	0.04	0.31	2.9542	0.00296368	0.010065
100153225	ENSSSCG00000011398	244	218	230	521	540	500	14	12.46	13.31	30.47	31.56	28.68	13.2567	30.2367	1.18958	1.52323e-38	1.63503e-36
100153302	ENSSSCG00000002313	7	7	8	29	29	19	0.4	0.4	0.46	1.7	1.69	1.09	0.42	1.49333	1.83007	1.27704e-07	1.17629e-06
100153407	ENSSSCG00000000062	32	33	32	68	67	61	1.84	1.89	1.85	3.98	3.92	3.5	1.86	3.8	1.0307	1.98069e-08	2.11199e-07
100153546	0	9.38	12.54	10.03	25	38.54	12.13	0.54	0.72	0.58	1.46	2.25	0.7	0.613333	1.47	1.26107	0.00175498	0.00639877
100153766	ENSSSCG00000011249	7	7	8	18	14	13	0.4	0.4	0.46	1.05	0.82	0.75	0.42	0.873333	1.05614	0.00816078	0.0241139
100154062	ENSSSCG00000005593	62	58	60	189	222	263	3.56	3.32	3.47	11.05	12.98	15.09	3.45	13.04	1.91828	2.53757e-36	2.46129e-34
100154343	ENSSSCG00000010651	1	0	0	2	5	7	0.06	0	0	0.12	0.29	0.4	0.02	0.27	3.75489	0.00129962	0.00492008
100154378	ENSSSCG00000004027	8	9	5	24	23	29	0.46	0.51	0.29	1.4	1.34	1.66	0.42	1.46667	1.80408	9.72268e-08	9.13864e-07
100154454	0	3	3	0	7	5	7	0.17	0.17	0	0.41	0.29	0.4	0.113333	0.366667	1.6939	0.0162289	0.0437442
100154641	ENSSSCG00000011959	259	282	310	886	936	991	14.86	16.12	17.94	51.82	54.71	56.84	16.3067	54.4567	1.73965	1.7088e-89	7.05471e-87
100154994	ENSSSCG00000004889	0	0	1	3	4	3	0	0	0.06	0.18	0.23	0.17	0.02	0.193333	3.27302	0.0124834	0.0348586
100155068	ENSSSCG00000016032	3	0	2	7	6	12	0.17	0	0.12	0.41	0.35	0.69	0.0966667	0.483333	2.32193	0.000498585	0.00210425
100155089	ENSSSCG00000026339	14	8	15	59	69	42	0.8	0.46	0.87	3.45	4.03	2.41	0.71	3.29667	2.21512	2.93123e-15	7.51526e-14
100155282	ENSSSCG00000010332	690	730	722	1927	1804	1621	39.59	41.72	41.79	112.7	105.44	92.98	41.0333	103.707	1.33764	1.43472e-62	3.08006e-60
100155684	ENSSSCG00000026210	0	0	0	3	1	6	0	0	0	0.18	0.06	0.34	0.001	0.193333	7.59495	0.00259386	0.00897375
100155795	ENSSSCG00000001063	194	217	172	424	406	384	11.13	12.4	9.96	24.8	23.73	22.03	11.1633	23.52	1.07512	2.21169e-25	1.21954e-23
100155836	ENSSSCG00000004894	10	11	7	14	16	29	0.57	0.63	0.41	0.82	0.94	1.66	0.536667	1.14	1.08694	0.00360973	0.011888
100155893	ENSSSCG00000002294	22	17	24	60	46	57	1.26	0.97	1.39	3.51	2.69	3.27	1.20667	3.15667	1.38737	4.50758e-10	6.26199e-09
100156435	ENSSSCG00000011441	2	1	0	8	8	2	0.11	0.06	0	0.47	0.47	0.11	0.0566667	0.35	2.62678	0.00243017	0.00849874
100156444	ENSSSCG00000001798	3	1	3	9	9	25	0.17	0.06	0.17	0.53	0.53	1.43	0.133333	0.83	2.63807	1.63768e-05	9.76963e-05
100156744	ENSSSCG00000001025	68	50	62	94	94	192	3.9	2.86	3.59	5.5	5.49	11.01	3.45	7.33333	1.08787	2.24207e-05	0.000129995
100156949	ENSSSCG00000011837	4	4	1	3	11	14	0.23	0.23	0.06	0.18	0.64	0.8	0.173333	0.54	1.63941	0.00740378	0.0221618
100157073	ENSSSCG00000010184	586	624	578	1344	1562	1597	33.62	35.67	33.46	78.6	91.29	91.6	34.25	87.1633	1.34762	2.93531e-65	7.05395e-63
100157237	ENSSSCG00000042718	10	3	6	22	17	13	0.57	0.17	0.35	1.29	0.99	0.75	0.363333	1.01	1.47499	0.000285923	0.00128737
100157387	ENSSSCG00000004759	7	7	2	20	21	38	0.4	0.4	0.12	1.17	1.23	2.18	0.306667	1.52667	2.31564	1.33582e-08	1.46817e-07
100157531	ENSSSCG00000006491	18	10	7	22	32	24	1.03	0.57	0.41	1.29	1.87	1.38	0.67	1.51333	1.1755	0.000297391	0.00133341
100157642	ENSSSCG00000042607	269	290	312	616	561	795	15.43	16.58	18.06	36.03	32.79	45.6	16.69	38.14	1.19232	4.69149e-23	2.2087e-21
100157948	ENSSSCG00000000289	6	4	5	12	17	24	0.34	0.23	0.29	0.7	0.99	1.38	0.286667	1.02333	1.83583	1.43098e-05	8.68133e-05
100157954	0	23	19	37	53	58	51	1.32	1.09	2.14	3.1	3.39	2.93	1.51667	3.14	1.04986	2.33029e-06	1.681e-05
100158027	0	5	4	4	12	11	7	0.29	0.23	0.23	0.7	0.64	0.4	0.25	0.58	1.21412	0.016086	0.0434347
100158028	ENSSSCG00000004458	303	279	324	560	611	668	17.39	15.95	18.75	32.75	35.71	38.31	17.3633	35.59	1.03543	1.34987e-28	9.05591e-27
100158059	ENSSSCG00000005997	1759	1802	1714	4104	3772	4680	100.93	103	99.21	240.01	220.46	268.43	101.047	242.967	1.26574	1.33744e-62	2.91001e-60
100158236	ENSSSCG00000015707	10	9	8	17	24	24	0.57	0.51	0.46	0.99	1.4	1.38	0.513333	1.25667	1.29163	0.000159269	0.000762528
100187727	ENSSSCG00000023162	7	7	8	14	17	43	0.4	0.4	0.46	0.82	0.99	2.47	0.42	1.42667	1.76419	0.000131058	0.000640995
100270689	ENSSSCG00000029521	84	72	74	140	175	204	4.82	4.12	4.28	8.19	10.23	11.7	4.40667	10.04	1.188	3.02708e-14	7.05341e-13
100270691	ENSSSCG00000007569	0	1	1	5	4	6	0	0.06	0.06	0.29	0.23	0.34	0.04	0.286667	2.8413	0.00257802	0.00893621
100270724	0	11	8	6	15	14	23	0.63	0.46	0.35	0.88	0.82	1.32	0.48	1.00667	1.06848	0.00439636	0.0140504
100301483	ENSSSCG00000032857	16	14	9	40	47	40	0.92	0.8	0.52	2.34	2.75	2.29	0.746667	2.46	1.72012	3.62578e-11	5.96309e-10
100510966	ENSSSCG00000003832	10	16	8	34	25	53	0.57	0.91	0.46	1.99	1.46	3.04	0.646667	2.16333	1.74216	3.50109e-07	2.96534e-06
100511119	ENSSSCG00000014034	4	5	2	9	10	9	0.23	0.29	0.12	0.53	0.58	0.52	0.213333	0.543333	1.34873	0.0106673	0.0304744
100511241	0	1176	1065	1106	2193	2489	2595	67.48	60.87	64.02	128.25	145.47	148.84	64.1233	140.853	1.13527	7.29286e-52	1.18608e-49
100511286	ENSSSCG00000015696	20.2	10.98	22.69	31.15	43.38	48.79	1.16	0.63	1.31	1.82	2.54	2.8	1.03333	2.38667	1.20769	6.36178e-06	4.20143e-05
100511642	ENSSSCG00000003709	151	160	142	239	215	551	8.66	9.15	8.22	13.98	12.57	31.6	8.67667	19.3833	1.1596	1.12924e-05	7.02005e-05
100511654	ENSSSCG00000026404	145	148	141	320	313	410	8.32	8.46	8.16	18.71	18.29	23.52	8.31333	20.1733	1.27895	2.19602e-25	1.21506e-23
100511692	ENSSSCG00000023176	31	22	27	52	55	64	1.78	1.26	1.56	3.04	3.21	3.67	1.53333	3.30667	1.10871	4.15068e-08	4.14836e-07
100511753	ENSSSCG00000006935	8	9	10	14	9	39	0.46	0.51	0.58	0.82	0.53	2.24	0.516667	1.19667	1.21172	0.0163259	0.0439571
100512036	ENSSSCG00000038701	20	21	33	49	55	64	1.15	1.2	1.91	2.87	3.21	3.67	1.42	3.25	1.19455	5.13377e-08	5.06488e-07
100512160	ENSSSCG00000014422	0	2	6	39	35	9	0	0.11	0.35	2.28	2.05	0.52	0.153333	1.61667	3.39828	1.81241e-07	1.62166e-06
100512182	ENSSSCG00000015281	5	11	4	20	13	22	0.29	0.63	0.23	1.17	0.76	1.26	0.383333	1.06333	1.47192	0.000177681	0.00084167
100512497	ENSSSCG00000011298	42	59	46	73	76	153	2.41	3.37	2.66	4.27	4.44	8.78	2.81333	5.83	1.05122	8.56659e-05	0.000435387
100512518	ENSSSCG00000012912	0	3	3	4	7	10	0	0.17	0.17	0.23	0.41	0.57	0.113333	0.403333	1.8314	0.00769964	0.0229106
100512647	0	2969	2799	2721	5821	6224	6871	170.36	159.98	157.5	340.43	363.77	394.1	162.613	366.1	1.17079	5.09395e-64	1.20614e-61
100512656	ENSSSCG00000000419	2.01	1.51	0	6.65	12.49	8.24	0.12	0.09	0	0.39	0.73	0.47	0.07	0.53	2.92057	8.18095e-06	5.26044e-05
100512873	ENSSSCG00000022258	0	0	0	4	10	2	0	0	0	0.23	0.58	0.11	0.001	0.306667	8.26053	0.000108269	0.000538533
100512961	ENSSSCG00000006099	6	5	9	12	17	17	0.34	0.29	0.52	0.7	0.99	0.98	0.383333	0.89	1.21521	0.00250099	0.00869226
100513507	ENSSSCG00000038420	13	16	20	38	26	61	0.75	0.91	1.16	2.22	1.52	3.5	0.94	2.41333	1.36029	2.65842e-05	0.000151248
100513643	ENSSSCG00000012842	4914	4785	4767	10375	12626	13176	281.96	273.49	275.93	606.75	737.95	755.75	277.127	700.15	1.33712	4.85576e-62	1.02872e-59
100513952	ENSSSCG00000010293	5	1	2	6	8	8	0.29	0.06	0.12	0.35	0.47	0.46	0.156667	0.426667	1.44541	0.0183735	0.0485768
100514109	ENSSSCG00000003582	9	11	10	11	15	38	0.52	0.63	0.58	0.64	0.88	2.18	0.576667	1.23333	1.09675	0.0144416	0.0395583
100514323	ENSSSCG00000027790	10	7	3	17	17	19	0.57	0.4	0.17	0.99	0.99	1.09	0.38	1.02333	1.4292	0.000219797	0.00101753
100514396	ENSSSCG00000030337	6	5	7	14	12	13	0.34	0.29	0.41	0.82	0.7	0.75	0.346667	0.756667	1.12611	0.00850198	0.0249983
100514500	0	3	3	0	4	8	11	0.17	0.17	0	0.23	0.47	0.63	0.113333	0.443333	1.96782	0.00347466	0.0115138
100514743	ENSSSCG00000016685	4	1	3	6	16	6	0.23	0.06	0.17	0.35	0.94	0.34	0.153333	0.543333	1.82517	0.00353864	0.0116934
100514758	ENSSSCG00000046279	17.58	13.58	6.94	26.95	32.42	26.56	1.01	0.78	0.4	1.58	1.89	1.52	0.73	1.66333	1.18811	6.39664e-05	0.000334826
100514795	ENSSSCG00000035080	10919	9485	9566	21354	24180	27938	626.51	542.13	553.71	1248.83	1413.25	1602.46	574.117	1421.51	1.30801	1.62251e-48	2.37491e-46
100515000	ENSSSCG00000004545	2	3	2	7	10	7	0.11	0.17	0.12	0.41	0.58	0.4	0.133333	0.463333	1.79701	0.0038277	0.0124858
100515128	0	302	309	307	780	713	817	17.33	17.66	17.77	45.62	41.67	46.86	17.5867	44.7167	1.34633	5.48741e-59	1.07747e-56
100515166	ENSSSCG00000017445	0	1	1	13	14	12	0	0.06	0.06	0.76	0.82	0.69	0.04	0.756667	4.24159	1.28336e-09	1.66505e-08
100515207	ENSSSCG00000002954	5	5	16	26	31	46	0.29	0.29	0.93	1.52	1.81	2.64	0.503333	1.99	1.98318	3.68403e-08	3.71425e-07
100515339	ENSSSCG00000017448	11	19	6	86	91	115	0.63	1.09	0.35	5.03	5.32	6.6	0.69	5.65	3.03358	1.57305e-36	1.53501e-34
100515506	ENSSSCG00000017444	0	0	1	2	7	4	0	0	0.06	0.12	0.41	0.23	0.02	0.253333	3.66297	0.00241397	0.00844915
100515520	ENSSSCG00000030849	1510.36	1346.87	1405.46	3671.28	3525.77	3942.33	86.66	76.98	81.35	214.71	206.07	226.12	81.6633	215.633	1.40082	4.19792e-94	1.87752e-91
100515522	ENSSSCG00000005340	0	2	0	7	7	3	0	0.11	0	0.41	0.41	0.17	0.0366667	0.33	3.16993	0.000954728	0.00375478
100515575	ENSSSCG00000017643	6	3	4	16	8	8	0.34	0.17	0.23	0.94	0.47	0.46	0.246667	0.623333	1.33744	0.0101112	0.0290349
100515579	ENSSSCG00000035452	34.6	227.38	0	380.11	332	293	1.99	13	0	22.23	19.4	16.81	4.99667	19.48	1.96296	0.00105242	0.00409299
100516060	ENSSSCG00000013388	14	15	15	28	21	48	0.8	0.86	0.87	1.64	1.23	2.75	0.843333	1.87333	1.15143	0.000426405	0.00183424
100516738	ENSSSCG00000002884	4	0	1	4	4	19	0.23	0	0.06	0.23	0.23	1.09	0.0966667	0.516667	2.41814	0.0047944	0.015157
100516839	ENSSSCG00000016628	2	1	2	6	8	5	0.11	0.06	0.12	0.35	0.47	0.29	0.0966667	0.37	1.93643	0.00731244	0.021921
100516998	ENSSSCG00000017307	0	0	1	4	8	1	0	0	0.06	0.23	0.47	0.06	0.02	0.253333	3.66297	0.00357053	0.0117781
100517015	ENSSSCG00000004236	5	6	7	36	26	63	0.29	0.34	0.41	2.11	1.52	3.61	0.346667	2.41333	2.79941	3.23844e-12	6.02103e-11
100517307	ENSSSCG00000017797	6	2	2	27	27	8	0.34	0.11	0.12	1.58	1.58	0.46	0.19	1.20667	2.66696	1.99277e-06	1.45249e-05
100517681	ENSSSCG00000012002	10	4	2	19	25	9	0.57	0.23	0.12	1.11	1.46	0.52	0.306667	1.03	1.7479	0.000387897	0.00168798
100517699	0	1	3	0	4	8	5	0.06	0.17	0	0.23	0.47	0.29	0.0766667	0.33	2.10579	0.00856267	0.0251537
100517751	ENSSSCG00000013715	254.62	209.58	246.76	493.4	600.41	482.27	14.61	11.98	14.28	28.86	35.09	27.66	13.6233	30.5367	1.16446	2.6022e-24	1.36033e-22
100517809	ENSSSCG00000039815	20	16	12	42	36	26	1.15	0.91	0.69	2.46	2.1	1.49	0.916667	2.01667	1.1375	4.47179e-05	0.000242589
100517917	ENSSSCG00000009645	178	205	196	474	505	546	10.21	11.72	11.35	27.72	29.52	31.32	11.0933	29.52	1.412	7.54426e-48	1.06553e-45
100518011	ENSSSCG00000008617	10	18	11	19	37	30	0.57	1.03	0.64	1.11	2.16	1.72	0.746667	1.66333	1.15554	0.00034041	0.0015041
100518097	0	0	0	0	3.23	5.63	4.62	0	0	0	0.19	0.33	0.26	0.001	0.26	8.02237	0.000140614	0.000682758
100518256	ENSSSCG00000038956	0	2	2	3	5	15	0	0.11	0.12	0.18	0.29	0.86	0.0766667	0.443333	2.53172	0.00230425	0.00812189
100518874	ENSSSCG00000016782	33	40	32	63	62	86	1.89	2.29	1.85	3.68	3.62	4.93	2.01	4.07667	1.02019	1.43277e-07	1.30925e-06
100519021	ENSSSCG00000031838	7182.23	5945.13	6487.17	18801.5	23152.1	22030.7	412.1	339.8	375.5	1099.55	1353.17	1263.63	375.8	1238.78	1.72089	2.75198e-84	9.63253e-82
100519286	ENSSSCG00000004890	4	11	1	22	18	6	0.23	0.63	0.06	1.29	1.05	0.34	0.306667	0.893333	1.54253	0.00926211	0.0268944
100519387	ENSSSCG00000017938	2	6	8	12	12	13	0.11	0.34	0.46	0.7	0.7	0.75	0.303333	0.716667	1.2404	0.0068125	0.0206026
100519405	0	14.05	19	11.03	31.05	31.06	31.04	0.81	1.09	0.64	1.82	1.82	1.78	0.846667	1.80667	1.09346	5.30462e-05	0.000283377
100519447	ENSSSCG00000009709	16	23	18	121	100	112	0.92	1.31	1.04	7.08	5.84	6.42	1.09	6.44667	2.56423	2.51327e-40	2.89044e-38
100519486	ENSSSCG00000000649	0	0	0	2	6	6	0	0	0	0.12	0.35	0.34	0.001	0.27	8.07682	0.000162957	0.000778335
100519713	ENSSSCG00000002835	4	6	8	17	14	19	0.23	0.34	0.46	0.99	0.82	1.09	0.343333	0.966667	1.49341	0.000192221	0.000901531
100519732	0	372	378	392	1421	1607	708	21.34	21.61	22.69	83.1	93.92	40.61	21.88	72.5433	1.72923	4.65168e-16	1.28248e-14
100519795	ENSSSCG00000024067	2	0	0	13	15	7	0.11	0	0	0.76	0.88	0.4	0.0366667	0.68	4.21299	3.91061e-08	3.92303e-07
100519899	ENSSSCG00000002836	22	18	11	50	38	49	1.26	1.03	0.64	2.92	2.22	2.81	0.976667	2.65	1.44005	6.00995e-09	7.04779e-08
100520161	ENSSSCG00000016652	7	9	11	18	25	20	0.4	0.51	0.64	1.05	1.46	1.15	0.516667	1.22	1.23958	0.000303507	0.00135712
100520312	0	326	280	343	896	1123	1179	18.71	16	19.85	52.4	65.64	67.62	18.1867	61.8867	1.76675	7.7215e-60	1.57372e-57
100521269	ENSSSCG00000033568	8508	7550	8003	18470	20115	22014	488.18	431.53	463.24	1080.17	1175.66	1262.67	460.983	1172.83	1.34721	3.26879e-76	1.01213e-73
100521657	ENSSSCG00000014221	18	26	24	57	62	103	1.03	1.49	1.39	3.33	3.62	5.91	1.30333	4.28667	1.71765	5.96994e-11	9.52646e-10
100521800	ENSSSCG00000003547	0	0	0	1	2	4	0	0	0	0.06	0.12	0.23	0.001	0.136667	7.09452	0.0170343	0.0455482
100521819	ENSSSCG00000017893	52	41	54	104	115	133	2.98	2.34	3.13	6.08	6.72	7.63	2.81667	6.81	1.27367	2.02628e-15	5.25366e-14
100521821	0	6	8	11	41	52	52	0.34	0.46	0.64	2.4	3.04	2.98	0.48	2.80667	2.54775	1.11294e-19	4.08188e-18
100521829	ENSSSCG00000004511	4	5	7	13	14	17	0.23	0.29	0.41	0.76	0.82	0.98	0.31	0.853333	1.46084	0.000515862	0.00216807
100521862	ENSSSCG00000017470	4	12	9	14	13	41	0.23	0.69	0.52	0.82	0.76	2.35	0.48	1.31	1.44846	0.00391886	0.0127383
100521908	ENSSSCG00000028471	0	0	2	7.08	2.57	5.26	0	0	0.12	0.41	0.15	0.3	0.04	0.286667	2.8413	0.00302336	0.0102331
100521959	ENSSSCG00000008118	7	8	14	20	31	61	0.4	0.46	0.81	1.17	1.81	3.5	0.556667	2.16	1.95615	3.91685e-06	2.70666e-05
100521988	ENSSSCG00000017204	71	78	76	125	127	246	4.07	4.46	4.4	7.31	7.42	14.11	4.31	9.61333	1.15735	5.07357e-07	4.17209e-06
100522011	ENSSSCG00000040811	1	2	0	6	2	8	0.06	0.11	0	0.35	0.12	0.46	0.0566667	0.31	2.4517	0.0060577	0.0185958
100522060	ENSSSCG00000013093	1	0	1	4	3	7	0.06	0	0.06	0.23	0.18	0.4	0.04	0.27	2.75489	0.00490124	0.0154614
100522201	0	0	0	0	0	33.98	78.31	0	0	0	0	1.99	4.49	0.001	2.16	11.0768	1.88491e-11	3.21834e-10
100522252	ENSSSCG00000006013	5	8	2	11	19	18	0.29	0.46	0.12	0.64	1.11	1.03	0.29	0.926667	1.676	9.20626e-05	0.000465254
100522273	ENSSSCG00000017258	146.06	163.12	176.34	377.28	372.33	494.91	8.38	9.32	10.21	22.06	21.76	28.39	9.30333	24.07	1.37142	4.10049e-27	2.50083e-25
100522397	0	8	8	4	18	17	19	0.46	0.46	0.23	1.05	0.99	1.09	0.383333	1.04333	1.44453	0.000134283	0.000654781
100522868	ENSSSCG00000002788	0	6	2	5	7	11	0	0.34	0.12	0.29	0.41	0.63	0.153333	0.443333	1.53172	0.0157732	0.0427189
100522950	ENSSSCG00000017971	99	98	60	171	182	164	5.68	5.6	3.47	10	10.64	9.41	4.91667	10.0167	1.02665	4.23569e-11	6.87488e-10
100523103	ENSSSCG00000016443	6	3	9	19	12	8	0.34	0.17	0.52	1.11	0.7	0.46	0.343333	0.756667	1.14005	0.0150339	0.0409787
100523209	ENSSSCG00000011355	408	422	383	693	731	1306	23.41	24.12	22.17	40.53	42.72	74.91	23.2333	52.72	1.18215	3.53812e-11	5.83084e-10
100523451	0	23	26	20	53	65	49	1.32	1.49	1.16	3.1	3.8	2.81	1.32333	3.23667	1.29033	3.56468e-09	4.34152e-08
100523600	ENSSSCG00000031579	1575	1550	1505	2976	3153	3227	90.37	88.59	87.11	174.04	184.28	185.09	88.69	181.137	1.03024	5.88313e-64	1.3476e-61
100523990	ENSSSCG00000017131	16	10	17	25	45	29	0.92	0.57	0.98	1.46	2.63	1.66	0.823333	1.91667	1.21905	6.11787e-05	0.000321698
100524016	0	1	0	2	13	13	6	0.06	0	0.12	0.76	0.76	0.34	0.06	0.62	3.36923	1.21158e-06	9.29381e-06
100524082	ENSSSCG00000005896	7.02	3.03	5.06	18.07	8.01	12.09	0.4	0.17	0.29	1.06	0.47	0.69	0.286667	0.74	1.36815	0.00399694	0.0129617
100524216	ENSSSCG00000038618	72	76	72	179	175	158	4.13	4.34	4.17	10.47	10.23	9.06	4.21333	9.92	1.23538	3.0023e-21	1.25233e-19
100524363	ENSSSCG00000039760	74	93	113	175	197	214	4.25	5.32	6.54	10.23	11.51	12.27	5.37	11.3367	1.078	1.0456e-13	2.29362e-12
100524399	ENSSSCG00000032365	3	0	1	5	5	13	0.17	0	0.06	0.29	0.29	0.75	0.0766667	0.443333	2.53172	0.000789431	0.00317369
100524956	ENSSSCG00000011717	0	2	1	5	5	7	0	0.11	0.06	0.29	0.29	0.4	0.0566667	0.326667	2.52725	0.00288313	0.00983708
100524958	ENSSSCG00000009873	32	33	35	72	72	96	1.84	1.89	2.03	4.21	4.21	5.51	1.92	4.64333	1.27405	1.08449e-11	1.89797e-10
100525039	ENSSSCG00000007995	62	58	49	121	128	161	3.56	3.32	2.84	7.08	7.48	9.23	3.24	7.93	1.29133	3.24278e-16	9.22474e-15
100525071	ENSSSCG00000017144	27	25	22	52	37	63	1.55	1.43	1.27	3.04	2.16	3.61	1.41667	2.93667	1.05168	8.44453e-06	5.41695e-05
100525086	ENSSSCG00000016878	26	15	26	76	50	50	1.49	0.86	1.5	4.44	2.92	2.87	1.28333	3.41	1.40988	2.82657e-08	2.90617e-07
100525093	ENSSSCG00000004840	21	16	22	47	42	28	1.2	0.91	1.27	2.75	2.45	1.61	1.12667	2.27	1.01063	0.00012851	0.000630069
100525120	ENSSSCG00000015403	14	16	19	38	22	46	0.8	0.91	1.1	2.22	1.29	2.64	0.936667	2.05	1.13002	0.000166599	0.000793143
100525254	ENSSSCG00000038745	0	1	2	3	3	8	0	0.06	0.12	0.18	0.18	0.46	0.06	0.273333	2.18763	0.0161239	0.0435224
100525342	ENSSSCG00000033383	4	2	2	9	9.95	23	0.23	0.11	0.12	0.53	0.58	1.32	0.153333	0.81	2.40125	1.98179e-05	0.000116117
100525396	ENSSSCG00000008959	24.02	23	21.72	58.04	59.41	115.49	1.38	1.31	1.26	3.39	3.47	6.62	1.31667	4.49333	1.7709	3.96457e-10	5.57985e-09
100525468	0	1	2	0	8	5	5	0.06	0.11	0	0.47	0.29	0.29	0.0566667	0.35	2.62678	0.00175724	0.00640285
100525572	ENSSSCG00000049524	260	281	285	685	609	505	14.92	16.06	16.5	40.06	35.59	28.97	15.8267	34.8733	1.13977	9.99331e-23	4.58411e-21
100525723	0	2	7	11	18	15	27	0.11	0.4	0.64	1.05	0.88	1.55	0.383333	1.16	1.59745	6.51139e-05	0.000339617
100525762	ENSSSCG00000025240	1	4	9	23	20	9	0.06	0.23	0.52	1.35	1.17	0.52	0.27	1.01333	1.90808	0.000129627	0.00063477
100525833	ENSSSCG00000009474	0	0	0	3	10	3	0	0	0	0.18	0.58	0.17	0.001	0.31	8.27612	9.49233e-05	0.000478061
100525835	ENSSSCG00000017978	1	0	0	4	6	5	0.06	0	0	0.23	0.35	0.29	0.02	0.29	3.85798	0.000589228	0.00244388
100526143	0	5	3	7	12	12	12	0.29	0.17	0.41	0.7	0.7	0.69	0.29	0.696667	1.26442	0.0054186	0.016885
100620416	ENSSSCG00000027745	5	5	1	105	111	93	0.29	0.29	0.06	6.14	6.49	5.33	0.213333	5.98667	4.81057	9.72697e-66	2.37294e-63
100620501	ENSSSCG00000025020	24	20	8	28	50	32	1.38	1.14	0.46	1.64	2.92	1.84	0.993333	2.13333	1.10276	0.000777486	0.00312723
100620588	ENSSSCG00000026985	5	3	5	15	19	38	0.29	0.17	0.29	0.88	1.11	2.18	0.25	1.39	2.47508	9.10892e-08	8.61708e-07
100620961	ENSSSCG00000022089	0	1	0	7	2	7	0	0.06	0	0.41	0.12	0.4	0.02	0.31	3.9542	0.000416402	0.00179601
100620969	ENSSSCG00000038185	175.64	230	218.53	483.75	404.06	726.75	10.08	13.15	12.65	28.29	23.62	41.68	11.96	31.1967	1.38317	3.79323e-15	9.64847e-14
100620991	ENSSSCG00000041835	13	15	17	45	52	56	0.75	0.86	0.98	2.63	3.04	3.21	0.863333	2.96	1.77761	7.83574e-14	1.74259e-12
100621027	0	30.3	38.25	26	69	55.52	87	1.74	2.19	1.5	4.04	3.24	4.99	1.81	4.09	1.17611	3.65574e-08	3.69035e-07
100621378	ENSSSCG00000046172	57.9	50.35	48.44	91.57	116.39	138.67	3.32	2.88	2.8	5.36	6.8	7.95	3	6.70333	1.15992	5.13177e-11	8.25441e-10
100621639	0	7	6	13	19	22	13	0.4	0.34	0.75	1.11	1.29	0.75	0.496667	1.05	1.08004	0.00432185	0.0138507
100621659	ENSSSCG00000025294	7	8	7	22	26	24	0.4	0.46	0.41	1.29	1.52	1.38	0.423333	1.39667	1.72212	4.17061e-07	3.48474e-06
100621778	ENSSSCG00000021105	7	18	9	28	29	12	0.4	1.03	0.52	1.64	1.69	0.69	0.65	1.34	1.04372	0.0100458	0.0288578
100621844	ENSSSCG00000033235	31	42	34.86	81.94	73.79	58.47	1.78	2.4	2.02	4.79	4.31	3.35	2.06667	4.15	1.00581	2.62674e-07	2.28073e-06
100622113	ENSSSCG00000032240	62	59	46	129	127	109	3.56	3.37	2.66	7.54	7.42	6.25	3.19667	7.07	1.14514	1.25574e-13	2.72857e-12
100622296	ENSSSCG00000031736	15	13	17	35	34	37	0.86	0.74	0.98	2.05	1.99	2.12	0.86	2.05333	1.25556	1.75917e-06	1.2975e-05
100622432	ENSSSCG00000016711	832.67	790.96	798.62	2036.43	1920.37	1940	47.78	45.21	46.23	119.1	112.24	111.27	46.4067	114.203	1.2992	4.14479e-86	1.55198e-83
100622691	ENSSSCG00000021624	6	10	4	18	11	26	0.34	0.57	0.23	1.05	0.64	1.49	0.38	1.06	1.47999	0.000401545	0.00174078
100622712	ENSSSCG00000030515	15.57	15.2	12.06	25.64	34.59	39.06	0.89	0.87	0.7	1.5	2.02	2.24	0.82	1.92	1.22741	9.21568e-06	5.84871e-05
100622978	ENSSSCG00000009520	5	6	9	14	16	14	0.29	0.34	0.52	0.82	0.94	0.8	0.383333	0.853333	1.15451	0.00448194	0.0142927
100623590	ENSSSCG00000030694	3	8	5	14	11	11	0.17	0.46	0.29	0.82	0.64	0.63	0.306667	0.696667	1.1838	0.00946608	0.0273938
100623653	ENSSSCG00000035256	0	1	0	2	3	11	0	0.06	0	0.12	0.18	0.63	0.02	0.31	3.9542	0.00126833	0.00480956
100623659	ENSSSCG00000028531	18.54	27	14	45.59	59.36	56.57	1.06	1.54	0.81	2.67	3.47	3.24	1.13667	3.12667	1.45982	3.41826e-10	4.85338e-09
100623981	ENSSSCG00000025416	1	1	0	9	9	7	0.06	0.06	0	0.53	0.53	0.4	0.04	0.486667	3.60486	6.98053e-06	4.57628e-05
100624264	ENSSSCG00000015556	258	265	212	367	318	866	14.8	15.15	12.27	21.46	18.59	49.67	14.0733	29.9067	1.0875	6.10631e-05	0.000321195
100624335	ENSSSCG00000031913	429	390	443	927	1106	1141	24.62	22.29	25.64	54.21	64.64	65.45	24.1833	61.4333	1.34501	5.64841e-49	8.34358e-47
100624460	0	0	0	1	5.72	2	15.11	0	0	0.06	0.33	0.12	0.87	0.02	0.44	4.45943	9.97908e-05	0.000499761
100624675	ENSSSCG00000038089	3083	3014	2973	10129	11138	12038	176.9	172.27	172.09	592.37	650.98	690.47	173.753	644.607	1.89138	4.80188e-167	5.5225e-164
100624847	ENSSSCG00000032843	531	538	562	1321	1448	932	30.47	30.75	32.53	77.26	84.63	53.46	31.25	71.7833	1.19979	3.4995e-20	1.34798e-18
100625733	ENSSSCG00000027160	13	13	13	25	22	55	0.75	0.74	0.75	1.46	1.29	3.15	0.746667	1.96667	1.39722	0.000148006	0.000713488
100626199	0	17.43	14.49	17.51	27.27	29.84	49.9	1	0.83	1.01	1.59	1.74	2.86	0.946667	2.06333	1.12405	9.61385e-05	0.000483123
100626290	0	13	7	11	24	32	35	0.75	0.4	0.64	1.4	1.87	2.01	0.596667	1.76	1.56058	2.81373e-07	2.43177e-06
100626324	ENSSSCG00000024136	5	3	5	13	6	16	0.29	0.17	0.29	0.76	0.35	0.92	0.25	0.676667	1.43652	0.00372094	0.0121844
100626400	ENSSSCG00000020872	165	141	145	307	334	477	9.47	8.06	8.39	17.95	19.52	27.36	8.64	21.61	1.3226	3.81851e-18	1.27029e-16
100626439	ENSSSCG00000021843	16	6	10	30	26	28	0.92	0.34	0.58	1.75	1.52	1.61	0.613333	1.62667	1.40718	5.0534e-06	3.41439e-05
100626720	ENSSSCG00000033500	755	893	846	1675	1873	1998	43.32	51.04	48.97	97.96	109.47	114.6	47.7767	107.343	1.16785	1.38745e-46	1.9258e-44
100626947	ENSSSCG00000027365	4	3	3	4	4	29	0.23	0.17	0.17	0.23	0.23	1.66	0.19	0.706667	1.89503	0.0159902	0.0432194
100626973	ENSSSCG00000033326	5680	4669	4326	11703	13930	15470	325.91	266.86	250.4	684.42	814.16	887.32	281.057	795.3	1.50064	1.185e-45	1.61693e-43
100627056	ENSSSCG00000035859	87	103	104	200	206	409	4.99	5.89	6.02	11.7	12.04	23.46	5.63333	15.7333	1.48176	1.2308e-10	1.85554e-09
100627158	ENSSSCG00000022525	6	4	1	9	10	16	0.34	0.23	0.06	0.53	0.58	0.92	0.21	0.676667	1.68806	0.000925979	0.0036578
100627785	ENSSSCG00000033760	294	288	314	568	661	617	16.87	16.46	18.18	33.22	38.63	35.39	17.17	35.7467	1.05792	3.25511e-31	2.51974e-29
100736591	ENSSSCG00000003062	3	0	1	10	20	11	0.17	0	0.06	0.58	1.17	0.63	0.0766667	0.793333	3.37126	7.94545e-08	7.58776e-07
100736655	ENSSSCG00000015618	51	42	45	99	70	329	2.93	2.4	2.6	5.79	4.09	18.87	2.64333	9.58333	1.85817	1.102e-05	6.86658e-05
100736950	ENSSSCG00000039890	13	15	14	37	32	42	0.75	0.86	0.81	2.16	1.87	2.41	0.806667	2.14667	1.41205	9.62536e-08	9.05774e-07
100736965	ENSSSCG00000017219	2	1	4	8	4	13	0.11	0.06	0.23	0.47	0.23	0.75	0.133333	0.483333	1.85798	0.00385158	0.0125408
100736975	ENSSSCG00000008441	4	2	4	8	10	8	0.23	0.11	0.23	0.47	0.58	0.46	0.19	0.503333	1.40551	0.0127148	0.0354004
100737088	ENSSSCG00000033015	1	0	1	5	5	8	0.06	0	0.06	0.29	0.29	0.46	0.04	0.346667	3.11548	0.000478749	0.00202904
100737240	ENSSSCG00000030518	10	16	9	22	41	43	0.57	0.91	0.52	1.29	2.4	2.47	0.666667	2.05333	1.62293	6.58794e-07	5.29039e-06
100737339	0	6.82	7	7.37	12.99	18.85	11.19	0.39	0.4	0.43	0.76	1.1	0.64	0.406667	0.833333	1.03505	0.0105204	0.0300762
100737608	ENSSSCG00000004548	3	7	5	13	12	10	0.17	0.4	0.29	0.76	0.7	0.57	0.286667	0.676667	1.23907	0.00786512	0.0233388
100737676	ENSSSCG00000038135	1	0	2	3.77	3.37	7.38	0.06	0	0.12	0.22	0.2	0.42	0.06	0.28	2.22239	0.00889791	0.0259586
100737826	ENSSSCG00000008170	5620	5307	5286	10727	11209	12900	322.47	303.33	305.97	627.34	655.13	739.91	310.59	674.127	1.11801	3.52542e-56	6.10353e-54
100738130	ENSSSCG00000001536	22	15	24	40	34	49	1.26	0.86	1.39	2.34	1.99	2.81	1.17	2.38	1.02445	2.68651e-05	0.000152738
100738405	0	5	8	6	13	19	11	0.29	0.46	0.35	0.76	1.11	0.63	0.366667	0.833333	1.18442	0.00453673	0.0144588
100739087	ENSSSCG00000029003	1.99	4.07	1.15	2.24	11.29	8.54	0.11	0.23	0.07	0.13	0.66	0.49	0.136667	0.426667	1.64245	0.0148698	0.0405934
100739347	ENSSSCG00000028501	314.11	297.14	297.39	591.81	611.29	634.51	18.02	16.98	17.21	34.61	35.73	36.39	17.4033	35.5767	1.03157	3.44507e-37	3.46682e-35
100739619	0	139	146	155	289	326	301	7.98	8.34	8.97	16.9	19.05	17.26	8.43	17.7367	1.07313	1.36872e-23	6.69841e-22
100739658	ENSSSCG00000021271	3	7	9	18	18	20	0.17	0.4	0.52	1.05	1.05	1.15	0.363333	1.08333	1.57611	3.62451e-05	0.000200958
100739707	0	0.98	2.34	0.78	3.98	4.72	8.75	0.06	0.13	0.05	0.23	0.28	0.5	0.08	0.336667	2.07325	0.00529346	0.0165431
102158723	0	19.06	13.12	20.48	50.84	54.82	74.34	1.09	0.75	1.19	2.97	3.2	4.26	1.01	3.47667	1.78335	7.0499e-14	1.57653e-12
102159652	0	0	0	0	8.29	0	0	0	0	0	0.48	0	0	0.001	0.16	7.32193	0.0181183	0.0479887
102160697	ENSSSCG00000040366	661	655	674	1444	1304	1274	37.93	37.44	39.01	84.45	76.21	73.07	38.1267	77.91	1.03101	3.72847e-43	4.80256e-41
102160785	ENSSSCG00000013584	9	11	7	18	20	16	0.52	0.63	0.41	1.05	1.17	0.92	0.52	1.04667	1.00922	0.00447451	0.0142746
102161004	ENSSSCG00000029002	483	466	517	867	963	1100	27.71	26.63	29.93	50.7	56.28	63.09	28.09	56.69	1.01304	7.9201e-29	5.38065e-27
102161049	0	4	3	7	11	9	29	0.23	0.17	0.41	0.64	0.53	1.66	0.27	0.943333	1.80481	0.000717567	0.00291388
102161353	0	1	0	1	8	5	7	0.06	0	0.06	0.47	0.29	0.4	0.04	0.386667	3.27302	0.000144936	0.000700366
102161970	0	11.12	15.11	22.38	36.85	60.8	58.81	0.64	0.86	1.3	2.16	3.55	3.37	0.933333	3.02667	1.69727	4.49636e-10	6.25181e-09
102162202	0	0.36	0	0	6.31	2.22	0.32	0.02	0	0	0.37	0.13	0.02	0.00666667	0.173333	4.70044	0.00647633	0.0197103
102162264	ENSSSCG00000046676	113.7	114.94	103.33	276.17	289.58	325.85	6.52	6.57	5.98	16.15	16.93	18.69	6.35667	17.2567	1.44081	3.25571e-36	3.13893e-34
102163456	0	7	5	2	31	17.02	13.02	0.4	0.29	0.12	1.81	0.99	0.75	0.27	1.18333	2.13183	4.06752e-06	2.80476e-05
102164968	ENSSSCG00000000248	56.17	70.11	46.57	119.93	117.34	169.87	3.22	4.01	2.7	7.01	6.86	9.74	3.31	7.87	1.24953	1.2234e-11	2.12491e-10
102165373	ENSSSCG00000036360	12	17	24	43	37	34	0.69	0.97	1.39	2.51	2.16	1.95	1.01667	2.20667	1.11802	1.2679e-05	7.788e-05
102166764	ENSSSCG00000040397	1674	1656	1699	3872	3658	3321	96.05	94.65	98.34	226.44	213.8	190.48	96.3467	210.24	1.12573	3.71356e-54	6.36086e-52
102166944	0	28.79	25.88	31.22	58.93	55.6	60.77	1.65	1.48	1.81	3.45	3.25	3.49	1.64667	3.39667	1.04457	7.41961e-08	7.11938e-07
102167522	ENSSSCG00000044155	0	0	0	13.52	6.33	10.64	0	0	0	0.79	0.37	0.61	0.001	0.59	9.20457	2.66155e-09	3.30151e-08
102168166	ENSSSCG00000025838	2	1	0	3	4	16	0.11	0.06	0	0.18	0.23	0.92	0.0566667	0.443333	2.96782	0.00152987	0.00567176
106504172	0	164.24	160.56	181.62	311.36	381.55	409.26	9.42	9.18	10.51	18.21	22.3	23.47	9.70333	21.3267	1.13611	1.42574e-21	6.07298e-20
106504315	0	6	7	9	21	16	20	0.34	0.4	0.52	1.23	0.94	1.15	0.42	1.10667	1.39776	0.000148274	0.000714565
106504487	0	10	12	11	18	23	30	0.57	0.69	0.64	1.05	1.34	1.72	0.633333	1.37	1.11314	0.000505122	0.00212849
106507765	0	7.41	7.8	12.66	21.13	19.91	21.42	0.43	0.45	0.73	1.24	1.16	1.23	0.536667	1.21	1.17291	0.000441844	0.00189155
106508762	ENSSSCG00000031485	10	9	4	17	17	16	0.57	0.51	0.23	0.99	0.99	0.92	0.436667	0.966667	1.14649	0.0027719	0.00950392
110255210	ENSSSCG00000009215	18.44	14.4	10.89	53.46	56.96	41.95	1.06	0.82	0.63	3.13	3.33	2.41	0.836667	2.95667	1.82125	2.91016e-13	6.03821e-12
110255272	ENSSSCG00000017448	24.61	18.09	6.64	35.22	41.91	78.54	1.41	1.03	0.38	2.06	2.45	4.5	0.94	3.00333	1.67583	8.4445e-06	5.41695e-05
110255312	ENSSSCG00000017448	231.55	246.91	203.96	308.53	338.51	1044.05	13.29	14.11	11.81	18.04	19.78	59.88	13.07	32.5667	1.31714	6.67819e-05	0.000347417
110255887	ENSSSCG00000018005	6	4	4	19.01	14.99	7	0.34	0.23	0.23	1.11	0.88	0.4	0.266667	0.796667	1.57894	0.0010589	0.00411323
110255890	ENSSSCG00000037179	0	0	0	1	2	4	0	0	0	0.06	0.12	0.23	0.001	0.136667	7.09452	0.0170357	0.0455482
110255956	ENSSSCG00000032562	6	3	13	9	16	26	0.34	0.17	0.75	0.53	0.94	1.49	0.42	0.986667	1.23217	0.0107894	0.0307689
110255967	ENSSSCG00000033518	11	13	10	18	24	27	0.63	0.74	0.58	1.05	1.4	1.55	0.65	1.33333	1.03653	0.00116416	0.00446502
110256170	0	6	9	4	13	19	15	0.34	0.51	0.23	0.76	1.11	0.86	0.36	0.91	1.33787	0.00111791	0.00431123
110256498	ENSSSCG00000040779	444	410	421	977	969	1176	25.48	23.43	24.37	57.14	56.64	67.45	24.4267	60.41	1.30633	3.10609e-50	4.90306e-48
110256818	0	23.54	16.17	10.68	89.1	109.49	75.54	1.35	0.92	0.62	5.21	6.4	4.33	0.963333	5.31333	2.46351	5.57529e-25	3.00227e-23
110257044	0	14	13	15	29	34	26	0.8	0.74	0.87	1.7	1.99	1.49	0.803333	1.72667	1.10392	9.97393e-05	0.000499658
110257311	0	1	2.23	2.11	8.64	7.79	7.53	0.06	0.13	0.12	0.51	0.46	0.43	0.103333	0.466667	2.17509	0.000623432	0.00256905
110257339	0	0.3	12.06	8.67	35.83	31.42	37.15	0.02	0.69	0.5	2.1	1.84	2.13	0.403333	2.02333	2.32669	9.70696e-13	1.91066e-11
110257391	0	125	87	98	216	256	276	7.17	4.97	5.67	12.63	14.96	15.83	5.93667	14.4733	1.28567	6.7993e-20	2.55784e-18
110257413	ENSSSCG00000038405	19	21	17	49	50	59	1.09	1.2	0.98	2.87	2.92	3.38	1.09	3.05667	1.48763	2.65074e-11	4.44116e-10
110257526	0	6	18	9	18	20	30	0.34	1.03	0.52	1.05	1.17	1.72	0.63	1.31333	1.05981	0.003066	0.0103492
110257710	ENSSSCG00000039273	6	10.88	4	16.8	21.89	11	0.34	0.62	0.23	0.98	1.28	0.63	0.396667	0.963333	1.28011	0.00198868	0.00714296
110257938	ENSSSCG00000031398	1.48	0	4	8	5	5	0.08	0	0.23	0.47	0.29	0.29	0.103333	0.35	1.76005	0.0125021	0.0348868
110258072	ENSSSCG00000032279	34	32	36	70	74	83	1.95	1.83	2.08	4.09	4.33	4.76	1.95333	4.39333	1.16938	3.92464e-11	6.40229e-10
110258343	0	223	200	195	354	418	457	12.8	11.43	11.29	20.7	24.43	26.21	11.84	23.78	1.00608	9.68891e-20	3.57801e-18
110258364	ENSSSCG00000037142	454	458	419	1028	1284	1332	26.05	26.18	24.25	60.12	75.05	76.4	25.4933	70.5233	1.46798	2.47258e-53	4.19063e-51
110259209	ENSSSCG00000012848	4	2	5	7	8	15	0.23	0.11	0.29	0.41	0.47	0.86	0.21	0.58	1.46566	0.00644382	0.0196277
110259217	ENSSSCG00000038364	391	359	377	747	914	922	22.43	20.52	21.82	43.69	53.42	52.88	21.59	49.9967	1.21147	5.76705e-39	6.2319e-37
110259225	ENSSSCG00000040461	20	21	28	56	50	55	1.15	1.2	1.62	3.28	2.92	3.15	1.32333	3.11667	1.23583	6.02435e-09	7.0544e-08
110259235	ENSSSCG00000038508	4	5	6	9	7	18	0.23	0.29	0.35	0.53	0.41	1.03	0.29	0.656667	1.17911	0.0160488	0.0433488
110259864	ENSSSCG00000040569	2	3	5	11	13	12	0.11	0.17	0.29	0.64	0.76	0.69	0.19	0.696667	1.87447	0.000203016	0.000947191
110259887	ENSSSCG00000039053	550	545	578	1337	1521	1998	31.56	31.15	33.46	78.19	88.9	114.6	32.0567	93.8967	1.55045	2.18316e-41	2.66296e-39
110259923	0	2	4	2	14	7	7	0.11	0.23	0.12	0.82	0.41	0.4	0.153333	0.543333	1.82517	0.00191458	0.00690407
110260665	0	12.31	12.7	10.02	29.01	31.94	24.97	0.71	0.73	0.58	1.7	1.87	1.43	0.673333	1.66667	1.30757	9.12395e-06	5.80192e-05
110260758	ENSSSCG00000033412	11	6	4	9	19	18	0.63	0.34	0.23	0.53	1.11	1.03	0.4	0.89	1.15381	0.00676422	0.0204796
110261019	ENSSSCG00000038579	14	14	22	30	38	46	0.8	0.8	1.27	1.75	2.22	2.64	0.956667	2.20333	1.2036	6.93522e-06	4.55028e-05
110261055	ENSSSCG00000035612	1	3	3	5	3	17	0.06	0.17	0.17	0.29	0.18	0.98	0.133333	0.483333	1.85798	0.0136689	0.0377178
110261428	ENSSSCG00000035284	151	178	170	372	361	300	8.66	10.17	9.84	21.76	21.1	17.21	9.55667	20.0233	1.0671	3.34374e-19	1.19639e-17
396553	0	18	22	24	50	43	58	1.03	1.26	1.39	2.92	2.51	3.33	1.22667	2.92	1.25123	2.49967e-08	2.59827e-07
396587	ENSSSCG00000015969	3	2	4	17	21	5	0.17	0.11	0.23	0.99	1.23	0.29	0.17	0.836667	2.29912	9.79873e-05	0.000491493
396640	ENSSSCG00000021557	247	249	240	436	474	656	14.17	14.23	13.89	25.5	27.7	37.63	14.0967	30.2767	1.10285	7.22485e-17	2.13445e-15
396711	ENSSSCG00000018007	6	13	16	52.99	43	6	0.34	0.74	0.93	3.1	2.51	0.34	0.67	1.98333	1.56569	0.0082397	0.0242892
396783	ENSSSCG00000002980	99	87	80	135	167	289	5.68	4.97	4.63	7.9	9.76	16.58	5.09333	11.4133	1.16404	3.04037e-07	2.60829e-06
396827	ENSSSCG00000030300	119	94	107	471	501	369	6.83	5.37	6.19	27.55	29.28	21.16	6.13	25.9967	2.08437	1.96345e-49	2.92718e-47
396877	ENSSSCG00000013418	22	29	22	173	159	303	1.26	1.66	1.27	10.12	9.29	17.38	1.39667	12.2633	3.13429	5.93277e-34	5.33651e-32
396880	ENSSSCG00000008953	26	19	23	52	62	85	1.49	1.09	1.33	3.04	3.62	4.88	1.30333	3.84667	1.5614	3.15903e-11	5.24367e-10
396886	ENSSSCG00000039573	4	4	6	16	13	27	0.23	0.23	0.35	0.94	0.76	1.55	0.27	1.08333	2.00445	3.58674e-06	2.49601e-05
396900	ENSSSCG00000008957	75	68	62	224	213	348	4.3	3.89	3.59	13.1	12.45	19.96	3.92667	15.17	1.94984	2.54095e-25	1.39631e-23
396925	ENSSSCG00000006862	66	61	55	241	216	262	3.79	3.49	3.18	14.09	12.62	15.03	3.48667	13.9133	1.99655	9.52148e-50	1.46005e-47
396947	ENSSSCG00000024061	0	0	0	4	3	3	0	0	0	0.23	0.18	0.17	0.001	0.193333	7.59495	0.00210358	0.00751324
396987	ENSSSCG00000033003	1	6	2	16	14	8	0.06	0.34	0.12	0.94	0.82	0.46	0.173333	0.74	2.09398	6.76028e-05	0.00035139
397072	ENSSSCG00000013551	27	29	29	544	515	543	1.55	1.66	1.68	31.81	30.1	31.15	1.63	31.02	4.25025	1.07755e-229	1.73496e-226
397094	ENSSSCG00000008090	46	35	40	178	126	162	2.64	2	2.32	10.41	7.36	9.29	2.32	9.02	1.959	1.60699e-28	1.06918e-26
397103	ENSSSCG00000014169	0	2	1	7	4	66	0	0.11	0.06	0.41	0.23	3.79	0.0566667	1.47667	4.7037	2.76527e-07	2.39246e-06
397105	ENSSSCG00000037132	0	0	0	4	1	2	0	0	0	0.23	0.06	0.11	0.001	0.133333	7.05889	0.016999	0.0454796
397208	ENSSSCG00000023737	0	0	0	3	0	6	0	0	0	0.18	0	0.34	0.001	0.173333	7.43741	0.00661253	0.0200732
397236	ENSSSCG00000021514	1	0	0	1	1	10	0.06	0	0	0.06	0.06	0.57	0.02	0.23	3.52356	0.0148699	0.0405934
397267	ENSSSCG00000002918	6	19	11	29	24	21	0.34	1.09	0.64	1.7	1.4	1.2	0.69	1.43333	1.05471	0.0013685	0.00515181
397308	ENSSSCG00000033626	1791	1865	1684	5262	5841	5601	102.76	106.6	97.48	307.73	341.39	321.26	102.28	323.46	1.66106	3.47657e-139	2.66554e-136
397309	ENSSSCG00000025500	9	9	8	18	14	34	0.52	0.51	0.46	1.05	0.82	1.95	0.496667	1.27333	1.35826	0.00050716	0.00213652
397322	ENSSSCG00000008013	6	4	3	12	10	11	0.34	0.23	0.17	0.7	0.58	0.63	0.246667	0.636667	1.36798	0.00529237	0.0165429
397346	ENSSSCG00000014988	43	46	38	71	77	163	2.47	2.63	2.2	4.15	4.5	9.35	2.43333	6	1.30203	4.14013e-06	2.84873e-05
397411	ENSSSCG00000014982	1	2	1	12	18	12	0.06	0.11	0.06	0.7	1.05	0.69	0.0766667	0.813333	3.40718	1.29332e-08	1.42824e-07
397413	0	5	7	7	9	16	39	0.29	0.4	0.41	0.53	0.94	2.24	0.366667	1.23667	1.75392	0.000743061	0.00300377
397418	0	10507	10329	10347	19429	21268	22765	602.87	590.37	598.92	1136.25	1243.05	1305.75	597.387	1228.35	1.03998	2.13039e-59	4.23473e-57
397478	ENSSSCG00000002825	6.25	6	5	18.91	19	18	0.36	0.34	0.29	1.11	1.11	1.03	0.33	1.08333	1.71494	7.33927e-06	4.77875e-05
397521	ENSSSCG00000015612	8	7	4	10	16	28	0.46	0.4	0.23	0.58	0.94	1.61	0.363333	1.04333	1.52183	0.000601243	0.00248923
397541	ENSSSCG00000005533	170	177	192	584	570	667	9.75	10.12	11.11	34.15	33.31	38.26	10.3267	35.24	1.77084	3.03078e-71	8.27094e-69
397557	ENSSSCG00000016450	1	0	0	7	2	2	0.06	0	0	0.41	0.12	0.11	0.02	0.213333	3.41504	0.00892786	0.0260259
397688	ENSSSCG00000002476	0	0	1	4	3	9	0	0	0.06	0.23	0.18	0.52	0.02	0.31	3.9542	0.000447527	0.00191283
397689	ENSSSCG00000015917	0	2	1	8	8	1	0	0.11	0.06	0.47	0.47	0.06	0.0566667	0.333333	2.55639	0.00569975	0.0176518
399500	ENSSSCG00000020970	280	261	230	393	467	811	16.07	14.92	13.31	22.98	27.29	46.52	14.7667	32.2633	1.12755	1.33833e-08	1.46988e-07
399685	ENSSSCG00000037792	40	32	33	93	99	110	2.3	1.83	1.91	5.44	5.79	6.31	2.01333	5.84667	1.53803	4.54536e-20	1.72606e-18
403103	ENSSSCG00000001906	3	2	5	878	834	16	0.17	0.11	0.29	51.35	48.74	0.92	0.19	33.67	7.46932	3.61182e-20	1.38462e-18
403104	ENSSSCG00000003006	32.14	28.47	16.36	55.93	44.89	67.78	1.84	1.63	0.95	3.27	2.62	3.89	1.47333	3.26	1.14579	9.90244e-07	7.7061e-06
414378	ENSSSCG00000036990	0	1	3	6	10	2	0	0.06	0.17	0.35	0.58	0.11	0.0766667	0.346667	2.17688	0.00835595	0.0246048
414391	ENSSSCG00000038507	1010	746	870	5337	6369	6551	57.95	42.64	50.36	312.12	372.25	375.75	50.3167	353.373	2.81208	4.07318e-158	4.09889e-155
414422	ENSSSCG00000024260	3236.93	2793.85	3097.18	7893.38	8456	9228.34	185.73	159.69	179.28	461.62	494.23	529.32	174.9	495.057	1.50106	5.04127e-89	1.97974e-86
414737	ENSSSCG00000035772	1	0	2	9	6	5	0.06	0	0.12	0.53	0.35	0.29	0.06	0.39	2.70044	0.000614188	0.00253541
414756	0	10	6	11	14	16	27	0.57	0.34	0.64	0.82	0.94	1.55	0.516667	1.10333	1.09456	0.00342785	0.0113821
414914	ENSSSCG00000010607	226	205	229	415	447	1165	12.97	11.72	13.26	24.27	26.13	66.82	12.65	39.0733	1.62705	1.49242e-08	1.62691e-07
445538	ENSSSCG00000012651	100	98	111	295	341	383	5.74	5.6	6.43	17.25	19.93	21.97	5.92333	19.7167	1.73493	1.30936e-42	1.66e-40
445539	ENSSSCG00000006719	0	0	2	7	4	5	0	0	0.12	0.41	0.23	0.29	0.04	0.31	2.9542	0.0015503	0.00573692
448812	0	83	67	72	231	210	499	4.76	3.83	4.17	13.51	12.27	28.62	4.25333	18.1333	2.09198	5.33136e-15	1.3386e-13
474162	ENSSSCG00000007799	2	3	2	18	21	5	0.11	0.17	0.12	1.05	1.23	0.29	0.133333	0.856667	2.6837	1.46623e-05	8.86177e-05
494011	ENSSSCG00000004643	37	44	41	88	88	70	2.12	2.51	2.37	5.15	5.14	4.02	2.33333	4.77	1.0316	5.97013e-09	7.01131e-08
494460	ENSSSCG00000034973	12	17	8	34	38	61	0.69	0.97	0.46	1.99	2.22	3.5	0.706667	2.57	1.86267	2.06741e-09	2.60058e-08
494467	ENSSSCG00000014310	1490	1426	1418	4877	5422	10301	85.49	81.5	82.08	285.22	316.9	590.84	83.0233	397.653	2.25992	2.05476e-29	1.47039e-27
553951	0	1	0	0	3	2	11	0.06	0	0	0.18	0.12	0.63	0.02	0.31	3.9542	0.00126537	0.00480287
613132	ENSSSCG00000030681	13	11	9	21	22	29	0.75	0.63	0.52	1.23	1.29	1.66	0.633333	1.39333	1.1375	0.000310469	0.00138549
733577	ENSSSCG00000031115	4	6	4	12	16	26	0.23	0.34	0.23	0.7	0.94	1.49	0.266667	1.04333	1.96809	7.86204e-06	5.07768e-05
733578	ENSSSCG00000007718	9	9	7	16	11	28	0.52	0.51	0.41	0.94	0.64	1.61	0.48	1.06333	1.14749	0.00406788	0.0131607
733603	ENSSSCG00000037358	450	398	387.12	3470	3511	4143	25.82	22.75	22.41	202.93	205.21	237.63	23.66	215.257	3.18554	1.45885e-305	5.87225e-302
733625	0	49	53	49	79	87	235	2.81	3.03	2.84	4.62	5.08	13.48	2.89333	7.72667	1.41711	2.33419e-05	0.000134739
733627	ENSSSCG00000029651	1	2	0	8	5	2	0.06	0.11	0	0.47	0.29	0.11	0.0566667	0.29	2.35548	0.0101269	0.0290698
733639	ENSSSCG00000031538	22	14	29	51	63	69	1.26	0.8	1.68	2.98	3.68	3.96	1.24667	3.54	1.50567	3.93538e-11	6.41332e-10
768111	ENSSSCG00000001101	1	1	2	6	10	5	0.06	0.06	0.12	0.35	0.58	0.29	0.08	0.406667	2.34577	0.00116846	0.00447829

## Sheet: siRNAlncPLAAT3-AS--NC   UP
id	pig ensembl id	read_count_siRNA_1	read_count_siRNA_2	read_count_siRNA_3	read_count_control_1	read_count_control_2	read_count_control_3	read_count_siRNA_1_CPM	read_count_siRNA_2_CPM	read_count_siRNA_3_CPM	read_count_control_1_CPM	read_count_control_2_CPM	read_count_control_3_CPM	B_mean	A_mean	log2(fc)	PValue	FDR
100037284	ENSSSCG00000015375	787	619	799	357	282	223	47.06	36.14	47.7	20.88	16.48	12.79	43.6333	16.7167	-1.38414	4.38056e-19	5.49416e-18
100037286	ENSSSCG00000013397	729	698	844	316	296	343	43.59	40.75	50.39	18.48	17.3	19.67	44.91	18.4833	-1.28081	4.27646e-34	8.84958e-33
100037288	0	5029.85	5380.64	5171.03	1524.51	1549.93	1625.68	300.74	314.1	308.74	89.16	90.59	93.25	307.86	91	-1.75834	2.21342e-127	2.32612e-125
100037289	ENSSSCG00000012853	2538	2861	2391	406	506	394	151.75	167.01	142.76	23.74	29.57	22.6	153.84	25.3033	-2.60403	4.97231e-134	5.59089e-132
100037292	ENSSSCG00000011630	64	76	95	23	14	23	3.83	4.44	5.67	1.35	0.82	1.32	4.64667	1.16333	-1.99793	3.59942e-16	3.89994e-15
100037293	0	6558.72	6356.83	6925.61	1795.88	1940.03	2071.07	392.15	371.09	413.5	105.03	113.39	118.79	392.247	112.403	-1.80308	4.12731e-108	3.2853e-106
100037941	ENSSSCG00000003805	1216	1246	1312	274	284	403	72.71	72.74	78.33	16.02	16.6	23.12	74.5933	18.58	-2.0053	2.73121e-65	1.14065e-63
100037960	ENSSSCG00000016052	157	172	151	36	26	45	9.39	10.04	9.02	2.11	1.52	2.58	9.48333	2.07	-2.19576	2.04546e-36	4.52393e-35
100037967	ENSSSCG00000016929	1198	1084	1024	89	90	135	71.63	63.28	61.14	5.2	5.26	7.74	65.35	6.06667	-3.42921	4.74502e-150	6.46569e-148
100037969	ENSSSCG00000004165	558	517	527	245	216	251	33.36	30.18	31.46	14.33	12.62	14.4	31.6667	13.7833	-1.20004	6.10398e-32	1.18391e-30
100037976	ENSSSCG00000009429	26	20	20	1	0	1	1.55	1.17	1.19	0.06	0	0.06	1.30333	0.04	-5.02606	3.28836e-16	3.57012e-15
100038004	ENSSSCG00000010224	36	39	43	21	12	25	2.15	2.28	2.57	1.23	0.7	1.43	2.33333	1.12	-1.05889	6.26601e-05	0.000239656
100038026	ENSSSCG00000009542	122	102	130	19	23	18	7.29	5.95	7.76	1.11	1.34	1.03	7	1.16	-2.59323	2.8062e-34	5.82957e-33
100048946	ENSSSCG00000015549	205	211	171	35	20	20	12.26	12.32	10.21	2.05	1.17	1.15	11.5967	1.45667	-2.99297	4.50053e-54	1.51707e-52
100048955	ENSSSCG00000029371	15	13	10	2	2	0	0.9	0.76	0.6	0.12	0.12	0	0.753333	0.08	-3.23522	2.04e-07	1.10553e-06
100048957	ENSSSCG00000012014	1115	1116	1108	571	498	615	66.67	65.15	66.15	33.39	29.11	35.27	65.99	32.59	-1.01782	1.31003e-30	2.45501e-29
100048960	ENSSSCG00000024179	42	33	29	3	6	3	2.51	1.93	1.73	0.18	0.35	0.17	2.05667	0.233333	-3.13984	3.91275e-16	4.23372e-15
100049668	ENSSSCG00000001036	353	372	360	117	103	132	21.11	21.72	21.49	6.84	6.02	7.57	21.44	6.81	-1.65458	1.15583e-44	3.26619e-43
100049698	0	12	19	21	0	1	2	0.72	1.11	1.25	0	0.06	0.11	1.02667	0.0566667	-4.17932	3.81537e-11	2.91436e-10
100101473	ENSSSCG00000035790	18917	17760	18138	3414	3420	3993	1131.07	1036.77	1082.93	199.66	199.89	229.03	1083.59	209.527	-2.37061	7.12992e-175	1.30275e-172
100101475	ENSSSCG00000014987	13	8	12	3	6	6	0.78	0.47	0.72	0.18	0.35	0.34	0.656667	0.29	-1.17911	0.0193493	0.0444135
100101927	ENSSSCG00000015897	1986	2028	2053	193	167	132	118.75	118.39	122.57	11.29	9.76	7.57	119.903	9.54	-3.65174	1.27477e-244	4.65842e-242
100113425	ENSSSCG00000005045	300	321	375	116	138	129	17.94	18.74	22.39	6.78	8.07	7.4	19.69	7.41667	-1.40862	1.17061e-26	1.93446e-25
100124383	ENSSSCG00000024914	208	211	171	22	43	33	12.44	12.32	10.21	1.29	2.51	1.89	11.6567	1.89667	-2.61962	3.59412e-44	9.99823e-43
100125345	ENSSSCG00000009642	2893	3095	2682	106	131	131	172.98	180.68	160.13	6.2	7.66	7.51	171.263	7.12333	-4.58752	0	0
100125969	ENSSSCG00000005136	8	10	23	2	1	2	0.48	0.58	1.37	0.12	0.06	0.11	0.81	0.0966667	-3.06683	4.91866e-06	2.21161e-05
100126165	ENSSSCG00000015522	154	154	151	45	55	68	9.21	8.99	9.02	2.63	3.21	3.9	9.07333	3.24667	-1.48267	5.67041e-21	7.73977e-20
100126280	ENSSSCG00000036050	81	56	64	16	15	19	4.84	3.27	3.82	0.94	0.88	1.09	3.97667	0.97	-2.0355	5.20713e-16	5.58915e-15
100126281	0	5	3	4.27	1	0	0	0.3	0.18	0.25	0.06	0	0	0.243333	0.02	-3.60486	0.00417232	0.0113341
100127138	ENSSSCG00000006369	167	169	171	80	61	73	9.99	9.87	10.21	4.68	3.57	4.19	10.0233	4.14667	-1.27334	3.75151e-19	4.73095e-18
100127149	ENSSSCG00000001985	31	29	28	13	11	11	1.85	1.69	1.67	0.76	0.64	0.63	1.73667	0.676667	-1.3598	7.30362e-06	3.18943e-05
100127357	ENSSSCG00000029656	5	4	6	0	0	0	0.3	0.23	0.36	0	0	0	0.296667	0.001	-8.2127	8.77617e-05	0.000328397
100127358	ENSSSCG00000014565	71.1	101	98.57	6	8	4.83	4.25	5.9	5.89	0.35	0.47	0.28	5.34667	0.366667	-3.8661	1.05529e-39	2.59054e-38
100127440	ENSSSCG00000003341	34	33	33	11	10	15	2.03	1.93	1.97	0.64	0.58	0.86	1.97667	0.693333	-1.51145	1.5193e-07	8.36033e-07
100127479	0	2	9	10	0	0	0	0.12	0.53	0.6	0	0	0	0.416667	0.001	-8.70275	7.6071e-06	3.31207e-05
100134857	ENSSSCG00000007722	74	72	77	5	14	10	4.42	4.2	4.6	0.29	0.82	0.57	4.40667	0.56	-2.97619	5.19085e-31	9.7962e-30
100134965	ENSSSCG00000007476	221	240	270	65	86	110	13.21	14.01	16.12	3.8	5.03	6.31	14.4467	5.04667	-1.51733	1.8078e-20	2.42432e-19
100134969	ENSSSCG00000007477	410	402	444	94	93	108	24.51	23.47	26.51	5.5	5.44	6.19	24.83	5.71	-2.12052	3.36235e-67	1.46513e-65
100134977	ENSSSCG00000037905	2996	3379	3076	916	972	1210	179.13	197.25	183.65	53.57	56.81	69.4	186.677	59.9267	-1.63927	1.42234e-61	5.56444e-60
100135031	ENSSSCG00000001229	13120.4	12822.7	14423.3	3291.86	3526.59	3752.47	784.48	748.54	861.15	192.52	206.12	215.23	798.057	204.623	-1.96352	3.41839e-122	3.3111e-120
100135037	ENSSSCG00000001398	568	557	567	240	228	241	33.96	32.52	33.85	14.04	13.33	13.82	33.4433	13.73	-1.28439	2.19791e-41	5.70925e-40
100135667	ENSSSCG00000039751	368	404	370	15	20	14	22	23.58	22.09	0.88	1.17	0.8	22.5567	0.95	-4.56948	1.03762e-160	1.61979e-158
100135673	ENSSSCG00000009535	27	30	27	13	10	11	1.61	1.75	1.61	0.76	0.58	0.63	1.65667	0.656667	-1.33505	1.58795e-05	6.64911e-05
100141313	ENSSSCG00000036907	25	40	44	16	15	19	1.49	2.34	2.63	0.94	0.88	1.09	2.15333	0.97	-1.15052	6.35344e-05	0.000242826
100141408	ENSSSCG00000007490	1877	1810	2384	24	20	31	112.23	105.66	142.34	1.4	1.17	1.78	120.077	1.45	-6.37176	1.30905e-305	8.77012e-303
100142661	ENSSSCG00000017861	33	27	38	8	11	9	1.97	1.58	2.27	0.47	0.64	0.52	1.94	0.543333	-1.83615	9.28239e-09	5.79168e-08
100142668	ENSSSCG00000010450	1296	1379	1314	405	347	396	77.49	80.5	78.45	23.69	20.28	22.71	78.8133	22.2267	-1.82615	2.42291e-100	1.73919e-98
100144440	0	953	969	829	356	380	406	56.98	56.57	49.5	20.82	22.21	23.29	54.35	22.1067	-1.2978	2.648e-42	7.10804e-41
100144460	ENSSSCG00000001233	477	473	457	124	144	105	28.52	27.61	27.29	7.25	8.42	6.02	27.8067	7.23	-1.94336	4.08452e-58	1.49261e-56
100144487	ENSSSCG00000029037	21	17	27	0	1	1	1.26	0.99	1.61	0	0.06	0.06	1.28667	0.04	-5.00749	1.9553e-15	2.02572e-14
100144490	ENSSSCG00000017472	8454	9877	8319	2296	2458	3457	505.47	576.58	496.69	134.28	143.66	198.29	526.247	158.743	-1.72904	1.91037e-41	4.97036e-40
100144524	ENSSSCG00000007508	768	745	610	63	46	34	45.92	43.49	36.42	3.68	2.69	1.95	41.9433	2.77333	-3.91875	5.6455e-135	6.43787e-133
100144525	ENSSSCG00000007499	112	124	140	4	2	5	6.7	7.24	8.36	0.23	0.12	0.29	7.43333	0.213333	-5.12283	2.97971e-69	1.34204e-67
100144531	0	149	194	134	2	0	2	8.91	11.33	8	0.12	0	0.11	9.41333	0.0766667	-6.93996	4.11853e-79	2.17121e-77
100145895	ENSSSCG00000040575	5709	5728	5364	72	102	25	341.35	334.38	320.26	4.21	5.96	1.43	331.997	3.86667	-6.42393	1.60621e-109	1.32442e-107
100151816	ENSSSCG00000010454	2333	2197	2215	395	289	268	139.49	128.25	132.25	23.1	16.89	15.37	133.33	18.4533	-2.85305	9.83544e-128	1.04731e-125
100151829	ENSSSCG00000032433	304	254	353	111	99	90	18.18	14.83	21.08	6.49	5.79	5.16	18.03	5.81333	-1.63296	1.84804e-25	2.92179e-24
100151834	ENSSSCG00000033222	453	373	386	180	179	129	27.09	21.77	23.05	10.53	10.46	7.4	23.97	9.46333	-1.34081	2.7468e-21	3.81398e-20
100151855	ENSSSCG00000029547	1247	1151	1280	666	599	594	74.56	67.19	76.42	38.95	35.01	34.07	72.7233	36.01	-1.01402	4.3296e-30	8.011e-29
100151910	ENSSSCG00000004367	14	12	23	10	5	6	0.84	0.7	1.37	0.58	0.29	0.34	0.97	0.403333	-1.26601	0.003853	0.0105397
100151938	ENSSSCG00000024973	2363.93	2470.09	2175.88	313.04	319	256	141.34	144.2	129.91	18.31	18.64	14.68	138.483	17.21	-3.00839	7.52481e-195	1.77929e-192
100151989	ENSSSCG00000001752	81	65	71	39	28	23	4.84	3.79	4.24	2.28	1.64	1.32	4.29	1.74667	-1.29637	3.247e-09	2.11799e-08
100151998	ENSSSCG00000004191	12	10	12	1	5	4	0.72	0.58	0.72	0.06	0.29	0.23	0.673333	0.193333	-1.80023	0.000697559	0.00223561
100152071	ENSSSCG00000012066	9	6	7	4	2	2	0.54	0.35	0.42	0.23	0.12	0.11	0.436667	0.153333	-1.50986	0.0203214	0.0463867
100152073	ENSSSCG00000012007	1538	1294	1637	705	562	613	91.96	75.54	97.74	41.23	32.85	35.16	88.4133	36.4133	-1.2798	4.31873e-30	8.0001e-29
100152093	ENSSSCG00000006243	1571	1609	939	210	229	301	93.93	93.93	56.06	12.28	13.38	17.26	81.3067	14.3067	-2.50669	6.91794e-43	1.87578e-41
100152125	ENSSSCG00000011806	12407	13785	12521	3422	3347	4509	741.83	804.72	747.57	200.13	195.62	258.63	764.707	218.127	-1.80974	5.80052e-66	2.44794e-64
100152163	ENSSSCG00000004755	55	51	34	0	0	2	3.29	2.98	2.03	0	0	0.11	2.76667	0.0366667	-6.23754	1.75332e-29	3.1676e-28
100152247	0	946	827	967	384	414	343	56.56	48.28	57.74	22.46	24.2	19.67	54.1933	22.11	-1.29342	9.43008e-35	1.98204e-33
100152253	ENSSSCG00000004125	143	161	132	75	62	60	8.55	9.4	7.88	4.39	3.62	3.44	8.61	3.81667	-1.1737	5.59202e-14	5.25199e-13
100152279	ENSSSCG00000000291	22	14	33	0	0	1	1.32	0.82	1.97	0	0	0.06	1.37	0.02	-6.09803	8.45258e-15	8.4468e-14
100152321	ENSSSCG00000007043	1112	963	1001	338	308	318	66.49	56.22	59.77	19.77	18	18.24	60.8267	18.67	-1.70398	5.14878e-69	2.30605e-67
100152345	ENSSSCG00000004657	98	94	120	38	41	39	5.86	5.49	7.16	2.22	2.4	2.24	6.17	2.28667	-1.43202	1.82769e-14	1.78105e-13
100152360	ENSSSCG00000004534	18	19	22	4	7	5	1.08	1.11	1.31	0.23	0.41	0.29	1.16667	0.31	-1.91205	1.46085e-06	7.12219e-06
100152368	ENSSSCG00000001963	1950	1970	1957	486	464	560	116.59	115	116.84	28.42	27.12	32.12	116.143	29.22	-1.99088	2.16684e-121	2.06157e-119
100152419	ENSSSCG00000016018	42	48	51	16	15	9	2.51	2.8	3.04	0.94	0.88	0.52	2.78333	0.78	-1.83527	3.53443e-12	2.89506e-11
100152431	ENSSSCG00000035240	35	31	31	6	2	1	2.09	1.81	1.85	0.35	0.12	0.06	1.91667	0.176667	-3.4395	1.61836e-17	1.87072e-16
100152536	ENSSSCG00000026996	1987	1846	1935	228	190	234	118.8	107.76	115.53	13.33	11.1	13.42	114.03	12.6167	-3.17601	1.08088e-223	3.40775e-221
100152565	ENSSSCG00000010655	16	9	15	9	4	3	0.96	0.53	0.9	0.53	0.23	0.17	0.796667	0.31	-1.36171	0.00461259	0.0123857
100152598	ENSSSCG00000009584	32	34	40	4	1	5	1.91	1.98	2.39	0.23	0.06	0.29	2.09333	0.193333	-3.43664	1.39733e-18	1.70857e-17
100152603	ENSSSCG00000036274	3241	3014	2922	557	512	555	193.78	175.95	174.46	32.57	29.92	31.83	181.397	31.44	-2.52847	6.32627e-195	1.51821e-192
100152607	ENSSSCG00000000916	24356	22562	26377	11683	10664	11640	1456.27	1317.09	1574.85	683.25	623.28	667.64	1449.4	658.057	-1.13918	1.18513e-41	3.09346e-40
100152620	ENSSSCG00000038854	1441	1562	1512	735	726	728	86.16	91.18	90.27	42.98	42.43	41.76	89.2033	42.39	-1.07337	3.77978e-43	1.03712e-41
100152647	ENSSSCG00000016076	279	239	297	150	133	125	16.68	13.95	17.73	8.77	7.77	7.17	16.12	7.90333	-1.02832	3.15856e-14	3.03022e-13
100152652	0	722	688	617	390	335	260	43.17	40.16	36.84	22.81	19.58	14.91	40.0567	19.1	-1.06847	2.72978e-16	2.97574e-15
100152679	ENSSSCG00000007056	2252	961	1991	1128	287	987	134.65	56.1	118.87	65.97	16.77	56.61	103.207	46.45	-1.15179	0.00221286	0.00637989
100152711	ENSSSCG00000009644	7	9	21	4	5	6	0.42	0.53	1.25	0.23	0.29	0.34	0.733333	0.286667	-1.35509	0.0141454	0.0337153
100152737	ENSSSCG00000022780	119	107	103	63	47	47	7.12	6.25	6.15	3.68	2.75	2.7	6.50667	3.04333	-1.09627	2.77109e-10	1.97765e-09
100152741	ENSSSCG00000009865	2562	2723	2799	288	298	338	153.18	158.96	167.12	16.84	17.42	19.39	159.753	17.8833	-3.15916	1.04873e-282	5.26954e-280
100152781	ENSSSCG00000007140	852	906	1095	396	396	415	50.94	52.89	65.38	23.16	23.14	23.8	56.4033	23.3667	-1.27133	1.025e-32	2.0372e-31
100152784	ENSSSCG00000004180	48	48	40	3	2	1	2.87	2.8	2.39	0.18	0.12	0.06	2.68667	0.12	-4.48471	1.01926e-28	1.80095e-27
100152822	ENSSSCG00000002001	236	276	317	70	67	82	14.11	16.11	18.93	4.09	3.92	4.7	16.3833	4.23667	-1.95123	2.7659e-36	6.10054e-35
100152834	ENSSSCG00000030228	8	5	8	1	2	1	0.48	0.29	0.48	0.06	0.12	0.06	0.416667	0.08	-2.38082	0.00134188	0.00404122
100152934	ENSSSCG00000006186	7501	6726	7414	993	879	829	448.49	392.64	442.66	58.07	51.37	47.55	427.93	52.33	-3.03166	4.55492e-218	1.28489e-215
100152937	ENSSSCG00000010683	2324	2518	2250	1005	1025	1046	138.95	146.99	134.34	58.77	59.91	60	140.093	59.56	-1.23397	1.5581e-57	5.64248e-56
100152962	ENSSSCG00000033258	335	339	334	140	133	164	20.03	19.79	19.94	8.19	7.77	9.41	19.92	8.45667	-1.23606	3.01886e-27	5.09876e-26
100153025	ENSSSCG00000001085	1	4	2	0	0	0	0.06	0.23	0.12	0	0	0	0.136667	0.001	-7.09452	0.0181301	0.042008
100153038	ENSSSCG00000010452	5692	5653	5552	182	180	62	340.33	330	331.48	10.64	10.52	3.56	333.937	8.24	-5.34079	3.19548e-81	1.74762e-79
100153137	ENSSSCG00000006923	194.24	213.04	188.46	67	72.27	63.91	11.61	12.44	11.25	3.92	4.22	3.67	11.7667	3.93667	-1.57966	4.99435e-30	9.18811e-29
100153163	0	696	679	702	265	274	244	41.61	39.64	41.91	15.5	16.01	14	41.0533	15.17	-1.43628	1.76498e-50	5.532e-49
100153193	ENSSSCG00000009748	1	9	3	0	0	0	0.06	0.53	0.18	0	0	0	0.256667	0.001	-8.00375	0.00105255	0.00325023
100153249	ENSSSCG00000001597	60	67	79	6	13	11	3.59	3.91	4.72	0.35	0.76	0.63	4.07333	0.58	-2.81209	1.83136e-25	2.89828e-24
100153355	ENSSSCG00000004101	274	285	286	136	148	118	16.38	16.64	17.08	7.95	8.65	6.77	16.7	7.79	-1.10015	2.00916e-19	2.57412e-18
100153454	ENSSSCG00000009545	73079	78929	67923	28649	29706	32230	4369.47	4607.59	4055.36	1675.46	1736.22	1848.64	4344.14	1753.44	-1.30888	9.53258e-62	3.76595e-60
100153477	ENSSSCG00000006635	233	209	180	76	73	84	13.93	12.2	10.75	4.44	4.27	4.82	12.2933	4.51	-1.44668	1.89517e-22	2.74033e-21
100153486	ENSSSCG00000001703	588	597	575	223	223	262	35.16	34.85	34.33	13.04	13.03	15.03	34.78	13.7	-1.34408	3.72692e-42	9.95434e-41
100153504	ENSSSCG00000024310	36	40	45	1	2	6	2.15	2.34	2.69	0.06	0.12	0.34	2.39333	0.173333	-3.7874	2.47635e-22	3.55511e-21
100153555	ENSSSCG00000024249	5	5	1	0	0	0	0.3	0.29	0.06	0	0	0	0.216667	0.001	-7.75933	0.00148169	0.0044258
100153630	ENSSSCG00000000951	817	798	728	237	246	396	48.85	46.58	43.47	13.86	14.38	22.71	46.3	16.9833	-1.44689	1.18737e-21	1.66886e-20
100153673	ENSSSCG00000009831	18	16	16	7	6	9	1.08	0.93	0.96	0.41	0.35	0.52	0.99	0.426667	-1.21432	0.00219558	0.00633864
100153738	ENSSSCG00000005025	24	23	30	5	11	8	1.43	1.34	1.79	0.29	0.64	0.46	1.52	0.463333	-1.71395	9.18352e-07	4.58577e-06
100153809	ENSSSCG00000006324	6273	6015	6258	2365	2344	2286	375.07	351.13	373.64	138.31	137	131.12	366.613	135.477	-1.43621	3.03883e-84	1.76395e-82
100153829	ENSSSCG00000010580	3475	3622	3347	1419	1454	1587	207.77	211.44	199.83	82.99	84.98	91.03	206.347	86.3333	-1.25708	2.05244e-60	7.83875e-59
100153902	ENSSSCG00000035297	8436	8797	9369	423	491	416	504.4	513.54	559.38	24.74	28.7	23.86	525.773	25.7667	-4.35086	0	0
100153948	ENSSSCG00000011874	2233	2153	2049	91	82	47	133.51	125.68	122.34	5.32	4.79	2.7	127.177	4.27	-4.89645	3.24252086909101e-314	2.60682465270579e-311
100154009	ENSSSCG00000005994	44	49	47	19	19	15	2.63	2.86	2.81	1.11	1.11	0.86	2.76667	1.02667	-1.43018	4.32737e-09	2.78888e-08
100154011	ENSSSCG00000038192	44	45	37	16	5	18	2.63	2.63	2.21	0.94	0.29	1.03	2.49	0.753333	-1.72479	4.01955e-09	2.60186e-08
100154019	ENSSSCG00000006455	24	19	33	11	12	9	1.43	1.11	1.97	0.64	0.7	0.52	1.50333	0.62	-1.27782	0.000187508	0.000664084
100154024	ENSSSCG00000006392	556	637	561	232	268	309	33.24	37.19	33.49	13.57	15.66	17.72	34.64	15.65	-1.14628	4.04312e-25	6.31159e-24
100154048	ENSSSCG00000004971	1892	2108	1683	957	885	893	113.12	123.06	100.48	55.97	51.73	51.22	112.22	52.9733	-1.08299	2.156e-32	4.24832e-31
100154059	ENSSSCG00000001589	26	25	16	0	0	1	1.55	1.46	0.96	0	0	0.06	1.32333	0.02	-6.04803	5.76707e-17	6.50728e-16
100154062	ENSSSCG00000005593	1707	1811	1590	189	222	263	102.06	105.72	94.93	11.05	12.98	15.09	100.903	13.04	-2.95196	4.80004e-170	8.29891e-168
100154087	ENSSSCG00000006256	4	5	8	0	0	0	0.24	0.29	0.48	0	0	0	0.336667	0.001	-8.39518	2.7125e-05	0.000109639
100154155	ENSSSCG00000009322	44	37	31	17	22	7	2.63	2.16	1.85	0.99	1.29	0.4	2.21333	0.893333	-1.30895	3.19623e-05	0.000127905
100154248	ENSSSCG00000010452	14957	14575	13655	308	279	101	894.3	850.84	815.28	18.01	16.31	5.79	853.473	13.37	-5.99627	1.34116e-83	7.61995e-82
100154269	ENSSSCG00000022128	1070	1041	1003	331	348	420	63.98	60.77	59.88	19.36	20.34	24.09	61.5433	21.2633	-1.53323	4.47093e-57	1.59751e-55
100154282	ENSSSCG00000015891	2	5	5	2	0	0	0.12	0.29	0.3	0.12	0	0	0.236667	0.04	-2.56478	0.0163785	0.0383947
100154284	ENSSSCG00000004369	139	111	174	1	5	8	8.31	6.48	10.39	0.06	0.29	0.46	8.39333	0.27	-4.95821	1.3903e-52	4.54364e-51
100154312	ENSSSCG00000010086	15	13	16	4	3	8	0.9	0.76	0.96	0.23	0.18	0.46	0.873333	0.29	-1.59048	0.000438757	0.00145339
100154319	ENSSSCG00000040317	1647	1580	1281	678	646	699	98.48	92.23	76.48	39.65	37.76	40.09	89.0633	39.1667	-1.18521	2.38446e-32	4.68128e-31
100154352	ENSSSCG00000011740	15	15	11	3	7	6	0.9	0.88	0.66	0.18	0.41	0.34	0.813333	0.31	-1.39158	0.00223496	0.00644012
100154365	ENSSSCG00000009870	14	11	13	0	10	4	0.84	0.64	0.78	0	0.58	0.23	0.753333	0.27	-1.48033	0.00454763	0.0122379
100154373	ENSSSCG00000010280	296	323	301	128	131	144	17.7	18.86	17.97	7.49	7.66	8.26	18.1767	7.80333	-1.21993	2.18824e-26	3.58296e-25
100154378	ENSSSCG00000004027	70	67	61	24	23	29	4.19	3.91	3.64	1.4	1.34	1.66	3.91333	1.46667	-1.41586	1.93058e-11	1.50396e-10
100154398	ENSSSCG00000001765	3184	3566	3011	1371	1459	1589	190.37	208.17	179.77	80.18	85.27	91.14	192.77	85.53	-1.17238	2.19778e-42	5.90939e-41
100154449	ENSSSCG00000038948	1071	1113	1064	371	363	396	64.04	64.97	63.53	21.7	21.22	22.71	64.18	21.8767	-1.55273	9.81843e-78	5.0926e-76
100154454	0	12	14	14	7	5	7	0.72	0.82	0.84	0.41	0.29	0.4	0.793333	0.366667	-1.11346	0.0119475	0.0290803
100154475	0	68	58	69	23	31	38	4.07	3.39	4.12	1.35	1.81	2.18	3.86	1.78	-1.11672	2.26991e-07	1.22476e-06
100154512	ENSSSCG00000035153	257	249	292	138	127	128	15.37	14.54	17.43	8.07	7.42	7.34	15.78	7.61	-1.05213	5.14993e-17	5.82729e-16
100154530	ENSSSCG00000023522	1658	1794	1483	245	252	469	99.13	104.73	88.54	14.33	14.73	26.9	97.4667	18.6533	-2.38548	1.06387e-38	2.52673e-37
100154558	ENSSSCG00000006718	649	666	727	287	317	279	38.8	38.88	43.41	16.78	18.53	16	40.3633	17.1033	-1.23877	2.9384e-35	6.29115e-34
100154573	ENSSSCG00000001064	306	350	253	28	27	36	18.3	20.43	15.11	1.64	1.58	2.06	17.9467	1.76	-3.35007	7.86111e-76	3.94996e-74
100154609	ENSSSCG00000016338	68	68	99	38	45	37	4.07	3.97	5.91	2.22	2.63	2.12	4.65	2.32333	-1.00103	4.48443e-06	2.02999e-05
100154641	ENSSSCG00000011959	5797	5950	4747	886	936	991	346.61	347.34	283.42	51.82	54.71	56.84	325.79	54.4567	-2.58076	4.45199e-154	6.33483e-152
100154661	ENSSSCG00000001097	22.6	27.12	17.15	12.46	9.92	8.77	1.35	1.58	1.02	0.73	0.58	0.5	1.31667	0.603333	-1.12586	0.00111777	0.00343055
100154672	ENSSSCG00000040355	308	296	390	99	101	122	18.42	17.28	23.29	5.79	5.9	7	19.6633	6.23	-1.6582	6.3259e-29	1.12516e-27
100154687	0	104	102	106	29	36	37	6.22	5.95	6.33	1.7	2.1	2.12	6.16667	1.97333	-1.64386	4.12727e-20	5.46192e-19
100154770	0	5198	5166	5313	1645	1803	1999	310.79	301.57	317.21	96.2	105.38	114.66	309.857	105.413	-1.55554	1.24054e-78	6.51854e-77
100154856	ENSSSCG00000006360	972	939	943	426	393	437	58.12	54.82	56.3	24.91	22.97	25.07	56.4133	24.3167	-1.21409	3.36257e-45	9.60333e-44
100154905	ENSSSCG00000006247	38	53	53	31	18	16	2.27	3.09	3.16	1.81	1.05	0.92	2.84	1.26	-1.17247	1.14759e-05	4.89574e-05
100155068	ENSSSCG00000016032	199	151	197	7	6	12	11.9	8.81	11.76	0.41	0.35	0.69	10.8233	0.483333	-4.48498	2.24894e-70	1.04511e-68
100155079	ENSSSCG00000010755	75	60	58	19	32	25	4.48	3.5	3.46	1.11	1.87	1.43	3.81333	1.47	-1.37524	2.36926e-09	1.55873e-08
100155114	ENSSSCG00000004053	8	5	5	1	2	1	0.48	0.29	0.3	0.06	0.12	0.06	0.356667	0.08	-2.1565	0.00580295	0.0152452
100155138	ENSSSCG00000010103	6.72	11.27	10.54	7.44	0	0	0.4	0.66	0.63	0.44	0	0	0.563333	0.146667	-1.94145	0.00210192	0.00609389
100155153	ENSSSCG00000004384	25	49	45	14	10	12	1.49	2.86	2.69	0.82	0.58	0.69	2.34667	0.696667	-1.75207	9.38535e-08	5.32676e-07
100155164	ENSSSCG00000004114	40	33	24	20	11	14	2.39	1.93	1.43	1.17	0.64	0.8	1.91667	0.87	-1.13951	0.000174214	0.000620831
100155180	ENSSSCG00000006073	658	684	623	225	291	301	39.34	39.93	37.2	13.16	17.01	17.26	38.8233	15.81	-1.29609	2.67772e-32	5.23784e-31
100155195	0	234	294	206	12	16	8	13.99	17.16	12.3	0.7	0.94	0.46	14.4833	0.7	-4.37089	3.58681e-81	1.95499e-79
100155208	ENSSSCG00000004218	35	28	27	11	10	9	2.09	1.63	1.61	0.64	0.58	0.52	1.77667	0.58	-1.61505	3.58263e-07	1.88684e-06
100155210	ENSSSCG00000002257	34	50	53	21	22	17	2.03	2.92	3.16	1.23	1.29	0.98	2.70333	1.16667	-1.21235	2.5788e-06	1.20782e-05
100155220	ENSSSCG00000001755	99	85	80	40	51	41	5.92	4.96	4.78	2.34	2.98	2.35	5.22	2.55667	-1.02979	2.52244e-08	1.51055e-07
100155358	ENSSSCG00000004736	10	6	3	2	1	2	0.6	0.35	0.18	0.12	0.06	0.11	0.376667	0.0966667	-1.9622	0.0109719	0.0270289
100155360	ENSSSCG00000032691	25	25	24	0	1	1	1.49	1.46	1.43	0	0.06	0.06	1.46	0.04	-5.18982	9.97821e-19	1.22942e-17
100155378	ENSSSCG00000006698	1803	1849	1599	858	861	829	107.8	107.94	95.47	50.18	50.32	47.55	103.737	49.35	-1.0718	7.89696e-38	1.82436e-36
100155404	0	25	23	22	15	7	5	1.49	1.34	1.31	0.88	0.41	0.29	1.38	0.526667	-1.38971	8.05541e-05	0.000302694
100155425	ENSSSCG00000005199	4	8	14	4	0	1	0.24	0.47	0.84	0.23	0	0.06	0.516667	0.0966667	-2.41814	0.00122018	0.00371179
100155428	ENSSSCG00000001507	4820.26	5062.19	5095.51	2253.14	2315.23	2279.69	288.21	295.51	304.23	131.77	135.32	130.76	295.983	132.617	-1.15825	1.47809e-58	5.47608e-57
100155434	ENSSSCG00000010577	37	31	26	3	1	5	2.21	1.81	1.55	0.18	0.06	0.29	1.85667	0.176667	-3.39361	3.1947e-16	3.47079e-15
100155467	ENSSSCG00000010451	5182	4974	5069	147	121	40	309.84	290.36	302.65	8.6	7.07	2.29	300.95	5.98667	-5.65163	2.16665e-76	1.09552e-74
100155518	ENSSSCG00000006187	2875	3034	2776	834	887	1219	171.9	177.11	165.74	48.77	51.84	69.92	171.583	56.8433	-1.59385	4.42169e-43	1.20707e-41
100155595	ENSSSCG00000036865	25	16	38	0	0	1	1.49	0.93	2.27	0	0	0.06	1.56333	0.02	-6.28848	4.11382e-16	4.43339e-15
100155609	ENSSSCG00000016218	661	792	588	161	163	161	39.52	46.23	35.11	9.42	9.53	9.23	40.2867	9.39333	-2.10059	2.69316e-65	1.12769e-63
100155630	ENSSSCG00000016030	2	3	4	0	0	0	0.12	0.18	0.24	0	0	0	0.18	0.001	-7.49185	0.00456745	0.0122789
100155665	ENSSSCG00000001076	581	489	600	247	222	243	34.74	28.55	35.82	14.45	12.98	13.94	33.0367	13.79	-1.26045	2.03778e-28	3.56534e-27
100155669	ENSSSCG00000011358	311.09	334.26	254.53	100.14	87.34	108.06	18.6	19.51	15.2	5.86	5.1	6.2	17.77	5.72	-1.63536	8.49661e-31	1.59786e-29
100155717	ENSSSCG00000010340	19409	17920	19611	5026	5082	5023	1160.49	1046.11	1170.88	293.93	297.03	288.11	1125.83	293.023	-1.9419	8.31635e-141	1.02075e-138
100155733	ENSSSCG00000002311	465	477	536	233	242	213	27.8	27.85	32	13.63	14.14	12.22	29.2167	13.33	-1.13211	2.25403e-25	3.5532e-24
100155762	ENSSSCG00000010214	121	99	147	65	56	52	7.23	5.78	8.78	3.8	3.27	2.98	7.26333	3.35	-1.11647	5.4631e-09	3.48715e-08
100155834	ENSSSCG00000004902	160	123	139	50	49	38	9.57	7.18	8.3	2.92	2.86	2.18	8.35	2.65333	-1.65397	7.04194e-20	9.23551e-19
100155863	ENSSSCG00000001847	69.22	80	70	20	38	45	4.14	4.67	4.18	1.17	2.22	2.58	4.33	1.99	-1.1216	1.09778e-06	5.43616e-06
100155928	ENSSSCG00000000455	500	522	481	171	139	173	29.9	30.47	28.72	10	8.12	9.92	29.6967	9.34667	-1.66778	2.23155e-51	7.06319e-50
100155966	ENSSSCG00000004629	41	33	41	7	4	11	2.45	1.93	2.45	0.41	0.23	0.63	2.27667	0.423333	-2.42706	1.27448e-13	1.16236e-12
100155989	ENSSSCG00000007454	1740	1966	1808	819	789	800	104.04	114.77	107.95	47.9	46.11	45.89	108.92	46.6333	-1.22384	2.69865e-53	8.94671e-52
100155991	ENSSSCG00000007437	225	222	197	105	103	109	13.45	12.96	11.76	6.14	6.02	6.25	12.7233	6.13667	-1.05195	1.45904e-16	1.61236e-15
100156071	ENSSSCG00000005944	41707	41779	39524	12905	13303	18074	2493.71	2438.91	2359.79	754.71	777.52	1036.68	2430.8	856.303	-1.50524	6.7683e-42	1.78699e-40
100156073	0	89	97	80	7	9	16	5.32	5.66	4.78	0.41	0.53	0.92	5.25333	0.62	-3.08289	1.35123e-35	2.936e-34
100156108	ENSSSCG00000012234	1810	2042	1932	836	761	906	108.22	119.2	115.35	48.89	44.48	51.97	114.257	48.4467	-1.23781	1.00782e-47	3.04599e-46
100156146	ENSSSCG00000010772	662	722	934	163	220	295	39.58	42.15	55.76	9.53	12.86	16.92	45.83	13.1033	-1.80636	6.63351e-25	1.03153e-23
100156193	ENSSSCG00000010146	1760	1792	1900	877	815	722	105.23	104.61	113.44	51.29	47.63	41.41	107.76	46.7767	-1.20396	6.02956e-40	1.49844e-38
100156195	ENSSSCG00000038374	120	133	170	57	61	55	7.17	7.76	10.15	3.33	3.57	3.15	8.36	3.35	-1.31934	1.82482e-13	1.64377e-12
100156205	ENSSSCG00000010404	10	11	12	0	0	0	0.6	0.64	0.72	0	0	0	0.653333	0.001	-9.35168	6.49927e-10	4.48891e-09
100156210	ENSSSCG00000001561	431	497	441	12	7	7	25.77	29.01	26.33	0.7	0.41	0.4	27.0367	0.503333	-5.74726	7.41087e-198	1.83322e-195
100156257	ENSSSCG00000004149	189	227	202	73	90	97	11.3	13.25	12.06	4.27	5.26	5.56	12.2033	5.03	-1.27864	1.47184e-19	1.90699e-18
100156403	ENSSSCG00000006917	445	505	505	146	131	137	26.61	29.48	30.15	8.54	7.66	7.86	28.7467	8.02	-1.84172	1.88858e-59	7.11158e-58
100156404	ENSSSCG00000050616	774	911	870	263	312	382	46.28	53.18	51.94	15.38	18.24	21.91	50.4667	18.51	-1.44703	6.25696e-35	1.32725e-33
100156430	ENSSSCG00000006811	763	807	854	342	313	339	45.62	47.11	50.99	20	18.29	19.44	47.9067	19.2433	-1.31587	4.43129e-46	1.2838e-44
100156444	ENSSSCG00000001798	62	62	92	9	9	25	3.71	3.62	5.49	0.53	0.53	1.43	4.27333	0.83	-2.36418	7.57565e-14	7.05729e-13
100156484	ENSSSCG00000030165	2205	2285	1940	397	461	579	131.84	133.39	115.83	23.22	26.94	33.21	127.02	27.79	-2.19242	1.44049e-81	8.01439e-80
100156492	0	94	131	84	30	32	36	5.62	7.65	5.02	1.75	1.87	2.06	6.09667	1.89333	-1.68709	9.76959e-15	9.73266e-14
100156637	ENSSSCG00000004576	427	432	437	175	153	140	25.53	25.22	26.09	10.23	8.94	8.03	25.6133	9.06667	-1.49825	8.15022e-40	2.01922e-38
100156694	0	14	28	31	6	4	5	0.84	1.63	1.85	0.35	0.23	0.29	1.44	0.29	-2.31194	7.55441e-08	4.32718e-07
100156795	ENSSSCG00000000791	8	5	9	1	1	1	0.48	0.29	0.54	0.06	0.06	0.06	0.436667	0.06	-2.8635	0.000262091	0.000905687
100156821	ENSSSCG00000001942	26	15	30	9	8	7	1.55	0.88	1.79	0.53	0.47	0.4	1.40667	0.466667	-1.59182	2.65512e-05	0.000107536
100156896	ENSSSCG00000005905	80	96	82	32	28	39	4.78	5.6	4.9	1.87	1.64	2.24	5.09333	1.91667	-1.41001	3.72417e-13	3.29559e-12
100157009	ENSSSCG00000010385	5146	5196	5335	2350	2290	2343	307.68	303.32	318.53	137.43	133.84	134.39	309.843	135.22	-1.19623	5.93484e-63	2.39764e-61
100157058	ENSSSCG00000011972	3098	3091	3040	1533	1444	1464	185.23	180.44	181.5	89.65	84.4	83.97	182.39	86.0067	-1.08451	2.20755e-48	6.72258e-47
100157073	ENSSSCG00000010184	3765	3922	3137	1344	1562	1597	225.11	228.95	187.3	78.6	91.29	91.6	213.787	87.1633	-1.29438	1.01081e-39	2.49659e-38
100157103	ENSSSCG00000039442	30	16	35	12	15	10	1.79	0.93	2.09	0.7	0.88	0.57	1.60333	0.716667	-1.1617	0.00118891	0.00362466
100157120	ENSSSCG00000015871	4438	4439	4505	166	183	234	265.35	259.13	268.97	9.71	10.7	13.42	264.483	11.2767	-4.55176	0	0
100157144	ENSSSCG00000040815	188	235	224	72	96	105	11.24	13.72	13.37	4.21	5.61	6.02	12.7767	5.28	-1.2749	5.69028e-17	6.42514e-16
100157179	ENSSSCG00000005484	760	794	680	372	366	352	45.44	46.35	40.6	21.76	21.39	20.19	44.13	21.1133	-1.06361	5.73019e-30	1.05058e-28
100157182	ENSSSCG00000005472	107	139	107	29	26	24	6.4	8.11	6.39	1.7	1.52	1.38	6.96667	1.53333	-2.1838	1.7306e-27	2.94458e-26
100157198	ENSSSCG00000010278	20	13	18	4	12	2	1.2	0.76	1.07	0.23	0.7	0.11	1.01	0.346667	-1.54273	0.000611365	0.0019775
100157223	0	53	55	23	0	0	1	3.17	3.21	1.37	0	0	0.06	2.58333	0.02	-7.01309	3.69831e-22	5.28579e-21
100157235	ENSSSCG00000011451	16	12	12	1	2	3	0.96	0.7	0.72	0.06	0.12	0.17	0.793333	0.116667	-2.76553	9.69423e-07	4.82581e-06
100157266	ENSSSCG00000009482	398	440	435	108	92	129	23.8	25.69	25.97	6.32	5.38	7.4	25.1533	6.36667	-1.98214	3.08082e-56	1.07688e-54
100157276	ENSSSCG00000006359	1432	1489	1550	406	374	468	85.62	86.92	92.54	23.74	21.86	26.84	88.36	24.1467	-1.87157	1.40584e-93	9.37945e-92
100157336	ENSSSCG00000001912	3142	3319	3133	566	612	491	187.86	193.75	187.06	33.1	35.77	28.16	189.557	32.3433	-2.55109	4.17105e-170	7.28982e-168
100157344	ENSSSCG00000011850	0	0	83	3	1	13	0	0	4.96	0.18	0.06	0.75	1.65333	0.33	-2.32484	0.00730997	0.018818
100157362	ENSSSCG00000009446	736	642	825	221	193	242	44.01	37.48	49.26	12.92	11.28	13.88	43.5833	12.6933	-1.77971	1.51157e-47	4.55143e-46
100157423	0	12	7	10	7	1	3	0.72	0.41	0.6	0.41	0.06	0.17	0.576667	0.213333	-1.43463	0.0115237	0.0282195
100157437	ENSSSCG00000006335	588	494	481	15	15	34	35.16	28.84	28.72	0.88	0.88	1.95	30.9067	1.23667	-4.64339	2.46959e-139	2.96332e-137
100157444	ENSSSCG00000006950	298	253	269	52	39	47	17.82	14.77	16.06	3.04	2.28	2.7	16.2167	2.67333	-2.60077	2.60363e-63	1.05717e-61
100157451	ENSSSCG00000034321	1151	1023	1125	585	529	537	68.82	59.72	67.17	34.21	30.92	30.8	65.2367	31.9767	-1.02866	4.7638e-30	8.79415e-29
100157460	ENSSSCG00000009914	16	20	26	10	4	14	0.96	1.17	1.55	0.58	0.23	0.8	1.22667	0.536667	-1.19265	0.0019454	0.00567182
100157471	ENSSSCG00000010438	993	882	991	420	344	289	59.37	51.49	59.17	24.56	20.11	16.58	56.6767	20.4167	-1.47301	5.09445e-33	1.02392e-31
100157535	ENSSSCG00000040047	130	161	120	66	70	73	7.77	9.4	7.16	3.86	4.09	4.19	8.11	4.04667	-1.00297	4.3563e-10	3.0574e-09
100157572	ENSSSCG00000011195	210	202	217	94	84	80	12.56	11.79	12.96	5.5	4.91	4.59	12.4367	5	-1.3146	2.85934e-23	4.2025e-22
100157585	ENSSSCG00000010540	1763	1574	1989	873	776	821	105.41	91.88	118.75	51.06	45.35	47.09	105.347	47.8333	-1.13906	7.48515e-30	1.3661e-28
100157589	ENSSSCG00000010507	4	6	4	0	1	0	0.24	0.35	0.24	0	0.06	0	0.276667	0.02	-3.79008	0.00129922	0.00392451
100157591	ENSSSCG00000004314	283	234	265	144	93	122	16.92	13.66	15.82	8.42	5.44	7	15.4667	6.95333	-1.15339	8.3474e-14	7.74036e-13
100157630	ENSSSCG00000001073	158	141	163	83	53	67	9.45	8.23	9.73	4.85	3.1	3.84	9.13667	3.93	-1.21714	3.65804e-13	3.24064e-12
100157642	ENSSSCG00000042607	8843	9408	8656	616	561	795	528.73	549.21	516.81	36.03	32.79	45.6	531.583	38.14	-3.80092	1.59102e-256	6.91407e-254
100157651	ENSSSCG00000011465	464	531	494	253	245	237	27.74	31	29.49	14.8	14.32	13.59	29.41	14.2367	-1.0467	1.77525e-25	2.81224e-24
100157679	0	38	37	54	8	6	10	2.27	2.16	3.22	0.47	0.35	0.57	2.55	0.463333	-2.46037	4.4919e-14	4.24355e-13
100157699	ENSSSCG00000000108	7410	7793	7597	2896	2937	3282	443.05	454.93	453.58	169.36	171.66	188.25	450.52	176.423	-1.35255	9.58086e-73	4.57123e-71
100157810	ENSSSCG00000004434	16	13	14	7	4	6	0.96	0.76	0.84	0.41	0.23	0.34	0.853333	0.326667	-1.38529	0.00181104	0.00530994
100157816	ENSSSCG00000025996	17	26	25	8	4	15	1.02	1.52	1.49	0.47	0.23	0.86	1.34333	0.52	-1.36923	0.000299437	0.00102559
100157848	0	2800	2885	2662	590	647	755	167.42	168.42	158.94	34.5	37.82	43.31	164.927	38.5433	-2.09727	3.54856e-117	3.26042e-115
100157861	ENSSSCG00000004492	38	38	26	0	0	0	2.27	2.22	1.55	0	0	0	2.01333	0.001	-10.9754	1.08971e-26	1.80262e-25
100157868	ENSSSCG00000010449	53	28	39	4	5	6	3.17	1.63	2.33	0.23	0.29	0.34	2.37667	0.286667	-3.05149	1.21635e-14	1.20429e-13
100157892	ENSSSCG00000005369	40	39	47	21	22	13	2.39	2.28	2.81	1.23	1.29	0.75	2.49333	1.09	-1.19375	3.05109e-06	1.41257e-05
100157952	ENSSSCG00000006159	26	19	25	4	2	7	1.55	1.11	1.49	0.23	0.12	0.4	1.38333	0.25	-2.46815	1.95579e-09	1.29733e-08
100157958	ENSSSCG00000005710	12	13	8	1	1	3	0.72	0.76	0.48	0.06	0.06	0.17	0.653333	0.0966667	-2.75673	1.11832e-05	4.77595e-05
100158017	ENSSSCG00000010283	179	169	216	67	68	49	10.7	9.87	12.9	3.92	3.97	2.81	11.1567	3.56667	-1.64526	3.2089e-22	4.59857e-21
100158027	0	39	50	43	12	11	7	2.33	2.92	2.57	0.7	0.64	0.4	2.60667	0.58	-2.16808	9.29723e-14	8.58645e-13
100158028	ENSSSCG00000004458	3075	3283	3155	560	611	668	183.86	191.65	188.37	32.75	35.71	38.31	187.96	35.59	-2.40088	2.36458e-182	5.00265e-180
100158037	ENSSSCG00000009720	1411	1442	1411	126	111	77	84.37	84.18	84.24	7.37	6.49	4.42	84.2633	6.09333	-3.7896	3.19727e-223	9.69979e-221
100158048	ENSSSCG00000010169	174	158	162	36	39	32	10.4	9.22	9.67	2.11	2.28	1.84	9.76333	2.07667	-2.2331	1.07336e-41	2.81085e-40
100158107	ENSSSCG00000000114	140	126	137	58	73	67	8.37	7.36	8.18	3.39	4.27	3.84	7.97	3.83333	-1.05598	6.99851e-12	5.62645e-11
100158209	ENSSSCG00000006172	709	585	848	25	22	34	42.39	34.15	50.63	1.46	1.29	1.95	42.39	1.56667	-4.75795	7.73621e-138	9.14636e-136
100158214	ENSSSCG00000007079	688	665	859	412	380	335	41.14	38.82	51.29	24.09	22.21	19.21	43.75	21.8367	-1.00253	1.10055e-16	1.22377e-15
100158219	ENSSSCG00000036064	15	18	11	1	4	3	0.9	1.05	0.66	0.06	0.23	0.17	0.87	0.153333	-2.50434	1.72128e-06	8.2839e-06
100158236	ENSSSCG00000015707	486	507	597	17	24	24	29.06	29.6	35.64	0.99	1.4	1.38	31.4333	1.25667	-4.64462	1.12021e-160	1.73191e-158
100169744	ENSSSCG00000008978	8	10	13	0	0	0	0.48	0.58	0.78	0	0	0	0.613333	0.001	-9.26053	3.18923e-09	2.08284e-08
100170147	ENSSSCG00000032607	21	18	28	6	7	7	1.26	1.05	1.67	0.35	0.41	0.4	1.32667	0.386667	-1.77864	2.50398e-06	1.17552e-05
100192435	ENSSSCG00000005037	1048	929	979	543	433	444	62.66	54.23	58.45	31.76	25.31	25.47	58.4467	27.5133	-1.08699	1.14836e-25	1.82997e-24
100196908	ENSSSCG00000015525	358	384	349	168	184	195	21.41	22.42	20.84	9.83	10.75	11.18	21.5567	10.5867	-1.02589	5.29806e-21	7.24383e-20
100233199	ENSSSCG00000017274	912	878	894	408	345	331	54.53	51.25	53.38	23.86	20.16	18.99	53.0533	21.0033	-1.33683	4.08074e-42	1.08453e-40
100270689	ENSSSCG00000029521	408	410	358	140	175	204	24.39	23.93	21.37	8.19	10.23	11.7	23.23	10.04	-1.21023	8.86662e-21	1.20106e-19
100270724	0	42	37	24	15	14	23	2.51	2.16	1.43	0.88	0.82	1.32	2.03333	1.00667	-1.01426	0.000626629	0.00202321
100271728	ENSSSCG00000024022	397	350	424	64	52	57	23.74	20.43	25.32	3.74	3.04	3.27	23.1633	3.35	-2.78961	9.85856e-81	5.31932e-79
100271903	ENSSSCG00000017091	3191	3503	3112	1420	1531	1664	190.79	204.49	185.8	83.04	89.48	95.44	193.693	89.32	-1.11672	6.56547e-42	1.73629e-40
100286870	ENSSSCG00000023716	1152	1123	1199	291	297	369	68.88	65.56	71.59	17.02	17.36	21.16	68.6767	18.5133	-1.89126	5.00764e-84	2.88595e-82
100286873	ENSSSCG00000002754	1958	1894	1780	282	269	253	117.07	110.56	106.28	16.49	15.72	14.51	111.303	15.5733	-2.83735	1.63599e-202	4.24275e-200
100294688	0	8	6	6	0	0	2	0.48	0.35	0.36	0	0	0.11	0.396667	0.0366667	-3.43539	0.000191999	0.000678495
100302018	ENSSSCG00000038901	12	16	16	9	1	2	0.72	0.93	0.96	0.53	0.06	0.11	0.87	0.233333	-1.89862	0.000114507	0.00042151
100302026	ENSSSCG00000025770	729	706	793	205	198	239	43.59	41.21	47.35	11.99	11.57	13.71	44.05	12.4233	-1.82609	8.2169e-67	3.52319e-65
100302088	ENSSSCG00000033453	927	903	904	29	32	25	55.43	52.71	53.97	1.7	1.87	1.43	54.0367	1.66667	-5.0189	4.24303e-302	2.5268e-299
100302364	ENSSSCG00000008727	246	288	295	108	113	114	14.71	16.81	17.61	6.32	6.6	6.54	16.3767	6.48667	-1.33609	7.19695e-26	1.15604e-24
100302538	ENSSSCG00000014780	842	885	797	195	190	199	50.34	51.66	47.59	11.4	11.1	11.41	49.8633	11.3033	-2.14123	2.15883e-107	1.69326e-105
100302699	ENSSSCG00000017493	13	20	27	14	10	6	0.78	1.17	1.61	0.82	0.58	0.34	1.18667	0.58	-1.03279	0.00798953	0.0203943
100307052	ENSSSCG00000027855	88	77	80	36	36	43	5.26	4.49	4.78	2.11	2.1	2.47	4.84333	2.22667	-1.12111	2.1096e-09	1.39475e-08
100310802	ENSSSCG00000015299	161	138	109	16	19	24	9.63	8.06	6.51	0.94	1.11	1.38	8.06667	1.14333	-2.81873	4.07365e-35	8.67552e-34
100312964	ENSSSCG00000014219	48	37	43	5	1	5	2.87	2.16	2.57	0.29	0.06	0.29	2.53333	0.213333	-3.56986	4.94826e-22	7.05347e-21
100316849	ENSSSCG00000028056	2591	2619	2567	1106	1138	1206	154.92	152.89	153.26	64.68	66.51	69.17	153.69	66.7867	-1.20239	2.11802e-58	7.79304e-57
100316850	ENSSSCG00000005366	30	36	38	8	7	9.93	1.79	2.1	2.27	0.47	0.41	0.57	2.05333	0.483333	-2.08688	4.77561e-11	3.61691e-10
100322894	ENSSSCG00000038727	600	647	690	158	147	134	35.87	37.77	41.2	9.24	8.59	7.69	38.28	8.50667	-2.16993	8.00282e-84	4.57926e-82
100337666	0	1324	1248	1563.28	417	444	496	79.16	72.85	93.34	24.39	25.95	28.45	81.7833	26.2633	-1.63876	1.30132e-54	4.44244e-53
100337671	ENSSSCG00000029507	181	170	160	16	16	16	10.82	9.92	9.55	0.94	0.94	0.92	10.0967	0.933333	-3.43534	9.44443e-70	4.32641e-68
100337673	ENSSSCG00000008723	870	1017	1104	360	445	435	52.02	59.37	65.91	21.05	26.01	24.95	59.1	24.0033	-1.29992	4.60976e-32	8.98427e-31
100359355	ENSSSCG00000012686	455	420	431	205	200	153	27.2	24.52	25.73	11.99	11.69	8.78	25.8167	10.82	-1.2546	1.22884e-24	1.89076e-23
100359358	0	3179	3185	3428	1491	1634	1800	190.08	185.93	204.67	87.2	95.5	103.24	193.56	95.3133	-1.02203	4.02202e-33	8.11419e-32
100379630	ENSSSCG00000034260	1420	1485	1411	478	485	581	84.9	86.69	84.24	27.95	28.35	33.32	85.2767	29.8733	-1.51329	1.30365e-66	5.57482e-65
100379631	ENSSSCG00000021597	913	1131	1161	420	489	648	54.59	66.02	69.32	24.56	28.58	37.17	63.31	30.1033	-1.07251	1.8479e-15	1.92065e-14
100415778	ENSSSCG00000016512	2143	2054	1875	794	776	636	128.13	119.91	111.95	46.43	45.35	36.48	119.997	42.7533	-1.48889	1.19822e-50	3.77029e-49
100415928	ENSSSCG00000038423	571	517	524	209	185	199	34.14	30.18	31.29	12.22	10.81	11.41	31.87	11.48	-1.47308	2.8838e-44	8.03616e-43
100415936	ENSSSCG00000016129	351	347	323	81	62	113	20.99	20.26	19.28	4.74	3.62	6.48	20.1767	4.94667	-2.02816	8.82155e-39	2.09825e-37
100462720	ENSSSCG00000024431	19	27	23	5	6	11	1.14	1.58	1.37	0.29	0.35	0.63	1.36333	0.423333	-1.68727	4.37809e-06	1.98409e-05
100462750	ENSSSCG00000023972	208	245	229	96	75	96	12.44	14.3	13.67	5.61	4.38	5.51	13.47	5.16667	-1.38244	1.44224e-23	2.13338e-22
100500718	ENSSSCG00000004078	4	6	3	0	0	0	0.24	0.35	0.18	0	0	0	0.256667	0.001	-8.00375	0.00033351	0.00113225
100505411	ENSSSCG00000008965	11	15	24	5	2	5	0.66	0.88	1.43	0.29	0.12	0.29	0.99	0.233333	-2.08504	1.9556e-05	8.09165e-05
100510937	ENSSSCG00000026527	414	382	349	32	39	38	24.75	22.3	20.84	1.87	2.28	2.18	22.63	2.11	-3.42292	2.54159e-110	2.12845e-108
100510947	ENSSSCG00000013106	198	204	191	5	2	6	11.84	11.91	11.4	0.29	0.12	0.34	11.7167	0.25	-5.55049	1.12216e-115	1.008e-113
100510992	ENSSSCG00000032015	428	408	405	107	102	113	25.59	23.82	24.18	6.26	5.96	6.48	24.53	6.23333	-1.97647	6.60064e-65	2.73535e-63
100510997	ENSSSCG00000034726	6	3	4	1	0	0	0.36	0.18	0.24	0.06	0	0	0.26	0.02	-3.70044	0.00239803	0.00684988
100511032	ENSSSCG00000015271	12730	12606	13788	5995	5772	5629	761.14	735.89	823.22	350.6	337.36	322.87	773.417	336.943	-1.19874	5.97914e-55	2.05424e-53
100511074	ENSSSCG00000008006	2	7	15	0	3	3	0.12	0.41	0.9	0	0.18	0.17	0.476667	0.116667	-2.03059	0.0136929	0.0327876
100511146	ENSSSCG00000015082	16	15	23	2	3	7	0.96	0.88	1.37	0.12	0.18	0.4	1.07	0.233333	-2.19715	1.54218e-06	7.49597e-06
100511239	ENSSSCG00000005724	3173	3143	2939	692	634	539	189.72	183.48	175.47	40.47	37.06	30.92	182.89	36.15	-2.33891	8.05856e-128	8.63824e-126
100511267	ENSSSCG00000027660	2393	2218	2525	310	323	256	143.08	129.48	150.76	18.13	18.88	14.68	141.107	17.23	-3.03379	4.77221e-181	9.83749e-179
100511285	ENSSSCG00000010102	15	16	11	2	1	2	0.9	0.93	0.66	0.12	0.06	0.11	0.83	0.0966667	-3.10202	9.47456e-08	5.3717e-07
100511308	0	2501	2633	2346	932	971	1101	149.54	153.71	140.07	54.51	56.75	63.15	147.773	58.1367	-1.34587	2.22035e-57	8.0047e-56
100511310	ENSSSCG00000013911	4975	5121	4842	1701	1741	2036	297.46	298.95	289.09	99.48	101.76	116.78	295.167	106.007	-1.47737	7.27628e-72	3.42092e-70
100511316	ENSSSCG00000007649	63	47	65	21	18	31	3.77	2.74	3.88	1.23	1.05	1.78	3.46333	1.35333	-1.35564	3.38684e-08	2.00063e-07
100511327	ENSSSCG00000030616	3738	3545	3358	287	258	277	223.5	206.94	200.49	16.78	15.08	15.89	210.31	15.9167	-3.72391	0	0
100511338	ENSSSCG00000014756	13.96	16.37	19.08	2	2.98	1	0.83	0.96	1.14	0.12	0.17	0.06	0.976667	0.116667	-3.06547	5.46272e-09	3.48715e-08
100511414	ENSSSCG00000036062	237.38	233.64	237.5	87.99	91.22	116.66	14.19	13.64	14.18	5.15	5.33	6.69	14.0033	5.72333	-1.29084	1.33697e-22	1.94193e-21
100511543	ENSSSCG00000012233	5	5	5	0	1	0	0.3	0.29	0.3	0	0.06	0	0.296667	0.02	-3.89077	0.000688593	0.00220908
100511545	0	12	8	3	1	2	4	0.72	0.47	0.18	0.06	0.12	0.23	0.456667	0.136667	-1.74048	0.0122283	0.0296605
100511634	ENSSSCG00000002658	321	370	368	81	81	94	19.19	21.6	21.97	4.74	4.73	5.39	20.92	4.95333	-2.07841	1.08733e-58	4.04702e-57
100511702	ENSSSCG00000008742	54.74	57.89	26.68	18.6	23.9	19.82	3.27	3.38	1.59	1.09	1.4	1.14	2.74667	1.21	-1.18267	0.000123498	0.000451199
100511742	ENSSSCG00000013766	6535	7073	6006	1391	1481	1864	390.73	412.9	358.59	81.35	86.56	106.91	387.407	91.6067	-2.08032	4.09729e-87	2.4767e-85
100511777	0	71	82	90	27	20	18	4.25	4.79	5.37	1.58	1.17	1.03	4.80333	1.26	-1.93061	1.55374e-18	1.89405e-17
100511889	ENSSSCG00000015014	1225	1097	1311	448	392	354	73.24	64.04	78.27	26.2	22.91	20.3	71.85	23.1367	-1.63481	5.72092e-52	1.8324e-50
100511902	ENSSSCG00000012050	6457	6878	8630	3562	3412	3415	386.07	401.51	515.26	208.31	199.42	195.88	434.28	201.203	-1.10997	1.92003e-26	3.15022e-25
100512029	ENSSSCG00000012292	7	5	6	1	0	4	0.42	0.29	0.36	0.06	0	0.23	0.356667	0.0966667	-1.88349	0.0142019	0.0338399
100512142	ENSSSCG00000016885	1368	1251	1181	587	426	474	81.79	73.03	70.51	34.33	24.9	27.19	75.11	28.8067	-1.3826	7.18434e-35	1.51996e-33
100512202	ENSSSCG00000016620	194	183	190	58	48	41	11.6	10.68	11.34	3.39	2.81	2.35	11.2067	2.85	-1.97532	9.23486e-38	2.12428e-36
100512251	ENSSSCG00000017223	6	6	5	2	1	0	0.36	0.35	0.3	0.12	0.06	0	0.336667	0.06	-2.48829	0.00335932	0.00930162
100512382	ENSSSCG00000016621	10	13	12	2	2	2	0.6	0.76	0.72	0.12	0.12	0.11	0.693333	0.116667	-2.57116	1.01486e-05	4.35493e-05
100512419	ENSSSCG00000003839	3714	3841	3606	1687	1725	1652	222.06	224.22	215.3	98.66	100.82	94.75	220.527	98.0767	-1.16897	9.49522e-57	3.37028e-55
100512427	ENSSSCG00000022961	10398	9999	9629	3774	3606	3640	621.71	583.71	574.9	220.71	210.76	208.78	593.44	213.417	-1.47543	4.63191e-89	2.88669e-87
100512458	ENSSSCG00000013664	299	395	372	65	89	100	17.88	23.06	22.21	3.8	5.2	5.74	21.05	4.91333	-2.09905	7.9401e-41	2.03619e-39
100512481	0	40	51	36	10	14	10	2.39	2.98	2.15	0.58	0.82	0.57	2.50667	0.656667	-1.93254	3.52195e-11	2.69792e-10
100512496	ENSSSCG00000034044	325	396	340	55	75	98	19.43	23.12	20.3	3.22	4.38	5.62	20.95	4.40667	-2.24919	1.15066e-45	3.30975e-44
100512497	ENSSSCG00000011298	199	165	233	73	76	153	11.9	9.63	13.91	4.27	4.44	8.78	11.8133	5.83	-1.01885	1.878e-05	7.78258e-05
100512542	0	1836	1740	1586	766	801	704	109.78	101.57	94.69	44.8	46.82	40.38	102.013	44	-1.21318	8.39589e-42	2.20945e-40
100512581	ENSSSCG00000005457	2216	2004	2294	734	704	737	132.5	116.99	136.96	42.93	41.15	42.27	128.817	42.1167	-1.61286	4.06768e-78	2.13043e-76
100512602	ENSSSCG00000006737	198	210	195	30	17	33	11.84	12.26	11.64	1.75	0.99	1.89	11.9133	1.54333	-2.94846	4.83004e-65	2.00677e-63
100512622	ENSSSCG00000036113	277	236	298	137	124	108	16.56	13.78	17.79	8.01	7.25	6.19	16.0433	7.15	-1.16596	2.10752e-16	2.31467e-15
100512631	ENSSSCG00000011393	1361	1295	1389	256	233	219	81.38	75.6	82.93	14.97	13.62	12.56	79.97	13.7167	-2.54353	2.22032e-153	3.13163e-151
100512657	ENSSSCG00000030998	135	161	167	51	48	56	8.07	9.4	9.97	2.98	2.81	3.21	9.14667	3	-1.60828	2.39549e-23	3.53044e-22
100512731	ENSSSCG00000015284	218	168	201	100	96	85	13.03	9.81	12	5.85	5.61	4.88	11.6133	5.44667	-1.09234	3.56594e-13	3.16428e-12
100512795	ENSSSCG00000009182	157	138	181	64	56	62	9.39	8.06	10.81	3.74	3.27	3.56	9.42	3.52333	-1.41879	9.40973e-18	1.10196e-16
100512797	0	62.37	70.66	48.7	9.8	7.69	10.85	3.73	4.12	2.91	0.57	0.45	0.62	3.58667	0.546667	-2.71391	1.31365e-21	1.83991e-20
100512812	ENSSSCG00000011384	307	262	445	140	117	106	18.36	15.29	26.57	8.19	6.84	6.08	20.0733	7.03667	-1.51232	2.68425e-15	2.7508e-14
100512825	ENSSSCG00000013307	101	103	106	38	46	47	6.04	6.01	6.33	2.22	2.69	2.7	6.12667	2.53667	-1.27217	5.76628e-14	5.40619e-13
100512849	ENSSSCG00000014823	129	153	181	32	17	47	7.71	8.93	10.81	1.87	0.99	2.7	9.15	1.85333	-2.30365	3.15069e-21	4.35596e-20
100512884	ENSSSCG00000012854	15	16	14	4	3	5	0.9	0.93	0.84	0.23	0.18	0.29	0.89	0.233333	-1.93141	2.85184e-05	0.000114866
100512891	ENSSSCG00000036322	643	663	724	253	222	271	38.45	38.7	43.23	14.8	12.98	15.54	40.1267	14.44	-1.47449	1.76995e-45	5.0729e-44
100512921	ENSSSCG00000017915	16	17	11	8	6	5	0.96	0.99	0.66	0.47	0.35	0.29	0.87	0.37	-1.23349	0.00396788	0.0108135
100512946	ENSSSCG00000034847	5	6	6	0	0	0	0.3	0.35	0.36	0	0	0	0.336667	0.001	-8.39518	2.26401e-05	9.26523e-05
100513051	ENSSSCG00000022345	725	662	805	239	197	212	43.35	38.65	48.06	13.98	11.51	12.16	43.3533	12.55	-1.78846	3.2473e-54	1.10387e-52
100513135	0	437	427	427	88	78	76	26.13	24.93	25.49	5.15	4.56	4.36	25.5167	4.69	-2.44378	9.49186e-89	5.82518e-87
100513206	ENSSSCG00000034610	6	9	11	3	1	5	0.36	0.53	0.66	0.18	0.06	0.29	0.516667	0.176667	-1.5482	0.00924391	0.0232125
100513309	ENSSSCG00000011596	2978	3054	4260	71	66	79	178.06	178.28	254.34	4.15	3.86	4.53	203.56	4.18	-5.60581	7.58615e-249	2.83669e-246
100513356	ENSSSCG00000033830	1133	1270	1013	443	443	503	67.74	74.14	60.48	25.91	25.89	28.85	67.4533	26.8833	-1.32718	3.80543e-42	1.01472e-40
100513379	ENSSSCG00000012055	520	447	477	220	178	126	31.09	26.09	28.48	12.87	10.4	7.23	28.5533	10.1667	-1.48981	6.77232e-21	9.22814e-20
100513583	ENSSSCG00000013313	42	50	60	21	24	23	2.51	2.92	3.58	1.23	1.4	1.32	3.00333	1.31667	-1.18967	6.6549e-07	3.37979e-06
100513601	ENSSSCG00000001229	1134.98	1003.32	1015.11	287.44	345.32	328.98	67.86	58.57	60.61	16.81	20.18	18.87	62.3467	18.62	-1.74346	6.51476e-69	2.90974e-67
100513622	ENSSSCG00000017563	4	6	3	1	0	0	0.24	0.35	0.18	0.06	0	0	0.256667	0.02	-3.68182	0.00237952	0.00680667
100513645	ENSSSCG00000033413	14	16	16	5	12	4	0.84	0.93	0.96	0.29	0.7	0.23	0.91	0.406667	-1.16202	0.00632891	0.0164904
100513736	0	48	51	41	17	16	13	2.87	2.98	2.45	0.99	0.94	0.75	2.76667	0.893333	-1.63088	1.39344e-10	1.024e-09
100513746	ENSSSCG00000024596	717	734	707	154	131	177	42.87	42.85	42.21	9.01	7.66	10.15	42.6433	8.94	-2.25397	4.08403e-96	2.77077e-94
100513757	ENSSSCG00000011391	109	125	138	20	10	8	6.52	7.3	8.24	1.17	0.58	0.46	7.35333	0.736667	-3.31931	2.71919e-44	7.60379e-43
100513818	ENSSSCG00000017921	24	22	23	3	6	9	1.43	1.28	1.37	0.18	0.35	0.52	1.36	0.35	-1.95818	1.5549e-07	8.54743e-07
100513840	ENSSSCG00000005838	1376	1656	1484	541	620	656	82.27	96.67	88.6	31.64	36.24	37.63	89.18	35.17	-1.34237	2.50387e-45	7.16366e-44
100514020	ENSSSCG00000004075	453	367	408	151	139	154	27.09	21.42	24.36	8.83	8.12	8.83	24.29	8.59333	-1.49907	1.36633e-33	2.79506e-32
100514021	ENSSSCG00000037116	98	88	55	33	30	21	5.86	5.14	3.28	1.93	1.75	1.2	4.76	1.62667	-1.54904	2.63846e-09	1.73158e-08
100514057	0	30	30	18	14	11	13	1.79	1.75	1.07	0.82	0.64	0.75	1.53667	0.736667	-1.06072	0.00101412	0.00314545
100514142	ENSSSCG00000016751	119	101	100	49	49	58	7.12	5.9	5.97	2.87	2.86	3.33	6.33	3.02	-1.06766	3.8023e-10	2.68263e-09
100514309	0	21	20	14	2	1	0	1.26	1.17	0.84	0.12	0.06	0	1.09	0.06	-4.18322	3.78054e-12	3.09507e-11
100514323	ENSSSCG00000027790	94	111	101	17	17	19	5.62	6.48	6.03	0.99	0.99	1.09	6.04333	1.02333	-2.56207	2.20876e-34	4.59439e-33
100514374	ENSSSCG00000015850	1344	1343	1429	44	56	48	80.36	78.4	85.32	2.57	3.27	2.75	81.36	2.86333	-4.82855	0	0
100514401	ENSSSCG00000008344	7	15	10	2	0	1	0.42	0.88	0.6	0.12	0	0.06	0.633333	0.06	-3.39993	1.94495e-06	9.2798e-06
100514564	ENSSSCG00000013532	8	7	7	2	0	5	0.48	0.41	0.42	0.12	0	0.29	0.436667	0.136667	-1.67587	0.0113711	0.0279095
100514576	ENSSSCG00000006651	10102	10119	11210	2780	2893	3121	604.01	590.71	669.3	162.58	169.09	179.01	621.34	170.227	-1.86793	3.68425e-116	3.32804e-114
100514619	ENSSSCG00000005071	496	499	494	228	173	200	29.66	29.13	29.49	13.33	10.11	11.47	29.4267	11.6367	-1.33845	1.9455e-33	3.9547e-32
100514623	0	128	114	147	7	7	11	7.65	6.65	8.78	0.41	0.41	0.63	7.69333	0.483333	-3.99252	2.58527e-56	9.0761e-55
100514639	ENSSSCG00000008649	20	31	19	7	7	13	1.2	1.81	1.13	0.41	0.41	0.75	1.38	0.523333	-1.39887	0.000111813	0.000412161
100514689	ENSSSCG00000016956	654	696	592	287	249	192	39.1	40.63	35.35	16.78	14.55	11.01	38.36	14.1133	-1.44254	1.51075e-28	2.6577e-27
100514730	ENSSSCG00000009693	14	18	9	4	11	4	0.84	1.05	0.54	0.23	0.64	0.23	0.81	0.366667	-1.14345	0.0158322	0.0372771
100514751	ENSSSCG00000030137	10	6	5	0	2	1	0.6	0.35	0.3	0	0.12	0.06	0.416667	0.06	-2.79586	0.000509819	0.00167055
100514753	ENSSSCG00000023379	1418	1509	1194	184	204	180	84.78	88.09	71.29	10.76	11.92	10.32	81.3867	11	-2.88729	4.49578e-146	5.69194e-144
100514820	ENSSSCG00000013382	70	84	67	4	3	4	4.19	4.9	4	0.23	0.18	0.23	4.36333	0.213333	-4.35425	7.34004e-42	1.93476e-40
100514856	ENSSSCG00000022168	4088	4060	4251	1287	1243	1239	244.43	237.01	253.81	75.27	72.65	71.07	245.083	72.9967	-1.74737	4.63998e-117	4.23899e-115
100514949	0	2	3	2	0	0	0	0.12	0.18	0.12	0	0	0	0.14	0.001	-7.12928	0.0171293	0.0399452
100515003	ENSSSCG00000005255	809	701	864	336	252	243	48.37	40.92	51.59	19.65	14.73	13.94	46.96	16.1067	-1.54377	4.88925e-32	9.50596e-31
100515182	ENSSSCG00000005186	89	74	80	32	35	32	5.32	4.32	4.78	1.87	2.05	1.84	4.80667	1.92	-1.32393	9.77673e-12	7.78218e-11
100515191	0	147	136	89	0	0	0	8.79	7.94	5.31	0	0	0	7.34667	0.001	-12.8429	1.34003e-61	5.2552e-60
100515209	0	6	10	12	0	0	1	0.36	0.58	0.72	0	0	0.06	0.553333	0.02	-4.79008	3.68583e-07	1.93548e-06
100515270	ENSSSCG00000014943	16	19	17	9	5	10	0.96	1.11	1.01	0.53	0.29	0.57	1.02667	0.463333	-1.14785	0.00311483	0.00869653
100515296	ENSSSCG00000012855	29	23	30	7	4	6	1.73	1.34	1.79	0.41	0.23	0.34	1.62	0.326667	-2.3101	3.92683e-10	2.76928e-09
100515336	0	82519	90440	77540	27866	28428	31127	4933.9	5279.56	4629.55	1629.67	1661.53	1785.37	4947.67	1692.19	-1.54786	2.21026e-84	1.28763e-82
100515346	ENSSSCG00000016322	21594	20873	21695	6190	6419	8231	1291.13	1218.49	1295.31	362.01	375.17	472.11	1268.31	403.097	-1.65371	8.69815e-61	3.38638e-59
100515404	ENSSSCG00000011129	4511	4806	4008	2097	1992	2114	269.72	280.56	239.3	122.64	116.43	121.25	263.193	120.107	-1.13181	5.98512e-43	1.62559e-41
100515414	ENSSSCG00000011672	414	359	435	215	182	187	24.75	20.96	25.97	12.57	10.64	10.73	23.8933	11.3133	-1.07858	7.94706e-19	9.85203e-18
100515456	0	10	11	11	1	5	6	0.6	0.64	0.66	0.06	0.29	0.34	0.633333	0.23	-1.46133	0.00566484	0.0149124
100515521	ENSSSCG00000034345	66	58	66	30	23	16	3.95	3.39	3.94	1.75	1.34	0.92	3.76	1.33667	-1.49209	7.7807e-11	5.82972e-10
100515587	ENSSSCG00000016053	101	98	94	21	18	12	6.04	5.72	5.61	1.23	1.05	0.69	5.79	0.99	-2.54806	5.49069e-33	1.10218e-31
100515612	ENSSSCG00000003113	18	9	22	11	5	7	1.08	0.53	1.31	0.64	0.29	0.4	0.973333	0.443333	-1.13454	0.00943104	0.0236202
100515632	ENSSSCG00000016501	184	170	193	86	71	81	11	9.92	11.52	5.03	4.15	4.65	10.8133	4.61	-1.22997	2.5669e-18	3.08469e-17
100515642	ENSSSCG00000026254	5	19	3	0	1	0	0.3	1.11	0.18	0	0.06	0	0.53	0.02	-4.72792	6.90028e-05	0.000262727
100515666	ENSSSCG00000034297	11	10	9	2	3	3	0.66	0.58	0.54	0.12	0.18	0.17	0.593333	0.156667	-1.92114	0.000731435	0.00233348
100515668	ENSSSCG00000032082	6	10	6	2	3	0	0.36	0.58	0.36	0.12	0.18	0	0.433333	0.1	-2.11548	0.00238258	0.00681334
100515691	ENSSSCG00000016256	3	6	4	0	0	0	0.18	0.35	0.24	0	0	0	0.256667	0.001	-8.00375	0.000333569	0.00113225
100515805	ENSSSCG00000016502	2125	2154	2026	257	260	248	127.06	125.74	120.96	15.03	15.2	14.22	124.587	14.8167	-3.07186	8.68775e-260	3.99115e-257
100515875	ENSSSCG00000023178	202	224	238	9	4	2	12.08	13.08	14.21	0.53	0.23	0.11	13.1233	0.29	-5.49994	4.23112e-114	3.67741e-112
100515902	0	138.31	137.66	151.21	39.33	29.01	32.34	8.27	8.04	9.03	2.3	1.7	1.85	8.44667	1.95	-2.11491	3.65848e-34	7.58049e-33
100515913	ENSSSCG00000015175	6330.13	5964.14	5455.19	820.83	712.3	921.75	378.49	348.17	325.7	48	41.63	52.87	350.787	47.5	-2.88459	1.89233e-181	3.95153e-179
100515919	ENSSSCG00000010948	4554	4446	4352	564	501	802	272.29	259.54	259.84	32.98	29.28	46	263.89	36.0867	-2.8704	7.52361e-105	5.76057e-103
100515954	ENSSSCG00000021259	14	19	21	2	1	1	0.84	1.11	1.25	0.12	0.06	0.06	1.06667	0.08	-3.73697	3.65794e-11	2.79676e-10
100516060	ENSSSCG00000013388	602	571	533	28	21	48	35.99	33.33	31.82	1.64	1.23	2.75	33.7133	1.87333	-4.16964	2.98674e-153	4.17598e-151
100516257	ENSSSCG00000008348	672	596	625	9	6	10	40.18	34.79	37.32	0.53	0.35	0.57	37.43	0.483333	-6.27503	6.27512e-249	2.40232e-246
100516270	ENSSSCG00000002753	1383	1379	1325	439	425	540	82.69	80.5	79.11	25.67	24.84	30.97	80.7667	27.16	-1.57228	2.24089e-64	9.16825e-63
100516278	ENSSSCG00000034633	13	13	22	4	8	10	0.78	0.76	1.31	0.23	0.47	0.57	0.95	0.423333	-1.16613	0.0069418	0.017942
100516384	ENSSSCG00000014904	168	134	122	33	35	21	10.04	7.82	7.28	1.93	2.05	1.2	8.38	1.72667	-2.27896	4.11668e-27	6.92386e-26
100516408	ENSSSCG00000021383	69	61	68	6	7	6	4.13	3.56	4.06	0.35	0.41	0.34	3.91667	0.366667	-3.41709	2.29188e-32	4.51054e-31
100516456	0	1297	1402	1316	571	612	588	77.55	81.84	78.57	33.39	35.77	33.73	79.32	34.2967	-1.20962	1.19235e-51	3.79638e-50
100516459	0	2617	2801	2486	915	1011	1153	156.47	163.51	148.43	53.51	59.09	66.13	156.137	59.5767	-1.38999	2.95734e-53	9.74407e-52
100516499	ENSSSCG00000023934	14	13	11	5	2	2	0.84	0.76	0.66	0.29	0.12	0.11	0.753333	0.173333	-2.11974	5.55371e-05	0.000214041
100516529	0	313	288	313	157	113	153	18.71	16.81	18.69	9.18	6.6	8.78	18.07	8.18667	-1.14225	6.62528e-18	7.79853e-17
100516533	ENSSSCG00000031011	107	119	168	36	49	54	6.4	6.95	10.03	2.11	2.86	3.1	7.79333	2.69	-1.53463	1.42151e-12	1.2017e-11
100516593	ENSSSCG00000035403	260	271	235	51	55	56	15.55	15.82	14.03	2.98	3.21	3.21	15.1333	3.13333	-2.27196	9.33629e-58	3.38867e-56
100516716	ENSSSCG00000012754	226	206	328	3	3	15	13.51	12.03	19.58	0.18	0.18	0.86	15.04	0.406667	-5.20881	1.16809e-64	4.80352e-63
100516730	0	556	641	554	237	260	245	33.24	37.42	33.08	13.86	15.2	14.05	34.58	14.37	-1.26688	1.84186e-35	3.96457e-34
100516755	ENSSSCG00000017379	2450	2737	2650	797	862	899	146.49	159.78	158.22	46.61	50.38	51.56	154.83	49.5167	-1.6447	5.33531e-91	3.41778e-89
100516764	0	4315	4361	4151	1344	1467	1263	258	254.58	247.84	78.6	85.74	72.44	253.473	78.9267	-1.68325	2.57218e-92	1.67441e-90
100516820	0	14	25	43	2	5	4	0.84	1.46	2.57	0.12	0.29	0.23	1.62333	0.213333	-2.92778	1.98886e-08	1.20312e-07
100516906	ENSSSCG00000036364	9	5	10	1	0	3	0.54	0.29	0.6	0.06	0	0.17	0.476667	0.0766667	-2.63631	0.000368172	0.00124106
100516916	ENSSSCG00000003795	9498	9004	9425	3363	3256	3618	567.9	525.62	562.72	196.68	190.3	207.52	552.08	198.167	-1.47816	2.85125e-85	1.67931e-83
100516976	ENSSSCG00000034192	80	73	62	23	28	27	4.78	4.26	3.7	1.35	1.64	1.55	4.24667	1.51333	-1.4886	2.08896e-12	1.73943e-11
100517015	ENSSSCG00000004236	915	822	962	36	26	63	54.71	47.99	57.44	2.11	1.52	3.61	53.38	2.41333	-4.4672	1.3032e-168	2.20571e-166
100517129	ENSSSCG00000016263	1077	1019	1037	185	127	131	64.39	59.49	61.91	10.82	7.42	7.51	61.93	8.58333	-2.85103	2.06071e-121	1.97227e-119
100517137	ENSSSCG00000028996	899	832	903	242	236	153	53.75	48.57	53.91	14.15	13.79	8.78	52.0767	12.24	-2.08903	1.56658e-51	4.96824e-50
100517143	ENSSSCG00000013145	870	936	775	272	300	273	52.02	54.64	46.27	15.91	17.53	15.66	50.9767	16.3667	-1.63908	2.46483e-58	9.04839e-57
100517198	ENSSSCG00000016061	4701	4553	4642	2478	2133	2225	281.08	265.79	277.15	144.92	124.67	127.62	274.673	132.403	-1.05278	2.03245e-38	4.77774e-37
100517222	ENSSSCG00000025005	217	199	199	102	87	72	12.97	11.62	11.88	5.97	5.08	4.13	12.1567	5.06	-1.26454	1.89019e-18	2.29897e-17
100517250	ENSSSCG00000016438	1577	1566	1460	769	773	755	94.29	91.42	87.17	44.97	45.18	43.31	90.96	44.4867	-1.03186	4.08865e-39	9.82681e-38
100517271	ENSSSCG00000014257	12	7	11	2	1	3	0.72	0.41	0.66	0.12	0.06	0.17	0.596667	0.116667	-2.35453	0.000147521	0.000532435
100517374	ENSSSCG00000012074	9233	9536	10401	3088	3018	3385	552.05	556.68	620.99	180.59	176.39	194.16	576.573	183.713	-1.65005	3.40881e-92	2.20121e-90
100517431	ENSSSCG00000015981	28	31	33	8	10	12	1.67	1.81	1.97	0.47	0.58	0.69	1.81667	0.58	-1.64717	1.30773e-07	7.25025e-07
100517433	ENSSSCG00000016838	108	108	92	34	36	30	6.46	6.3	5.49	1.99	2.1	1.72	6.08333	1.93667	-1.65129	3.43327e-19	4.34331e-18
100517591	ENSSSCG00000003729	840	710	799	372	304	283	50.22	41.45	47.7	21.76	17.77	16.23	46.4567	18.5867	-1.32162	4.91009e-30	9.05382e-29
100517619	ENSSSCG00000016444	74	100	79	29	37	41	4.42	5.84	4.72	1.7	2.16	2.35	4.99333	2.07	-1.27037	4.10695e-10	2.8887e-09
100517681	ENSSSCG00000012002	177	142	180	19	25	9	10.58	8.29	10.75	1.11	1.46	0.52	9.87333	1.03	-3.26089	6.1437e-47	1.81589e-45
100517711	ENSSSCG00000006625	531	527	453.74	148.03	177	169	31.75	30.76	27.09	8.66	10.35	9.69	29.8667	9.56667	-1.64245	3.82553e-46	1.11231e-44
100517722	ENSSSCG00000026196	3207	3280	2843	808	770	931	191.75	191.47	169.74	47.25	45	53.4	184.32	48.55	-1.92467	2.76361e-99	1.9662e-97
100517845	ENSSSCG00000015433	9	14	15	3	2	8	0.54	0.82	0.9	0.18	0.12	0.46	0.753333	0.253333	-1.57225	0.00159023	0.00470804
100517891	0	2	2	3	0	0	0	0.12	0.12	0.18	0	0	0	0.14	0.001	-7.12928	0.0171379	0.0399594
100517894	ENSSSCG00000002828	384	314	370	147	161	120	22.96	18.33	22.09	8.6	9.41	6.88	21.1267	8.29667	-1.34846	3.30068e-22	4.72588e-21
100517926	ENSSSCG00000025708	9	14	10	1	0	0	0.54	0.82	0.6	0.06	0	0	0.653333	0.02	-5.02975	1.46903e-08	8.9744e-08
100517990	ENSSSCG00000045211	60	76	77	25	36	29	3.59	4.44	4.6	1.46	2.1	1.66	4.21	1.74	-1.27473	2.06568e-09	1.36684e-08
100518072	0	56	76	61	13	8	7	3.35	4.44	3.64	0.76	0.47	0.4	3.81	0.543333	-2.80988	1.15323e-23	1.71375e-22
100518083	ENSSSCG00000030548	2380	2427	2404	80	86	41	142.3	141.68	143.53	4.68	5.03	2.35	142.503	4.02	-5.14766	0	0
100518097	0	31.63	29.34	23.27	3.23	5.63	4.62	1.89	1.71	1.39	0.19	0.33	0.26	1.66333	0.26	-2.67749	2.36363e-12	1.95397e-11
100518181	ENSSSCG00000014259	12	4	8	3	3	3	0.72	0.23	0.48	0.18	0.18	0.17	0.476667	0.176667	-1.43195	0.0217701	0.0492878
100518190	ENSSSCG00000008618	35	40	38	1	0	4	2.09	2.34	2.27	0.06	0	0.23	2.23333	0.0966667	-4.53004	1.67036e-24	2.55787e-23
100518276	ENSSSCG00000012083	53	42	53	24	25	25	3.17	2.45	3.16	1.4	1.46	1.43	2.92667	1.43	-1.03324	7.91736e-06	3.43598e-05
100518350	ENSSSCG00000012258	400	350	438	218	194	166	23.92	20.43	26.15	12.75	11.34	9.52	23.5	11.2033	-1.06873	8.0955e-16	8.59191e-15
100518409	ENSSSCG00000012824	19	15	23	5	4	10	1.14	0.88	1.37	0.29	0.23	0.57	1.13	0.363333	-1.63696	5.16298e-05	0.000200086
100518446	ENSSSCG00000009396	2289	2158	2439	922	936	973	136.86	125.98	145.62	53.92	54.71	55.81	136.153	54.8133	-1.31263	6.84461e-57	2.43483e-55
100518460	ENSSSCG00000004493	5	19	9	0	2	0	0.3	1.11	0.54	0	0.12	0	0.65	0.04	-4.02237	3.54217e-06	1.62681e-05
100518472	ENSSSCG00000013835	7	7	11	2	2	0	0.42	0.41	0.66	0.12	0.12	0	0.496667	0.08	-2.63421	0.000194347	0.00068604
100518473	ENSSSCG00000013886	15	21	22	3	2	3	0.9	1.23	1.31	0.18	0.12	0.17	1.14667	0.156667	-2.87168	1.66836e-09	1.11171e-08
100518540	ENSSSCG00000014148	139	113	132	73	46	63	8.31	6.6	7.88	4.27	2.69	3.61	7.59667	3.52333	-1.10843	8.79216e-10	6.00804e-09
100518544	0	8686.9	8458.37	9327.28	2992.94	2904.35	3197.15	519.4	493.77	556.89	175.03	169.75	183.38	523.353	176.053	-1.57177	1.56719e-89	9.80499e-88
100518597	ENSSSCG00000012993	14	18	9	10	4	6	0.84	1.05	0.54	0.58	0.23	0.34	0.81	0.383333	-1.07932	0.0193701	0.044454
100518612	ENSSSCG00000003669	83	89	82	20	27	36	4.96	5.2	4.9	1.17	1.58	2.06	5.02	1.60333	-1.64661	8.40675e-16	8.91637e-15
100518636	ENSSSCG00000004241	33033	31265	33164	9501	8556	9680	1975.08	1825.14	1980.07	555.64	500.07	555.22	1926.76	536.977	-1.84325	8.98311e-121	8.39765e-119
100518718	ENSSSCG00000014016	18231	18791	16530	7144	7425	7258	1090.05	1096.95	986.93	417.8	433.97	416.3	1057.98	422.69	-1.32364	2.10017e-69	9.48556e-68
100518723	ENSSSCG00000007816	41	45	73	19	12	32	2.45	2.63	4.36	1.11	0.7	1.84	3.14667	1.21667	-1.37089	2.88434e-05	0.00011603
100518938	ENSSSCG00000016258	340	351	279	126	135	155	20.33	20.49	16.66	7.37	7.89	8.89	19.16	8.05	-1.25104	7.98214e-22	1.12485e-20
100518964	ENSSSCG00000008664	618	700	565	15	18	37	36.95	40.86	33.73	0.88	1.05	2.12	37.18	1.35	-4.7835	1.26917e-170	2.24253e-168
100518983	ENSSSCG00000015383	29	20	16	3	6	1	1.73	1.17	0.96	0.18	0.35	0.06	1.28667	0.196667	-2.70981	4.29549e-09	2.77044e-08
100519058	ENSSSCG00000016140	347	291	300	28	19	35	20.75	16.99	17.91	1.64	1.11	2.01	18.55	1.58667	-3.54735	2.58566e-90	1.64328e-88
100519082	ENSSSCG00000014565	14526.1	14405.1	15256.2	2654.26	2858.31	2823.27	868.53	840.92	910.87	155.23	167.06	161.94	873.44	161.41	-2.43598	1.4986e-223	4.63383e-221
100519098	ENSSSCG00000027372	2310	2142	2314	634	550	412	138.12	125.04	138.16	37.08	32.15	23.63	133.773	30.9533	-2.11162	2.32771e-62	9.28717e-61
100519144	ENSSSCG00000000010	84	100	102	6	4	6	5.02	5.84	6.09	0.35	0.23	0.34	5.65	0.306667	-4.20351	1.37564e-50	4.32009e-49
100519278	ENSSSCG00000016261	1160	1093	1113	396	419	362	69.36	63.81	66.45	23.16	24.49	20.76	66.54	22.8033	-1.54498	8.1697e-66	3.43876e-64
100519286	ENSSSCG00000004890	190	170	663	22	18	6	11.36	9.92	39.58	1.29	1.05	0.34	20.2867	0.893333	-4.50519	4.36853e-18	5.18771e-17
100519300	ENSSSCG00000014316	25162	27169	24776	8209	8110	12239	1504.46	1586.03	1479.26	480.08	474	702	1523.25	552.027	-1.46434	8.77282e-30	1.5993e-28
100519342	0	1019	988	1002	473	439	380	60.93	57.68	59.82	27.66	25.66	21.8	59.4767	25.04	-1.24809	2.21082e-38	5.18946e-37
100519368	ENSSSCG00000003386	5	4	6	0	0	2	0.3	0.23	0.36	0	0	0.11	0.296667	0.0366667	-3.0163	0.00313038	0.00873111
100519390	ENSSSCG00000027709	1320	1371	1339	118	152	97	78.92	80.03	79.95	6.9	8.88	5.56	79.6333	7.11333	-3.48477	8.85096e-195	2.03307e-192
100519410	ENSSSCG00000013403	346	338	309	26	26	16	20.69	19.73	18.45	1.52	1.52	0.92	19.6233	1.32	-3.89396	1.27536e-119	1.18535e-117
100519442	ENSSSCG00000034358	25	21	21	3	0	2	1.49	1.23	1.25	0.18	0	0.11	1.32333	0.0966667	-3.77501	6.85786e-14	6.40346e-13
100519446	ENSSSCG00000011750	808	741	750	297	241	223	48.31	43.26	44.78	17.37	14.09	12.79	45.45	14.75	-1.62357	3.59351e-47	1.07398e-45
100519447	ENSSSCG00000009709	1394	1268	1430	121	100	112	83.35	74.02	85.38	7.08	5.84	6.42	80.9167	6.44667	-3.64981	1.15987e-230	4.05424e-228
100519486	ENSSSCG00000000649	32	43	28	2	6	6	1.91	2.51	1.67	0.12	0.35	0.34	2.03	0.27	-2.91045	1.76671e-14	1.72477e-13
100519490	ENSSSCG00000003682	1980	1746	2040	1041	864	752	118.39	101.93	121.8	60.88	50.5	43.13	114.04	51.5033	-1.1468	3.49935e-23	5.13844e-22
100519537	ENSSSCG00000024193	440	345	436	221	192	203	26.31	20.14	26.03	12.92	11.22	11.64	24.16	11.9267	-1.01843	1.61352e-15	1.68139e-14
100519608	ENSSSCG00000001049	1586	1774	1435	440	432	408	94.83	103.56	85.68	25.73	25.25	23.4	94.69	24.7933	-1.93326	3.05499e-92	1.98069e-90
100519638	ENSSSCG00000005338	713	703	719	348	320	285	42.63	41.04	42.93	20.35	18.7	16.35	42.2	18.4667	-1.19232	4.75572e-34	9.81608e-33
100519648	ENSSSCG00000007642	29	41	47	4	9	9	1.73	2.39	2.81	0.23	0.53	0.52	2.31	0.426667	-2.43671	1.0074e-12	8.61138e-12
100519713	ENSSSCG00000002835	339	322	277	17	14	19	20.27	18.8	16.54	0.99	0.82	1.09	18.5367	0.966667	-4.26122	1.52172e-115	1.35181e-113
100519877	ENSSSCG00000007007	57	44	60	1	1	0	3.41	2.57	3.58	0.06	0.06	0	3.18667	0.04	-6.3159	2.96411e-36	6.52876e-35
100519889	ENSSSCG00000035025	12	24	29	9	8	5	0.72	1.4	1.73	0.53	0.47	0.29	1.28333	0.43	-1.57749	0.000116337	0.000427368
100519899	ENSSSCG00000002836	98	125	111	50	38	49	5.86	7.3	6.63	2.92	2.22	2.81	6.59667	2.65	-1.31574	1.1262e-13	1.03298e-12
100519924	ENSSSCG00000011812	2	9	4	0	1	2	0.12	0.53	0.24	0	0.06	0.11	0.296667	0.0566667	-2.38827	0.0138095	0.0330163
100520087	ENSSSCG00000008812	319	306	297	186	143	124	19.07	17.86	17.73	10.88	8.36	7.11	18.22	8.78333	-1.05268	8.1644e-14	7.58379e-13
100520112	ENSSSCG00000016855	35	32	38	15	11	8	2.09	1.87	2.27	0.88	0.64	0.46	2.07667	0.66	-1.65373	2.74151e-08	1.6393e-07
100520144	0	7958	7515	8123	1770	1763	2013	475.82	438.7	484.99	103.51	103.04	115.46	466.503	107.337	-2.11974	2.51151e-146	3.20496e-144
100520161	ENSSSCG00000016652	168	147	177	18	25	20	10.04	8.58	10.57	1.05	1.46	1.15	9.73	1.22	-2.99556	6.68756e-53	2.19447e-51
100520233	ENSSSCG00000014156	5820	5024	5377	2120	1711	1455	347.98	293.28	321.04	123.98	100	83.46	320.767	102.48	-1.64618	1.50514e-40	3.8112e-39
100520242	ENSSSCG00000030278	279	291	321	130	136	118	16.68	16.99	19.17	7.6	7.95	6.77	17.6133	7.44	-1.24329	8.47898e-24	1.26822e-22
100520288	ENSSSCG00000004825	951	921	959	429	403	440	56.86	53.76	57.26	25.09	23.55	25.24	55.96	24.6267	-1.18417	1.99018e-43	5.4701e-42
100520422	0	316	340	317	103	102	104	18.89	19.85	18.93	6.02	5.96	5.97	19.2233	5.98333	-1.68384	2.106e-46	6.14561e-45
100520459	0	566.01	556.01	605	48	39	31.06	33.84	32.46	36.12	2.81	2.28	1.78	34.14	2.29	-3.89804	4.91435e-167	8.14617e-165
100520530	ENSSSCG00000004962	3600	3711	3182	1298	1327	1444	215.25	216.63	189.98	75.91	77.56	82.82	207.287	78.7633	-1.39603	1.79576e-62	7.20051e-61
100520680	ENSSSCG00000037579	120	121	151	4	17	13	7.17	7.06	9.02	0.23	0.99	0.75	7.75	0.656667	-3.56096	8.47304e-46	2.44593e-44
100520687	ENSSSCG00000023351	7291	6701	6746	703	590	843	435.94	391.18	402.77	41.11	34.48	48.35	409.963	41.3133	-3.31082	1.43805e-192	3.25668e-190
100520706	ENSSSCG00000025602	142	170	163	62	69	59	8.49	9.92	9.73	3.63	4.03	3.38	9.38	3.68	-1.34988	4.39783e-19	5.50722e-18
100520717	ENSSSCG00000037892	33	38	35	17	11	15	1.97	2.22	2.09	0.99	0.64	0.86	2.09333	0.83	-1.33462	1.14853e-06	5.68046e-06
100520726	ENSSSCG00000014336	7083	7366	7466	2172	2303	2709	423.5	430	445.76	127.02	134.6	155.38	433.087	139	-1.63957	3.04879e-79	1.61255e-77
100520876	ENSSSCG00000037598	285	265	286	54	48	55	17.04	15.47	17.08	3.16	2.81	3.15	16.53	3.04	-2.44294	2.55448e-67	1.11613e-65
100521013	ENSSSCG00000000657	10	16	13	4	1	3	0.6	0.93	0.78	0.23	0.06	0.17	0.77	0.153333	-2.32819	1.65649e-05	6.90195e-05
100521017	ENSSSCG00000032434	6658	6887	7886	1774	1931	2423	398.09	402.04	470.84	103.75	112.86	138.98	423.657	118.53	-1.83764	1.90028e-61	7.41618e-60
100521086	ENSSSCG00000006776	5973	6568	5999	1929	2012	2194	357.13	383.42	358.17	112.81	117.6	125.84	366.24	118.75	-1.62486	3.39342e-96	2.31198e-94
100521141	ENSSSCG00000014852	651.99	669	672	206	199	231	38.98	39.05	40.12	12.05	11.63	13.25	39.3833	12.31	-1.67775	5.71043e-66	2.41626e-64
100521185	ENSSSCG00000007554	696	751	777	260	210	253	41.61	43.84	46.39	15.21	12.27	14.51	43.9467	13.9967	-1.65067	1.65182e-56	5.82448e-55
100521189	ENSSSCG00000008427	1399	1453	1211	410	463	494	83.65	84.82	72.3	23.98	27.06	28.33	80.2567	26.4567	-1.60099	3.06959e-62	1.21867e-60
100521224	ENSSSCG00000009649	11	8	7	2	2	3	0.66	0.47	0.42	0.12	0.12	0.17	0.516667	0.136667	-1.91857	0.00200209	0.00582337
100521246	ENSSSCG00000037705	10	13	1	0	0	0	0.6	0.76	0.06	0	0	0	0.473333	0.001	-8.88671	1.55874e-05	6.53192e-05
100521253	ENSSSCG00000014088	11	9	21	1	4	8	0.66	0.53	1.25	0.06	0.23	0.46	0.813333	0.25	-1.70192	0.00197795	0.00575941
100521293	0	402.25	386.74	420.51	149.55	150.95	138.23	24.05	22.58	25.11	8.75	8.82	7.93	23.9133	8.5	-1.49228	4.5071e-40	1.13234e-38
100521309	ENSSSCG00000005097	435	420	481	191	193	197	26.01	24.52	28.72	11.17	11.28	11.3	26.4167	11.25	-1.23152	1.03412e-29	1.87883e-28
100521376	ENSSSCG00000000853	72	78	78	28	32	33	4.3	4.55	4.66	1.64	1.87	1.89	4.50333	1.8	-1.323	9.09941e-12	7.25022e-11
100521390	ENSSSCG00000015512	29	29	17	0	0	1	1.73	1.69	1.01	0	0	0.06	1.47667	0.02	-6.2062	2.4203e-18	2.92163e-17
100521465	ENSSSCG00000009157	948	945	1029	528	469	420	56.68	55.17	61.44	30.88	27.41	24.09	57.7633	27.46	-1.07282	9.70729e-27	1.61077e-25
100521508	ENSSSCG00000025326	226	210	282	116	127	112	13.51	12.26	16.84	6.78	7.42	6.42	14.2033	6.87333	-1.04715	1.53855e-12	1.29588e-11
100521587	ENSSSCG00000016285	1086	1241	1086	333	362	536	64.93	72.45	64.84	19.47	21.16	30.74	67.4067	23.79	-1.50254	5.5112e-28	9.51822e-27
100521600	0	45.1	41	40.99	18.03	22.97	12.07	2.7	2.39	2.45	1.05	1.34	0.69	2.51333	1.02667	-1.29163	5.72299e-07	2.93057e-06
100521603	ENSSSCG00000013349	577	557	623	307	286	279	34.5	32.52	37.2	17.95	16.72	16	34.74	16.89	-1.04043	2.41729e-25	3.80309e-24
100521609	0	12	6	25	5	4	4	0.72	0.35	1.49	0.29	0.23	0.23	0.853333	0.25	-1.77118	0.00190734	0.0055659
100521657	ENSSSCG00000014221	1796	1589	1299	57	62	103	107.38	92.76	77.56	3.33	3.62	5.91	92.5667	4.28667	-4.43256	5.7683e-152	7.99556e-150
100521659	ENSSSCG00000008311	5676	5630	5370	72	73	151	339.37	328.66	320.62	4.21	4.27	8.66	329.55	5.71333	-5.85002	1.93406e-222	5.75884e-220
100521769	ENSSSCG00000012890	1911	2064	1925	865	964	1022	114.26	120.49	114.93	50.59	56.34	58.62	116.56	55.1833	-1.07877	2.57336e-39	6.22212e-38
100521841	ENSSSCG00000014222	9	6	6	0	1	1	0.54	0.35	0.36	0	0.06	0.06	0.416667	0.04	-3.38082	0.000110433	0.00040754
100521862	ENSSSCG00000017470	42	40	54	14	13	41	2.51	2.34	3.22	0.82	0.76	2.35	2.69	1.31	-1.03804	0.00424114	0.0114997
100521912	ENSSSCG00000022347	118	143	131	9	5	6	7.06	8.35	7.82	0.53	0.29	0.34	7.74333	0.386667	-4.32379	4.56972e-67	1.9805e-65
100521929	0	35	22	27	9	12	4	2.09	1.28	1.61	0.53	0.7	0.23	1.66	0.486667	-1.77018	8.26369e-07	4.14706e-06
100521990	ENSSSCG00000011499	760	805	822	397	384	392	45.44	46.99	49.08	23.22	22.44	22.48	47.17	22.7133	-1.05433	1.59061e-33	3.2374e-32
100522008	ENSSSCG00000014224	50	58	65	18	17	22	2.99	3.39	3.88	1.05	0.99	1.26	3.42	1.1	-1.63649	4.14096e-12	3.37468e-11
100522044	ENSSSCG00000016915	4	4	3	0	0	0	0.24	0.23	0.18	0	0	0	0.216667	0.001	-7.75933	0.00117443	0.00358733
100522060	ENSSSCG00000013093	20	24	16	4	3	7	1.2	1.4	0.96	0.23	0.18	0.4	1.18667	0.27	-2.13588	4.16639e-07	2.17505e-06
100522145	ENSSSCG00000003754	9	7	6	1	0	1	0.54	0.41	0.36	0.06	0	0.06	0.436667	0.04	-3.44846	6.0417e-05	0.000231462
100522212	ENSSSCG00000017951	9	11	12	1	4	5	0.54	0.64	0.72	0.06	0.23	0.29	0.633333	0.193333	-1.71187	0.00158734	0.00470119
100522252	ENSSSCG00000006013	55	58	44	11	19	18	3.29	3.39	2.63	0.64	1.11	1.03	3.10333	0.926667	-1.7437	9.02701e-12	7.1961e-11
100522265	ENSSSCG00000015071	1420	1443	1300	584	581	616	84.9	84.24	77.62	34.15	33.96	35.33	82.2533	34.48	-1.25431	2.01076e-53	6.69378e-52
100522273	ENSSSCG00000017258	937.68	1116	966.85	377.28	372.33	494.91	56.06	65.15	57.73	22.06	21.76	28.39	59.6467	24.07	-1.30921	2.41234e-32	4.73025e-31
100522306	ENSSSCG00000014097	434	455	419	79	78	90	25.95	26.56	25.02	4.62	4.56	5.16	25.8433	4.78	-2.43471	1.01794e-89	6.39351e-88
100522375	0	16	11	10	0	2	0	0.96	0.64	0.6	0	0.12	0	0.733333	0.04	-4.1964	1.62451e-08	9.89416e-08
100522387	ENSSSCG00000014924	11826	10968	13620	1057	927	1380	707.09	640.27	813.19	61.82	54.18	79.15	720.183	65.05	-3.46874	3.0484e-144	3.82931e-142
100522413	ENSSSCG00000004829	2436	2457	2063	238	219	240	145.65	143.43	123.17	13.92	12.8	13.77	137.417	13.4967	-3.34788	1.22828e-232	4.38878e-230
100522432	ENSSSCG00000023710	36	23	42	17	18	15	2.15	1.34	2.51	0.99	1.05	0.86	2	0.966667	-1.04891	0.000435967	0.00144624
100522480	ENSSSCG00000025286	30	31	32	10	10	8	1.79	1.81	1.91	0.58	0.58	0.46	1.83667	0.54	-1.76606	1.97978e-08	1.19853e-07
100522552	0	792	810	608	128	126	129	47.35	47.28	36.3	7.49	7.36	7.4	43.6433	7.41667	-2.55692	3.71748e-85	2.18151e-83
100522555	ENSSSCG00000001782	668	639	675	304	297	359	39.94	37.3	40.3	17.78	17.36	20.59	39.18	18.5767	-1.07663	3.18199e-28	5.52119e-27
100522606	ENSSSCG00000008179	38	42	25	0	1	0	2.27	2.45	1.49	0	0.06	0	2.07	0.02	-6.69349	1.73543e-24	2.655e-23
100522756	ENSSSCG00000009293	414	467	370	155	151	226	24.75	27.26	22.09	9.06	8.83	12.96	24.7	10.2833	-1.2642	4.11192e-18	4.8902e-17
100522788	ENSSSCG00000013733	1	5	6	0	1	0	0.06	0.29	0.36	0	0.06	0	0.236667	0.02	-3.56478	0.00543345	0.0143668
100522871	ENSSSCG00000003137	1228	1293	1105	374	408	362	73.42	75.48	65.97	21.87	23.85	20.76	71.6233	22.16	-1.69247	6.47735e-75	3.2046e-73
100522878	ENSSSCG00000003968	6	12	6	2	3	3	0.36	0.7	0.36	0.12	0.18	0.17	0.473333	0.156667	-1.59516	0.0106033	0.0262092
100522952	ENSSSCG00000012027	1959	1801	1519	349	337	300	117.13	105.14	90.69	20.41	19.7	17.21	104.32	19.1067	-2.44887	2.03988e-110	1.71724e-108
100523064	ENSSSCG00000002712	133	143	144	64	56	72	7.95	8.35	8.6	3.74	3.27	4.13	8.3	3.71333	-1.1604	1.58707e-14	1.56172e-13
100523103	ENSSSCG00000016443	26	30	28	19	12	8	1.55	1.75	1.67	1.11	0.7	0.46	1.65667	0.756667	-1.13055	0.000294762	0.00101055
100523136	0	8	8	8	2	4	2	0.48	0.47	0.48	0.12	0.23	0.11	0.476667	0.153333	-1.63631	0.00891055	0.0224777
100523138	ENSSSCG00000037096	28	33	49	10	23	21	1.67	1.93	2.93	0.58	1.34	1.2	2.17667	1.04	-1.06554	0.000885495	0.00277704
100523244	ENSSSCG00000000107	1907	2125	1936	960	916	1031	114.02	124.05	115.59	56.14	53.54	59.14	117.887	56.2733	-1.06688	2.01143e-40	5.06925e-39
100523290	ENSSSCG00000017054	1055	1122	1042	402	421	380	63.08	65.5	62.21	23.51	24.61	21.8	63.5967	23.3067	-1.44821	7.70395e-64	3.136e-62
100523310	ENSSSCG00000030801	92.28	78.94	83.82	15	19.64	9.98	5.52	4.61	5	0.88	1.15	0.57	5.04333	0.866667	-2.54083	1.65689e-27	2.82216e-26
100523323	ENSSSCG00000014927	212	173	242	107	97	103	12.68	10.1	14.45	6.26	5.67	5.91	12.41	5.94667	-1.06135	7.36325e-12	5.90198e-11
100523382	ENSSSCG00000003061	50	38	28	10	16	13	2.99	2.22	1.67	0.58	0.94	0.75	2.29333	0.756667	-1.59972	2.19272e-07	1.1859e-06
100523389	ENSSSCG00000022536	47	35	44	18	19	21	2.81	2.04	2.63	1.05	1.11	1.2	2.49333	1.12	-1.15458	5.36677e-06	2.39368e-05
100523465	ENSSSCG00000017607	335	300	274	42	43	81	20.03	17.51	16.36	2.46	2.51	4.65	17.9667	3.20667	-2.48618	4.8356e-40	1.21297e-38
100523492	0	23.07	27.95	26.05	8.96	4	6	1.38	1.63	1.56	0.52	0.23	0.34	1.52333	0.363333	-2.06787	1.43244e-08	8.7608e-08
100523538	ENSSSCG00000014056	1217	1228	1220	569	595	595	72.77	71.69	72.84	33.28	34.78	34.13	72.4333	34.0633	-1.08843	2.81677e-44	7.86301e-43
100523543	ENSSSCG00000008034	4	6	7	2	2	0	0.24	0.35	0.42	0.12	0.12	0	0.336667	0.08	-2.07325	0.00937227	0.0234986
100523618	ENSSSCG00000001500	250	272	207	1	2	3	14.95	15.88	12.36	0.06	0.12	0.17	14.3967	0.116667	-6.9472	8.75914e-122	8.43343e-120
100523651	ENSSSCG00000036790	195	187	183	43	40	46	11.66	10.92	10.93	2.51	2.34	2.64	11.17	2.49667	-2.16155	3.36937e-46	9.81451e-45
100523668	ENSSSCG00000024973	30.76	19.91	22.61	5	9.73	7.09	1.84	1.16	1.35	0.29	0.57	0.41	1.45	0.423333	-1.77619	1.75441e-06	8.43289e-06
100523705	ENSSSCG00000040673	52	54	59	30	29	19	3.11	3.15	3.52	1.75	1.69	1.09	3.26	1.51	-1.11032	6.61538e-07	3.36184e-06
100523718	ENSSSCG00000013360	99	77	97	43	49	36	5.92	4.49	5.79	2.51	2.86	2.06	5.4	2.47667	-1.12456	7.9144e-09	4.96898e-08
100523777	ENSSSCG00000014168	3073	2963	2826	954	939	1042	183.74	172.97	168.73	55.79	54.88	59.77	175.147	56.8133	-1.62426	1.57739e-92	1.03101e-90
100523784	ENSSSCG00000006543	2230	2426	2119	673	670	540	133.33	141.62	126.52	39.36	39.16	30.97	133.823	36.4967	-1.87449	1.86543e-80	9.99806e-79
100523837	ENSSSCG00000013292	339	353	353	77	137	139	20.27	20.61	21.08	4.5	8.01	7.97	20.6533	6.82667	-1.59712	1.51648e-22	2.19869e-21
100523973	ENSSSCG00000031788	3	4	3	1	0	0	0.18	0.23	0.18	0.06	0	0	0.196667	0.02	-3.29768	0.0133355	0.032032
100523979	ENSSSCG00000008988	383	375	393	149	149	165	22.9	21.89	23.46	8.71	8.71	9.46	22.75	8.96	-1.3443	1.46591e-34	3.06108e-33
100523986	ENSSSCG00000015526	138	126	151	32	47	43	8.25	7.36	9.02	1.87	2.75	2.47	8.21	2.36333	-1.79656	4.16267e-24	6.29057e-23
100524104	ENSSSCG00000017272	1715	1591	1765	731	746	654	102.54	92.88	105.38	42.75	43.6	37.51	100.267	41.2867	-1.28009	1.2338e-46	3.63337e-45
100524137	ENSSSCG00000014286	1	2	4	0	0	0	0.06	0.12	0.24	0	0	0	0.14	0.001	-7.12928	0.0181655	0.0420627
100524182	ENSSSCG00000012266	43	47	39	9	7	10	2.57	2.74	2.33	0.53	0.41	0.57	2.54667	0.503333	-2.33902	3.49736e-15	3.54566e-14
100524195	ENSSSCG00000008374	1808	1613	2100	931	922	856	108.1	94.16	125.38	54.45	53.89	49.1	109.213	52.48	-1.05731	2.4392e-24	3.70349e-23
100524281	0	68	78	93	1	1	1	4.07	4.55	5.55	0.06	0.06	0.06	4.72333	0.06	-6.2987	2.71663e-50	8.4982e-49
100524309	ENSSSCG00000034989	14	15	12	1	5	1	0.84	0.88	0.72	0.06	0.29	0.06	0.813333	0.136667	-2.57319	2.06656e-06	9.82211e-06
100524363	ENSSSCG00000039760	844	911	881	175	197	214	50.46	53.18	52.6	10.23	11.51	12.27	52.08	11.3367	-2.19973	3.38285e-109	2.74712e-107
100524387	0	5	9	7	1	0	3	0.3	0.53	0.42	0.06	0	0.17	0.416667	0.0766667	-2.44222	0.00144465	0.0043248
100524520	ENSSSCG00000017416	2510	2602	2391	217	248	138	150.08	151.9	142.76	12.69	14.49	7.92	148.247	11.7	-3.66342	2.95915e-137	3.42304e-135
100524567	ENSSSCG00000003481	159	164	156	20	21	35	9.51	9.57	9.31	1.17	1.23	2.01	9.46333	1.47	-2.68653	8.63334e-49	2.64915e-47
100524682	ENSSSCG00000003271	63	83	110	39	40	41	3.77	4.85	6.57	2.28	2.34	2.35	5.06333	2.32333	-1.12389	8.36787e-07	4.1928e-06
100524749	ENSSSCG00000003483	31	17	29	3	8	9	1.85	0.99	1.73	0.18	0.47	0.52	1.52333	0.39	-1.96569	5.73924e-07	2.93702e-06
100524761	0	4840	4653	5440	911	858	597	289.39	271.63	324.8	53.28	50.15	34.24	295.273	45.89	-2.6858	3.90338e-84	2.25764e-82
100524785	ENSSSCG00000013031	7	3	1	0	0	1	0.42	0.18	0.06	0	0	0.06	0.22	0.02	-3.45943	0.0111563	0.0274427
100524795	ENSSSCG00000007926	18.23	16.97	16.74	8.03	8.06	5.36	1.09	0.99	1	0.47	0.47	0.31	1.02667	0.416667	-1.301	0.000697843	0.00223608
100524887	ENSSSCG00000015598	156	145	123	70	71	69	9.33	8.46	7.34	4.09	4.15	3.96	8.37667	4.06667	-1.04253	1.63446e-11	1.28135e-10
100524951	ENSSSCG00000009469	2	3	2	0	0	0	0.12	0.18	0.12	0	0	0	0.14	0.001	-7.12928	0.0171242	0.0399391
100524960	0	57	52	82	31	27	36	3.41	3.04	4.9	1.81	1.58	2.06	3.78333	1.81667	-1.05836	1.04081e-05	4.45678e-05
100524966	ENSSSCG00000016725	322	354	327	125	143	163	19.25	20.67	19.52	7.31	8.36	9.35	19.8133	8.34	-1.24835	1.17862e-25	1.87634e-24
100525036	ENSSSCG00000027860	737	635	650	360	287	267	44.07	37.07	38.81	21.05	16.77	15.31	39.9833	17.71	-1.17483	8.753e-23	1.27713e-21
100525060	ENSSSCG00000009115	6	6	2	0	0	0	0.36	0.35	0.12	0	0	0	0.276667	0.001	-8.11201	0.000202696	0.000713631
100525071	ENSSSCG00000017144	153	192	164	52	37	63	9.15	11.21	9.79	3.04	2.16	3.61	10.05	2.93667	-1.77494	7.15788e-24	1.07362e-22
100525086	ENSSSCG00000016878	596	510	502	76	50	50	35.64	29.77	29.97	4.44	2.92	2.87	31.7933	3.41	-3.22088	1.78873e-100	1.28973e-98
100525093	ENSSSCG00000004840	150	158	162	47	42	28	8.97	9.22	9.67	2.75	2.45	1.61	9.28667	2.27	-2.03247	5.66924e-32	1.10091e-30
100525120	ENSSSCG00000015403	1158	1010	1080	38	22	46	69.24	58.96	64.48	2.22	1.29	2.64	64.2267	2.05	-4.96948	5.24644e-257	2.34326e-254
100525152	ENSSSCG00000013576	279	340	292	100	127	155	16.68	19.85	17.43	5.85	7.42	8.89	17.9867	7.38667	-1.28393	1.38275e-18	1.69203e-17
100525175	ENSSSCG00000009240	199	154	183	20	13	10	11.9	8.99	10.93	1.17	0.76	0.57	10.6067	0.833333	-3.66993	1.37282e-60	5.30614e-59
100525179	ENSSSCG00000023592	5	8	10	1	0	2	0.3	0.47	0.6	0.06	0	0.11	0.456667	0.0566667	-3.01057	0.000169221	0.000604646
100525186	ENSSSCG00000039215	10	11	10	4	3	4	0.6	0.64	0.6	0.23	0.18	0.23	0.613333	0.213333	-1.52356	0.0039963	0.0108872
100525205	ENSSSCG00000012967	2763	2844	3079	774	807	865	165.2	166.02	183.83	45.27	47.17	49.61	171.683	47.35	-1.85831	1.21023e-110	1.02959e-108
100525209	0	1095	1205	1101	477	529	640	65.47	70.34	65.74	27.9	30.92	36.71	67.1833	31.8433	-1.07711	5.10759e-27	8.54578e-26
100525217	ENSSSCG00000039080	907	886	935	398	402	441	54.23	51.72	55.82	23.28	23.5	25.29	53.9233	24.0233	-1.16647	7.22165e-41	1.85787e-39
100525396	ENSSSCG00000008959	4706.03	4927.38	5347.44	58.04	59.41	115.49	281.38	287.64	319.27	3.39	3.47	6.62	296.097	4.49333	-6.04214	0	0
100525468	0	137	139	134	8	5	5	8.19	8.11	8	0.47	0.29	0.29	8.1	0.35	-4.5325	3.89338e-77	2.00006e-75
100525523	ENSSSCG00000003763	1274	1145	1227	137	98	66	76.17	66.84	73.26	8.01	5.73	3.79	72.09	5.84333	-3.62494	4.33375e-113	3.72633e-111
100525550	ENSSSCG00000027063	1669.97	1621.04	1765.84	512.57	561.25	579	99.85	94.63	105.43	29.98	32.8	33.21	99.97	31.9967	-1.64357	2.27497e-83	1.28348e-81
100525559	ENSSSCG00000013298	787	835	874	365	343	317	47.06	48.74	52.18	21.35	20.05	18.18	49.3267	19.86	-1.3125	1.88062e-43	5.17782e-42
100525605	ENSSSCG00000021818	274	254	212	36	19	43	16.38	14.83	12.66	2.11	1.11	2.47	14.6233	1.89667	-2.94673	2.78405e-52	9.02515e-51
100525616	ENSSSCG00000016093	12	8	6	2	5	3	0.72	0.47	0.36	0.12	0.29	0.17	0.516667	0.193333	-1.41814	0.016847	0.0393726
100525685	ENSSSCG00000014055	7	14	10	0	0	0	0.42	0.82	0.6	0	0	0	0.613333	0.001	-9.26053	4.50289e-09	2.89956e-08
100526017	ENSSSCG00000037536	1820	1979	1937	666	698	769	108.82	115.53	115.65	38.95	40.8	44.11	113.333	41.2867	-1.45682	1.02234e-70	4.77854e-69
100526034	ENSSSCG00000046269	4	2	4	0	0	0	0.24	0.12	0.24	0	0	0	0.2	0.001	-7.64386	0.00236363	0.00676966
100526118	0	1	2.71	3	0	0	0	0.06	0.16	0.18	0	0	0	0.133333	0.001	-7.05889	0.0175211	0.0407453
100526169	ENSSSCG00000000528	203	203	211	100	106	97	12.14	11.85	12.6	5.85	6.2	5.56	12.1967	5.87	-1.05505	5.57281e-17	6.29692e-16
100616076	0	15	12	12	3	10	6	0.9	0.7	0.72	0.18	0.58	0.34	0.773333	0.366667	-1.07662	0.0190277	0.0437817
100620055	ENSSSCG00000035634	988	978	969	316	271	258	59.07	57.09	57.85	18.48	15.84	14.8	58.0033	16.3733	-1.82479	4.2959e-77	2.1998e-75
100620128	0	177	190	178	76	92	83	10.58	11.09	10.63	4.44	5.38	4.76	10.7667	4.86	-1.14754	1.62879e-17	1.88007e-16
100620165	ENSSSCG00000025194	677	671	702	343	331	349	40.48	39.17	41.91	20.06	19.35	20.02	40.52	19.81	-1.03241	3.47386e-31	6.5946e-30
100620398	ENSSSCG00000015398	1119	1044	1232	359	309	297	66.91	60.94	73.56	21	18.06	17.04	67.1367	18.7	-1.84406	5.90856e-70	2.72999e-68
100620588	ENSSSCG00000026985	409	362	426	15	19	38	24.45	21.13	25.43	0.88	1.11	2.18	23.67	1.39	-4.0899	2.49477e-109	2.03621e-107
100620623	ENSSSCG00000032423	369	349	304	59	73	61	22.06	20.37	18.15	3.45	4.27	3.5	20.1933	3.74	-2.43277	1.22996e-64	5.04504e-63
100620648	ENSSSCG00000017983	1259	1379	1720	491	495	514	75.28	80.5	102.69	28.71	28.93	29.48	86.1567	29.04	-1.56892	1.83328e-44	5.1624e-43
100620650	ENSSSCG00000028623	537	579	672	161	148	160	32.11	33.8	40.12	9.42	8.65	9.18	35.3433	9.08333	-1.96014	1.60463e-60	6.1577e-59
100620673	ENSSSCG00000022312	14	10	7	3	1	3	0.84	0.58	0.42	0.18	0.06	0.17	0.613333	0.136667	-2.16601	0.000285479	0.000980784
100620701	ENSSSCG00000029230	110803	123507	120592	21808.1	22239.4	25793.2	6625.02	7209.89	7199.95	1275.39	1299.83	1479.44	7011.62	1351.55	-2.37513	3.73831e-171	6.67869e-169
100620752	ENSSSCG00000023181	70	90	85	5	5	8	4.19	5.25	5.07	0.29	0.29	0.46	4.83667	0.346667	-3.80239	1.36141e-40	3.46363e-39
100620827	ENSSSCG00000042788	8	8	13	1	1	1	0.48	0.47	0.78	0.06	0.06	0.06	0.576667	0.06	-3.2647	6.49391e-06	2.86227e-05
100620938	ENSSSCG00000022159	5145	4701	4955	1644	1398	1671	307.63	274.43	295.84	96.14	81.71	95.84	292.633	91.23	-1.68151	6.39319e-81	3.46115e-79
100620948	ENSSSCG00000032197	5	7	5	1	0	3	0.3	0.41	0.3	0.06	0	0.17	0.336667	0.0766667	-2.13465	0.00935692	0.0234638
100620969	ENSSSCG00000038185	16039	14202.1	15817.3	483.75	404.06	726.75	958.99	829.07	944.38	28.29	23.62	41.68	910.813	31.1967	-4.86769	5.47241e-177	1.06013e-174
100621027	0	302	311.76	237.3	69	55.52	87	18.06	18.2	14.17	4.04	3.24	4.99	16.81	4.09	-2.03915	5.31819e-35	1.12961e-33
100621070	0	5017	5714	5518	2363	2411	2348	299.97	333.56	329.45	138.19	140.92	134.68	320.993	137.93	-1.21861	3.79608e-57	1.36244e-55
100621076	ENSSSCG00000027017	715	609	739	357	271	257	42.75	35.55	44.12	20.88	15.84	14.74	40.8067	17.1533	-1.25032	1.26822e-21	1.77783e-20
100621139	ENSSSCG00000022204	3203	3347	3451	360	356	443	191.51	195.39	206.04	21.05	20.81	25.41	197.647	22.4233	-3.13985	2.56056e-253	1.08345e-250
100621190	ENSSSCG00000022473	3	4	3	0	0	0	0.18	0.23	0.18	0	0	0	0.196667	0.001	-7.61961	0.00228135	0.00656086
100621233	ENSSSCG00000022011	156	155	158	59	63	64	9.33	9.05	9.43	3.45	3.68	3.67	9.27	3.6	-1.36457	2.86923e-21	3.9771e-20
100621265	ENSSSCG00000035037	3432	3872	3166	384	350	622	205.2	226.03	189.03	22.46	20.46	35.68	206.753	26.2	-2.98027	3.99125e-74	1.94471e-72
100621328	ENSSSCG00000040942	4	2.53	1	0	0	0	0.24	0.15	0.06	0	0	0	0.15	0.001	-7.22882	0.00944064	0.0236369
100621467	ENSSSCG00000022246	1351	1562	1398	428	463	562	80.78	91.18	83.47	25.03	27.06	32.24	85.1433	28.11	-1.59881	7.75798e-58	2.82218e-56
100621470	ENSSSCG00000035038	1106	1124	981	299	298	289	66.13	65.62	58.57	17.49	17.42	16.58	63.44	17.1633	-1.88606	4.45269e-88	2.71192e-86
100621521	ENSSSCG00000035224	152.45	142.01	158.11	20.28	26.33	36.02	9.12	8.29	9.44	1.19	1.54	2.07	8.95	1.6	-2.48382	4.53355e-41	1.17194e-39
100621554	ENSSSCG00000028741	21	16	20	6	8	9	1.26	0.93	1.19	0.35	0.47	0.52	1.12667	0.446667	-1.33479	0.000328819	0.00111754
100621607	ENSSSCG00000024892	140	167	137	62	70	80	8.37	9.75	8.18	3.63	4.09	4.59	8.76667	4.10333	-1.09523	1.03071e-12	8.80592e-12
100621609	ENSSSCG00000023849	25	38	17	12	7	14	1.49	2.22	1.01	0.7	0.41	0.8	1.57333	0.636667	-1.30521	0.000443898	0.00146891
100621611	ENSSSCG00000003744	340.16	360.02	341.84	117.25	111.91	159.08	20.34	21.02	20.41	6.86	6.54	9.12	20.59	7.50667	-1.4557	1.12765e-29	2.04645e-28
100621622	ENSSSCG00000025822	6818	6884	5469	1311	1256	2318	407.66	401.86	326.53	76.67	73.41	132.96	378.683	94.3467	-2.00495	7.53945e-28	1.29654e-26
100621773	ENSSSCG00000037645	2651	2465	2935	1387	1247	1386	158.51	143.9	175.24	81.11	72.88	79.5	159.217	77.83	-1.03259	3.89949e-30	7.23182e-29
100621830	ENSSSCG00000015677	10	12	12	4	2	2	0.6	0.7	0.72	0.23	0.12	0.11	0.673333	0.153333	-2.13465	0.000125553	0.000458498
100621973	ENSSSCG00000023957	57	49	72	23	21	33	3.41	2.86	4.3	1.35	1.23	1.89	3.52333	1.49	-1.24163	3.30907e-07	1.75022e-06
100622018	ENSSSCG00000001908	14	14	18	4	6	5	0.84	0.82	1.07	0.23	0.35	0.29	0.91	0.29	-1.64981	0.000191204	0.00067628
100622020	ENSSSCG00000036418	227	224	172	88	72	74	13.57	13.08	10.27	5.15	4.21	4.24	12.3067	4.53333	-1.4408	3.49858e-20	4.63374e-19
100622025	ENSSSCG00000038351	61	62	51	1	5	9	3.65	3.62	3.04	0.06	0.29	0.52	3.43667	0.29	-3.56689	1.91894e-28	3.36108e-27
100622059	ENSSSCG00000042089	1257.22	1380.54	1544.49	589.66	590.2	740.42	75.17	80.59	92.21	34.48	34.5	42.47	82.6567	37.15	-1.15377	1.3226e-27	2.25754e-26
100622103	ENSSSCG00000015726	24	28	18	3	2	6	1.43	1.63	1.07	0.18	0.12	0.34	1.37667	0.213333	-2.69	2.887e-10	2.05489e-09
100622105	ENSSSCG00000015885	923	860	789	207	233	230	55.19	50.2	47.11	12.11	13.62	13.19	50.8333	12.9733	-1.97023	2.91711e-81	1.60082e-79
100622156	ENSSSCG00000004154	1715	1849	1934	269	248	323	102.54	107.94	115.47	15.73	14.49	18.53	108.65	16.25	-2.74118	1.11568e-158	1.69236e-156
100622210	ENSSSCG00000030626	41	39	30	16	14	11	2.45	2.28	1.79	0.94	0.82	0.63	2.17333	0.796667	-1.44786	2.32638e-07	1.25355e-06
100622285	ENSSSCG00000017614	3697	4098	3485	1014	1067	916	221.05	239.23	208.07	59.3	62.36	52.54	222.783	58.0667	-1.93986	1.55938e-101	1.13454e-99
100622305	ENSSSCG00000026602	160	178	137	34	39	57	9.57	10.39	8.18	1.99	2.28	3.27	9.38	2.51333	-1.89999	1.62603e-24	2.49237e-23
100622445	ENSSSCG00000023803	6162	5998	5866	2601	2504	2726	368.43	350.14	350.23	152.11	146.35	156.36	356.267	151.607	-1.23262	7.02872e-64	2.8684e-62
100622590	ENSSSCG00000027529	6550.91	5811.73	5580	894	758	795	391.69	339.27	333.16	52.28	44.3	45.6	354.707	47.3933	-2.90387	1.30354e-195	3.17571e-193
100622609	ENSSSCG00000038879	1430	1582	1428	644	679	717	85.5	92.35	85.26	37.66	39.69	41.13	87.7033	39.4933	-1.15102	2.45762e-44	6.89635e-43
100622617	ENSSSCG00000028922	13	8	17	5	5	6	0.78	0.47	1.01	0.29	0.29	0.34	0.753333	0.306667	-1.29662	0.00748174	0.0192048
100622658	ENSSSCG00000027060	2542	2940	2684	1030	984	1033	151.99	171.63	160.25	60.24	57.51	59.25	161.29	59	-1.45087	5.7935e-73	2.78071e-71
100622803	ENSSSCG00000037642	612	559	555	176	201	239	36.59	32.63	33.14	10.29	11.75	13.71	34.12	11.9167	-1.51764	2.46043e-40	6.19111e-39
100622884	ENSSSCG00000032686	36	34	37	9	7	7	2.15	1.98	2.21	0.53	0.41	0.4	2.11333	0.446667	-2.24225	1.39799e-12	1.18245e-11
100622888	ENSSSCG00000026729	125	119	95	27	39	49	7.47	6.95	5.67	1.58	2.28	2.81	6.69667	2.22333	-1.59072	4.66531e-15	4.70895e-14
100622946	ENSSSCG00000029284	3	7	5	0	0	0	0.18	0.41	0.3	0	0	0	0.296667	0.001	-8.2127	9.91251e-05	0.000368091
100622968	ENSSSCG00000037910	648	759	641	265	275	332	38.74	44.31	38.27	15.5	16.07	19.04	40.44	16.87	-1.26132	1.75019e-31	3.35815e-30
100622983	ENSSSCG00000027701	498	449	454	219	187	173	29.78	26.21	27.11	12.81	10.93	9.92	27.7	11.22	-1.30381	3.0274e-29	5.42671e-28
100623115	ENSSSCG00000027340	753	599	687	217	226	188	45.02	34.97	41.02	12.69	13.21	10.78	40.3367	12.2267	-1.72206	9.3829e-46	2.70372e-44
100623148	ENSSSCG00000022649	1187	990	1398	642	576	461	70.97	57.79	83.47	37.55	33.67	26.44	70.7433	32.5533	-1.11979	1.04749e-15	1.10733e-14
100623182	ENSSSCG00000038313	1455	1633	1316	480	581	574	87	95.33	78.57	28.07	33.96	32.92	86.9667	31.65	-1.45826	3.72875e-48	1.13336e-46
100623207	ENSSSCG00000028927	11	9	6	1	3	0	0.66	0.53	0.36	0.06	0.18	0	0.516667	0.08	-2.69116	0.000125796	0.000459177
100623311	ENSSSCG00000035602	4	8	3	1	0	0	0.24	0.47	0.18	0.06	0	0	0.296667	0.02	-3.89077	0.000893189	0.00279898
100623369	ENSSSCG00000023165	189	163	219	52	52	108	11.3	9.52	13.08	3.04	3.04	6.19	11.3	4.09	-1.46615	4.80423e-10	3.3615e-09
100623441	ENSSSCG00000028691	218	219	229	52	61	42	13.03	12.78	13.67	3.04	3.57	2.41	13.16	3.00667	-2.12992	1.37957e-46	4.04784e-45
100623476	ENSSSCG00000025244	16	14	12	4	7	4	0.96	0.82	0.72	0.23	0.41	0.23	0.833333	0.29	-1.52284	0.000855716	0.00269363
100623647	ENSSSCG00000022569	39	46	41	10	16	18	2.33	2.69	2.45	0.58	0.94	1.03	2.49	0.85	-1.55061	5.35453e-09	3.42192e-08
100623651	ENSSSCG00000024800	1010	898	1059	240	212	275	60.39	52.42	63.23	14.04	12.39	15.77	58.68	14.0667	-2.06059	4.49529e-75	2.23776e-73
100623776	ENSSSCG00000024771	1309	1567	1531	507	546	595	78.27	91.48	91.41	29.65	31.91	34.13	87.0533	31.8967	-1.44849	5.82953e-54	1.96094e-52
100623846	ENSSSCG00000034632	200	234	181	77	73	126	11.96	13.66	10.81	4.5	4.27	7.23	12.1433	5.33333	-1.18706	9.72663e-11	7.24049e-10
100623872	ENSSSCG00000008647	4174	4486	4327	173	135	77	249.57	261.88	258.34	10.12	7.89	4.42	256.597	7.47667	-5.10096	8.55685e-176	1.58144e-173
100623981	ENSSSCG00000025416	72	76	107	9	9	7	4.3	4.44	6.39	0.53	0.53	0.4	5.04333	0.486667	-3.37337	2.81557e-30	5.24583e-29
100624186	ENSSSCG00000029592	134	152	215	68	66	105	8.01	8.87	12.84	3.98	3.86	6.02	9.90667	4.62	-1.10051	2.84349e-07	1.51845e-06
100624243	ENSSSCG00000030108	10688	10673	9641	1841	1770	1414	639.05	623.05	575.62	107.67	103.45	81.1	612.573	97.4067	-2.65279	8.2893e-138	9.72873e-136
100624272	ENSSSCG00000030547	2145	2098	2186	1032	987	1083	128.25	122.47	130.52	60.35	57.69	62.12	127.08	60.0533	-1.08142	1.09698e-44	3.10534e-43
100624274	ENSSSCG00000025499	2884	3320	3044	1133	1142	1356	172.44	193.81	181.74	66.26	66.75	77.78	182.663	70.2633	-1.37834	1.11127e-54	3.80982e-53
100624279	ENSSSCG00000028304	13819	14136	14288	6638	6874	7538	826.25	825.21	853.07	388.21	401.76	432.36	834.843	407.443	-1.03491	7.00297e-45	1.98941e-43
100624418	ENSSSCG00000032221	47	41	33	20	17	24	2.81	2.39	1.97	1.17	0.99	1.38	2.39	1.18	-1.01822	7.19379e-05	0.00027274
100624460	0	1310.48	1336.48	1130.81	5.72	2	15.11	78.36	78.02	67.52	0.33	0.12	0.87	74.6333	0.44	-7.40617	0	0
100624675	ENSSSCG00000038089	23793	27812	24470	10129	11138	12038	1422.61	1623.57	1460.99	592.37	650.98	690.47	1502.39	644.607	-1.22077	1.39389e-46	4.08026e-45
100624728	ENSSSCG00000015362	557	540	713	279	301	274	33.3	31.52	42.57	16.32	17.59	15.72	35.7967	16.5433	-1.11358	1.45399e-19	1.88538e-18
100624743	ENSSSCG00000014119	276	225	219	118	98	92	16.5	13.13	13.08	6.9	5.73	5.28	14.2367	5.97	-1.25381	6.95098e-17	7.81026e-16
100624758	ENSSSCG00000029763	420	456	406	195	212	231	25.11	26.62	24.24	11.4	12.39	13.25	25.3233	12.3467	-1.03635	1.78997e-22	2.59054e-21
100624872	ENSSSCG00000007453	9	11	10	1	2	1	0.54	0.64	0.6	0.06	0.12	0.06	0.593333	0.08	-2.89077	1.1728e-05	4.99801e-05
100624934	ENSSSCG00000016726	9	11	2	3	0	3	0.54	0.64	0.12	0.18	0	0.17	0.433333	0.116667	-1.89308	0.0121866	0.0295727
100624969	ENSSSCG00000034087	28	30	29	2	0	1	1.67	1.75	1.73	0.12	0	0.06	1.71667	0.06	-4.8385	9.97389e-21	1.34992e-19
100624989	ENSSSCG00000026931	1215	1283	1249	567	672	665	72.65	74.9	74.57	33.16	39.28	38.14	74.04	36.86	-1.00625	1.74983e-31	3.35815e-30
100625050	ENSSSCG00000037572	818	846	737	46	55	63	48.91	49.39	44	2.69	3.21	3.61	47.4333	3.17	-3.90335	1.76966e-201	4.51658e-199
100625212	ENSSSCG00000015823	45	51	53	20	13	22	2.69	2.98	3.16	1.17	0.76	1.26	2.94333	1.06333	-1.46886	1.96871e-09	1.30536e-08
100625349	ENSSSCG00000008334	167	180	196	71	106	92	9.99	10.51	11.7	4.15	6.2	5.28	10.7333	5.21	-1.04274	1.28661e-11	1.01558e-10
100625354	ENSSSCG00000002669	1782	1834	1739	938	850	881	106.55	107.06	103.83	54.86	49.68	50.53	105.813	51.69	-1.03356	1.36727e-39	3.34618e-38
100625418	ENSSSCG00000023084	23	24	20	3	7	3	1.38	1.4	1.19	0.18	0.41	0.17	1.32333	0.253333	-2.38507	3.94633e-09	2.5555e-08
100625500	ENSSSCG00000048318	7796	7929	7617	1125	1028	1353	466.13	462.87	454.78	65.79	60.08	77.6	461.26	67.8233	-2.76573	1.15915e-183	2.48507e-181
100625549	ENSSSCG00000022173	1765	1528	1846	969	774	653	105.53	89.2	110.22	56.67	45.24	37.45	101.65	46.4533	-1.12976	2.53364e-18	3.047e-17
100625569	ENSSSCG00000048899	127.17	126.3	185.85	68.88	40.25	49.63	7.6	7.37	11.1	4.03	2.35	2.85	8.69	3.07667	-1.49799	1.11793e-11	8.84607e-11
100625613	ENSSSCG00000004897	756	692	680	276	258	251	45.2	40.4	40.6	16.14	15.08	14.4	42.0667	15.2067	-1.46797	1.35545e-49	4.1912e-48
100625640	ENSSSCG00000030581	732	848	857	304	354	339	43.77	49.5	51.17	17.78	20.69	19.44	48.1467	19.3033	-1.31859	6.00721e-40	1.4952e-38
100625643	ENSSSCG00000021082	12	10	4	0	2	0	0.72	0.58	0.24	0	0.12	0	0.513333	0.04	-3.68182	1.615e-05	6.74152e-05
100625693	ENSSSCG00000023745	188	226	238	14	12	10	11.24	13.19	14.21	0.82	0.7	0.57	12.88	0.696667	-4.20852	2.94344e-87	1.78594e-85
100625720	ENSSSCG00000029096	14	11	13	6	4	5	0.84	0.64	0.78	0.35	0.23	0.29	0.753333	0.29	-1.37724	0.00334212	0.00926357
100625739	ENSSSCG00000021443	2886	3016	3066	307	268	340	172.56	176.06	183.06	17.95	15.66	19.5	177.227	17.7033	-3.3235	4.39505e-294	2.3556e-291
100625751	ENSSSCG00000008227	281	276	246	113	108	115	16.8	16.11	14.69	6.61	6.31	6.6	15.8667	6.50667	-1.28601	2.11823e-25	3.3424e-24
100625830	ENSSSCG00000027515	8	12	5	3	4	2	0.48	0.7	0.3	0.18	0.23	0.11	0.493333	0.173333	-1.50901	0.0140065	0.0334239
100625876	ENSSSCG00000039651	1347	1422	1632	567	569	707	80.54	83.01	97.44	33.16	33.26	40.55	86.9967	35.6567	-1.28679	1.28971e-34	2.69664e-33
100625890	ENSSSCG00000032652	595	545	574	121	98	64	35.58	31.82	34.27	7.08	5.73	3.67	33.89	5.49333	-2.62511	9.16833e-65	3.77994e-63
100625955	0	28	32	29	3	2	3	1.67	1.87	1.73	0.18	0.12	0.17	1.75667	0.156667	-3.48707	7.39837e-17	8.29557e-16
100625984	ENSSSCG00000032225	107	100	118	18	22	33	6.4	5.84	7.05	1.05	1.29	1.89	6.43	1.41	-2.18912	3.92521e-26	6.36866e-25
100626111	ENSSSCG00000027646	1715	1534	1814	990	953	620	102.54	89.55	108.31	57.9	55.7	35.56	100.133	49.72	-1.01002	4.50159e-12	3.65806e-11
100626141	ENSSSCG00000025182	266	260	285	144	118	119	15.9	15.18	17.02	8.42	6.9	6.83	16.0333	7.38333	-1.11873	6.49061e-19	8.08385e-18
100626199	0	123.4	127.65	111.75	27.27	29.84	49.9	7.38	7.45	6.67	1.59	1.74	2.86	7.16667	2.06333	-1.79633	2.67163e-20	3.55018e-19
100626233	ENSSSCG00000009060	198	204	193	54	41	60	11.84	11.91	11.52	3.16	2.4	3.44	11.7567	3	-1.97044	1.01684e-39	2.50764e-38
100626235	ENSSSCG00000026547	106	110	101	44	49	62	6.34	6.42	6.03	2.57	2.86	3.56	6.26333	2.99667	-1.06357	3.07265e-10	2.18317e-09
100626247	0	8925.9	10420.5	10276	1244.79	1172.34	1450.93	533.69	608.31	613.53	72.8	68.52	83.22	585.177	74.8467	-2.96686	2.3816e-206	6.27768e-204
100626294	ENSSSCG00000011999	72	65	59	18	15	36	4.3	3.79	3.52	1.05	0.88	2.06	3.87	1.33	-1.54091	2.11263e-09	1.39618e-08
100626363	ENSSSCG00000036201	343	330	310	77	45	55	20.51	19.26	18.51	4.5	2.63	3.15	19.4267	3.42667	-2.50316	1.55977e-60	5.99988e-59
100626468	ENSSSCG00000022925	6399	5933	6922	2193	2037	2499	382.6	346.35	413.28	128.25	119.06	143.34	380.743	130.217	-1.5479	9.07322e-61	3.52387e-59
100626471	ENSSSCG00000023280	27	27	24	6	2	9	1.61	1.58	1.43	0.35	0.12	0.52	1.54	0.33	-2.22239	2.15482e-09	1.42348e-08
100626512	ENSSSCG00000030262	49.14	42.45	47.92	12.86	15.37	5.56	2.94	2.48	2.86	0.75	0.9	0.32	2.76	0.656667	-2.07144	1.78875e-13	1.6149e-12
100626514	ENSSSCG00000022031	1173	1259	1079	375	418	491	70.13	73.5	64.42	21.93	24.43	28.16	69.35	24.84	-1.48123	2.81889e-49	8.68293e-48
100626582	ENSSSCG00000024205	55	75	51	22	20	20	3.29	4.38	3.04	1.29	1.17	1.15	3.57	1.20333	-1.56889	7.1312e-11	5.35556e-10
100626657	ENSSSCG00000021712	4341	4049	4406	382	307	220	259.55	236.37	263.06	22.34	17.94	12.62	252.993	17.6333	-3.84272	4.58736e-149	6.04591e-147
100626670	ENSSSCG00000026318	126	97	151	34	25	23	7.53	5.66	9.02	1.99	1.46	1.32	7.40333	1.59	-2.21915	7.72217e-22	1.09012e-20
100626682	ENSSSCG00000025588	1438	1594	1576	561	598	823	85.98	93.05	94.1	32.81	34.95	47.21	91.0433	38.3233	-1.24833	1.46006e-26	2.4103e-25
100626770	ENSSSCG00000028338	220	205	261	113	99	130	13.15	11.97	15.58	6.61	5.79	7.46	13.5667	6.62	-1.03516	1.81885e-12	1.52235e-11
100626866	ENSSSCG00000023125	75	55	55	1	0	2	4.48	3.21	3.28	0.06	0	0.11	3.65667	0.0566667	-6.01188	1.29618e-38	3.06942e-37
100626912	ENSSSCG00000028552	370	340	328	139	112	135	22.12	19.85	19.58	8.13	6.55	7.74	20.5167	7.47333	-1.45697	1.15005e-32	2.2801e-31
100626947	ENSSSCG00000027365	27	32	78	4	4	29	1.61	1.87	4.66	0.23	0.23	1.66	2.71333	0.706667	-1.94096	0.00219997	0.0063484
100627012	ENSSSCG00000003690	82	95	79	18	13	27	4.9	5.55	4.72	1.05	0.76	1.55	5.05667	1.12	-2.17469	4.59709e-22	6.55871e-21
100627019	ENSSSCG00000024674	1599	1416	1453	272	273	288	95.61	82.66	86.75	15.91	15.96	16.52	88.34	16.13	-2.45332	5.53311e-147	7.11735e-145
100627052	ENSSSCG00000031456	274	230	322	154	131	127	16.38	13.43	19.23	9.01	7.66	7.28	16.3467	7.98333	-1.03393	9.92867e-12	7.8953e-11
100627056	ENSSSCG00000035859	8084	7928	9262	200	206	409	483.35	462.81	552.99	11.7	12.04	23.46	499.717	15.7333	-4.98921	1.40112e-114	1.23107e-112
100627122	ENSSSCG00000029030	1079	963	1079	615	507	456	64.51	56.22	64.42	35.97	29.63	26.16	61.7167	30.5867	-1.01276	1.09621e-19	1.42489e-18
100627130	ENSSSCG00000021319	74	64	63	21	32	27	4.42	3.74	3.76	1.23	1.87	1.55	3.97333	1.55	-1.35808	2.46718e-10	1.76782e-09
100627196	0	1	3	4	0	0	0	0.06	0.18	0.24	0	0	0	0.16	0.001	-7.32193	0.00939308	0.0235398
100627201	ENSSSCG00000024166	21	16	21	3	6	5	1.26	0.93	1.25	0.18	0.35	0.29	1.14667	0.273333	-2.06871	5.18327e-07	2.6695e-06
100627504	ENSSSCG00000027312	167	180	174	70	54	57	9.99	10.51	10.39	4.09	3.16	3.27	10.2967	3.50667	-1.55401	4.17579e-26	6.75479e-25
100627543	ENSSSCG00000023993	99	87	141	5	6	6	5.92	5.08	8.42	0.29	0.35	0.34	6.47333	0.326667	-4.30862	1.16675e-39	2.85978e-38
100627663	ENSSSCG00000030359	174	176	232	110	80	89	10.4	10.27	13.85	6.43	4.68	5.1	11.5067	5.40333	-1.09055	7.46765e-11	5.60039e-10
100627790	ENSSSCG00000015528	3	5	2	1	0	0	0.18	0.29	0.12	0.06	0	0	0.196667	0.02	-3.29768	0.014003	0.0334205
100627882	ENSSSCG00000029753	39	30	39	10	10	3	2.33	1.75	2.33	0.58	0.58	0.17	2.13667	0.443333	-2.2689	1.35467e-11	1.06773e-10
100627965	ENSSSCG00000000567	165	152	156	63	62	72	9.87	8.87	9.31	3.68	3.62	4.13	9.35	3.81	-1.29518	6.29103e-19	7.84744e-18
100628001	0	2090	2072	2230	807	789	861	124.96	120.96	133.14	47.2	46.11	49.38	126.353	47.5633	-1.40954	1.25976e-69	5.73813e-68
100628052	ENSSSCG00000032320	223	252	248	25	23	29	13.33	14.71	14.81	1.46	1.34	1.66	14.2833	1.48667	-3.26418	2.39763e-86	1.43849e-84
100628112	ENSSSCG00000028331	25	15	51	2	4	4	1.49	0.88	3.04	0.12	0.23	0.23	1.80333	0.193333	-3.2215	8.56578e-09	5.36538e-08
100628123	0	5	3	7	0	2	1	0.3	0.18	0.42	0	0.12	0.06	0.3	0.06	-2.32193	0.0100876	0.0250921
100628166	ENSSSCG00000021464	799	588	784	205	184	190	47.77	34.33	46.81	11.99	10.75	10.9	42.97	11.2133	-1.93811	5.84023e-47	1.72938e-45
100642182	ENSSSCG00000031882	726.4	657.85	710.64	356.86	322.82	292.45	43.43	38.4	42.43	20.87	18.87	16.77	41.42	18.8367	-1.13678	1.81337e-28	3.1831e-27
100736584	ENSSSCG00000013545	329.01	361	356	28.01	31	40	19.67	21.07	21.26	1.64	1.81	2.29	20.6667	1.91333	-3.43315	1.42334e-114	1.2438e-112
100736670	0	70	58	75	42	33	26	4.19	3.39	4.48	2.46	1.93	1.49	4.02	1.96	-1.03634	2.17497e-06	1.03008e-05
100736693	ENSSSCG00000034339	294	287	231	130	140	142	17.58	16.75	13.79	7.6	8.18	8.14	16.04	7.97333	-1.00842	1.31869e-14	1.30161e-13
100736796	ENSSSCG00000004270	4	6	13	0	0	1	0.24	0.35	0.78	0	0	0.06	0.456667	0.02	-4.51307	2.10542e-05	8.66472e-05
100736811	ENSSSCG00000034262	327	294	359	101	89	73	19.55	17.16	21.43	5.91	5.2	4.19	19.38	5.1	-1.926	8.39326e-40	2.07623e-38
100736825	0	190	172	170	43	28	34	11.36	10.04	10.15	2.51	1.64	1.95	10.5167	2.03333	-2.37076	3.64595e-44	1.01074e-42
100736831	ENSSSCG00000022370	669	722	693	145	163	204	40	42.15	41.38	8.48	9.53	11.7	41.1767	9.90333	-2.05584	3.64544e-74	1.78161e-72
100736901	ENSSSCG00000011825	2113	1811	2112	969	821	749	126.34	105.72	126.1	56.67	47.98	42.96	119.387	49.2033	-1.27881	2.61618e-32	5.12369e-31
100736934	ENSSSCG00000017427	413	456	468	209	215	227	24.69	26.62	27.94	12.22	12.57	13.02	26.4167	12.6033	-1.06764	1.38472e-24	2.12654e-23
100736950	ENSSSCG00000039890	94	104	88	37	32	42	5.62	6.07	5.25	2.16	1.87	2.41	5.64667	2.14667	-1.3953	2.61856e-14	2.53028e-13
100737088	ENSSSCG00000033015	53	69	66	5	5	8	3.17	4.03	3.94	0.29	0.29	0.46	3.71333	0.346667	-3.42109	2.42186e-29	4.35582e-28
100737124	ENSSSCG00000022096	25	25	50	10	4	1	1.49	1.46	2.99	0.58	0.23	0.06	1.98	0.29	-2.77138	8.64588e-09	5.40935e-08
100737194	ENSSSCG00000017095	462.82	480.72	419.32	82.26	75.66	82.64	27.67	28.06	25.04	4.81	4.42	4.74	26.9233	4.65667	-2.53149	1.75213e-91	1.1269e-89
100737226	ENSSSCG00000038505	83	76	78	33	37	33	4.96	4.44	4.66	1.93	2.16	1.89	4.68667	1.99333	-1.23338	7.62031e-11	5.71221e-10
100737254	ENSSSCG00000021236	1579	1686	1706	653	707	858	94.41	98.42	101.86	38.19	41.32	49.21	98.23	42.9067	-1.19496	1.6998e-35	3.66859e-34
100737439	ENSSSCG00000038417	5879	6545	5928	1236	1239	1210	351.51	382.07	353.93	72.28	72.42	69.4	362.503	71.3667	-2.34467	1.88125e-199	4.72636e-197
100737499	ENSSSCG00000016286	284	327	372	75	88	97	16.98	19.09	22.21	4.39	5.14	5.56	19.4267	5.03	-1.94941	4.93877e-40	1.23692e-38
100737576	ENSSSCG00000002474	51	47	59	33	22	17	3.05	2.74	3.52	1.93	1.29	0.98	3.10333	1.4	-1.14839	2.65564e-06	1.24092e-05
100737604	ENSSSCG00000000901	100	118	101	21	19	19	5.98	6.89	6.03	1.23	1.11	1.09	6.3	1.14333	-2.46211	1.2851e-33	2.63225e-32
100737631	0	1.41	5.93	3.52	0	0	0	0.08	0.35	0.21	0	0	0	0.213333	0.001	-7.73697	0.00144689	0.00433069
100737676	ENSSSCG00000038135	30.37	34.66	37.73	3.77	3.37	7.38	1.82	2.02	2.25	0.22	0.2	0.42	2.03	0.28	-2.85798	1.27795e-15	1.34213e-14
100737739	ENSSSCG00000038562	140	140	100	15	20	15	8.37	8.17	5.97	0.88	1.17	0.86	7.50333	0.97	-2.95147	6.07768e-37	1.36485e-35
100737777	ENSSSCG00000039318	269	252	282	38	31	27	16.08	14.71	16.84	2.22	1.81	1.55	15.8767	1.86	-3.09353	2.02058e-83	1.14398e-81
100737907	ENSSSCG00000020813	3842	4414	3554	1643	1684	2023	229.72	257.67	212.19	96.09	98.42	116.03	233.193	103.513	-1.17171	8.88892e-33	1.77106e-31
100737938	ENSSSCG00000040728	90	86	96	20	19	22	5.38	5.02	5.73	1.17	1.11	1.26	5.37667	1.18	-2.18793	4.43259e-26	7.15578e-25
100737977	ENSSSCG00000009633	778.27	800.66	743.12	207.36	212.68	224.6	46.53	46.74	44.37	12.13	12.43	12.88	45.88	12.48	-1.87825	1.33941e-86	8.06603e-85
100737982	ENSSSCG00000003731	994	1037	901	271	253	255	59.43	60.54	53.79	15.85	14.79	14.63	57.92	15.09	-1.94047	5.86181e-89	3.62508e-87
100738048	ENSSSCG00000008813	157	158	173	27	22	51	9.39	9.22	10.33	1.58	1.29	2.93	9.64667	1.93333	-2.31894	3.2594e-29	5.82957e-28
100738130	ENSSSCG00000001536	169	139	133	40	34	49	10.1	8.11	7.94	2.34	1.99	2.81	8.71667	2.38	-1.87281	1.19734e-24	1.84761e-23
100738135	ENSSSCG00000004502	15	13	29	8	5	1	0.9	0.76	1.73	0.47	0.29	0.06	1.13	0.273333	-2.04759	4.01034e-05	0.00015855
100738198	0	18	30	27	7	10	7	1.08	1.75	1.61	0.41	0.58	0.4	1.48	0.463333	-1.67547	2.87333e-06	1.33604e-05
100738476	ENSSSCG00000008062	9	13	14	5	9	2	0.54	0.76	0.84	0.29	0.53	0.11	0.713333	0.31	-1.20231	0.0140391	0.0334868
100738479	ENSSSCG00000014672	179	149	188	23	11	16	10.7	8.7	11.22	1.35	0.64	0.92	10.2067	0.97	-3.39538	2.71337e-55	9.3623e-54
100738519	ENSSSCG00000029234	6	8	8	2	2	2	0.36	0.47	0.48	0.12	0.12	0.11	0.436667	0.116667	-1.90414	0.00484277	0.0129627
100738544	ENSSSCG00000035774	11250	11874	9523	4273	4686	5769	672.65	693.16	568.57	249.89	273.88	330.9	644.793	284.89	-1.17843	6.10934e-27	1.01795e-25
100738603	ENSSSCG00000032360	294	298	243	155	134	117	17.58	17.4	14.51	9.06	7.83	6.71	16.4967	7.86667	-1.06835	1.1143e-14	1.10598e-13
100738625	ENSSSCG00000031924	16	13	9	2	3	1	0.96	0.76	0.54	0.12	0.18	0.06	0.753333	0.12	-2.65025	3.60782e-06	1.65413e-05
100738704	ENSSSCG00000009100	82	73	87	24	22	22	4.9	4.26	5.19	1.4	1.29	1.26	4.78333	1.31667	-1.86113	9.4711e-19	1.16784e-17
100738739	ENSSSCG00000004572	56	68	76	4	8	6	3.35	3.97	4.54	0.23	0.47	0.34	3.95333	0.346667	-3.51145	1.33102e-30	2.49145e-29
100738744	0	22.99	24.54	23.15	4.78	14.95	7.72	1.37	1.43	1.38	0.28	0.87	0.44	1.39333	0.53	-1.39448	7.07737e-05	0.000268769
100738750	ENSSSCG00000013909	7774	8807	7763	2986	3228	3787	464.82	514.12	463.49	174.63	188.67	217.21	480.81	193.503	-1.31311	4.28625e-46	1.24402e-44
100738794	ENSSSCG00000031898	762	718	636	333	300	309	45.56	41.91	37.97	19.47	17.53	17.72	41.8133	18.24	-1.19686	3.22023e-32	6.29138e-31
100739079	ENSSSCG00000000932	21	23	14	3	2	11	1.26	1.34	0.84	0.18	0.12	0.63	1.14667	0.31	-1.88711	2.33552e-05	9.54571e-05
100739111	ENSSSCG00000005268	13	14	18	1	0	1	0.78	0.82	1.07	0.06	0	0.06	0.89	0.04	-4.47573	1.05808e-10	7.84859e-10
100739137	ENSSSCG00000035867	146	161	172	60	78	70	8.73	9.4	10.27	3.51	4.56	4.02	9.46667	4.03	-1.23208	4.03899e-16	4.35566e-15
100739230	ENSSSCG00000030505	52	55	64	18	15	13	3.11	3.21	3.82	1.05	0.88	0.75	3.38	0.893333	-1.91975	4.7538e-15	4.79225e-14
100739264	ENSSSCG00000035420	956.03	971.71	1084.69	19.85	31.04	25.83	57.16	56.72	64.76	1.16	1.81	1.48	59.5467	1.48333	-5.32711	6.10944e-288	3.16883e-285
100739561	ENSSSCG00000038269	125.86	140.55	108.08	56.14	43.63	54.44	7.53	8.2	6.45	3.28	2.55	3.12	7.39333	2.98333	-1.3093	2.80894e-14	2.70449e-13
100739604	ENSSSCG00000017265	171	190	174	53	36	67	10.22	11.09	10.39	3.1	2.1	3.84	10.5667	3.01333	-1.81009	2.69634e-26	4.38811e-25
100739658	ENSSSCG00000021271	84	71	91	18	18	20	5.02	4.14	5.43	1.05	1.05	1.15	4.86333	1.08333	-2.16647	6.84512e-22	9.67159e-21
100739671	ENSSSCG00000016900	235	222	335	116	117	105	14.05	12.96	20	6.78	6.84	6.02	15.67	6.54667	-1.25917	1.37267e-13	1.24837e-12
100739717	ENSSSCG00000015350	6	4	7	0	0	0	0.36	0.23	0.42	0	0	0	0.336667	0.001	-8.39518	2.47641e-05	0.000100682
102157824	ENSSSCG00000030067	2168	2090	2231	915	968	948	129.63	122.01	133.2	53.51	56.58	54.38	128.28	54.8233	-1.22643	2.2915e-55	7.92367e-54
102157981	ENSSSCG00000034154	213	225	173	65	97	97	12.74	13.13	10.33	3.8	5.67	5.56	12.0667	5.01	-1.26814	1.17314e-14	1.16294e-13
102158777	ENSSSCG00000034364	953	1005	810	194	197	248	56.98	58.67	48.36	11.35	11.51	14.22	54.67	12.36	-2.14507	4.3046e-76	2.16971e-74
102159655	0	51	57	37	10	12	10	3.05	3.33	2.21	0.58	0.7	0.57	2.86333	0.616667	-2.21513	5.82444e-14	5.45753e-13
102159947	ENSSSCG00000017886	1154.2	1140.41	1144.43	110.92	99.79	71.81	69.01	66.57	68.33	6.49	5.83	4.12	67.97	5.48	-3.63265	7.0391e-207	1.88636e-204
102160124	ENSSSCG00000011962	5	11	9	4	4	0	0.3	0.64	0.54	0.23	0.23	0	0.493333	0.153333	-1.68589	0.00814872	0.0207578
102160467	0	332	294	293	42	44	64	19.85	17.16	17.49	2.46	2.57	3.67	18.1667	2.9	-2.64717	1.50911e-65	6.3355e-64
102161654	0	35.4	33.54	29.84	14.87	12.2	13.67	2.12	1.96	1.78	0.87	0.71	0.78	1.95333	0.786667	-1.31211	3.12903e-06	1.44657e-05
102161784	ENSSSCG00000030801	19.72	18.06	27.18	0	2.36	1.02	1.18	1.05	1.62	0	0.14	0.06	1.28333	0.0666667	-4.26679	1.77174e-14	1.72863e-13
102162530	ENSSSCG00000004822	910	857	814	288	285	320	54.41	50.03	48.6	16.84	16.66	18.35	51.0133	17.2833	-1.56149	5.43513e-60	2.07089e-58
102163142	ENSSSCG00000011239	2094	2075	1836	347	346	259	125.2	121.13	109.62	20.29	20.22	14.86	118.65	18.4567	-2.6845	1.15957e-132	1.28584e-130
102163557	0	78	58	67	43	33	27	4.66	3.39	4	2.51	1.93	1.55	4.01667	1.99667	-1.00841	5.17698e-06	2.31675e-05
102163819	ENSSSCG00000037987	91	117	90	10	6	3	5.44	6.83	5.37	0.58	0.35	0.17	5.88	0.366667	-4.00328	4.27608e-45	1.21691e-43
102164386	ENSSSCG00000037735	3	5	16	4	1	2	0.18	0.29	0.96	0.23	0.06	0.11	0.476667	0.133333	-1.83794	0.0219026	0.049525
102164918	ENSSSCG00000039841	101.47	98.23	106.61	25.47	27	25.13	6.07	5.73	6.37	1.49	1.58	1.44	6.05667	1.50333	-2.01036	2.54316e-26	4.14301e-25
102165012	ENSSSCG00000033735	3	7	5	1	1	1	0.18	0.41	0.3	0.06	0.06	0.06	0.296667	0.06	-2.30581	0.00969336	0.0242018
102165015	0	29.87	36.66	41.72	17.07	20.11	16.22	1.79	2.14	2.49	1	1.18	0.93	2.14	1.03667	-1.04566	0.000105302	0.000389947
102165219	ENSSSCG00000037823	8	12	11	5	3	3	0.48	0.7	0.66	0.29	0.18	0.17	0.613333	0.213333	-1.52356	0.00432126	0.0117031
102165270	0	2	2.63	7	0	0	1	0.12	0.15	0.42	0	0	0.06	0.23	0.02	-3.52356	0.00558391	0.0147211
102165339	0	24	26	16	5	10	8	1.43	1.52	0.96	0.29	0.58	0.46	1.30333	0.443333	-1.55574	2.87392e-05	0.00011564
102165831	0	8.53	5.77	5.39	0.53	0	2.87	0.51	0.34	0.32	0.03	0	0.16	0.39	0.0633333	-2.62244	0.000790803	0.00250746
102165932	ENSSSCG00000018047	61	75	60	16	19	24	3.65	4.38	3.58	0.94	1.11	1.38	3.87	1.14333	-1.75909	1.57968e-14	1.5554e-13
102166598	ENSSSCG00000023028	491	482	504	234	247	254	29.36	28.14	30.09	13.68	14.44	14.57	29.1967	14.23	-1.03687	2.21002e-26	3.61495e-25
102167387	ENSSSCG00000027161	41	52	32	3	7	4	2.45	3.04	1.91	0.18	0.41	0.23	2.46667	0.273333	-3.17383	7.10643e-18	8.35266e-17
102167408	ENSSSCG00000038627	25	30	19	5	4	4	1.49	1.75	1.13	0.29	0.23	0.23	1.45667	0.25	-2.54267	3.47996e-10	2.46278e-09
102167710	ENSSSCG00000033613	1185	1271	1294	83	70	101	70.85	74.2	77.26	4.85	4.09	5.79	74.1033	4.91	-3.91574	8.3557e-251	3.4449e-248
102167930	0	312.52	267.52	144.19	2.28	0	1.89	18.69	15.62	8.61	0.13	0	0.11	14.3067	0.08	-7.48247	9.46329e-63	3.80401e-61
106504129	ENSSSCG00000011600	621	634	617	155	204	155	37.13	37.01	36.84	9.06	11.92	8.89	36.9933	9.95667	-1.89353	1.89707e-62	7.58782e-61
106504155	0	2857	2944	2497	634	574	805	170.82	171.86	149.08	37.08	33.55	46.17	163.92	38.9333	-2.07391	1.85264e-77	9.54762e-76
106504168	0	512	598	683	56	52	44	30.61	34.91	40.78	3.28	3.04	2.52	35.4333	2.94667	-3.58795	5.4403e-118	5.02727e-116
106504172	0	655	773.36	811.2	311.36	381.55	409.26	39.16	45.15	48.43	18.21	22.3	23.47	44.2467	21.3267	-1.05291	1.96187e-20	2.62874e-19
106504315	0	45	63	80	21	16	20	2.69	3.68	4.78	1.23	0.94	1.15	3.71667	1.10667	-1.74779	9.45999e-11	7.05179e-10
106504473	ENSSSCG00000040339	53	62	56	25	17	24	3.17	3.62	3.34	1.46	0.99	1.38	3.37667	1.27667	-1.40322	5.79116e-10	4.02229e-09
106504991	0	134.84	125.21	147	59.11	52.01	46	8.06	7.31	8.78	3.46	3.04	2.64	8.05	3.04667	-1.40176	1.58218e-17	1.83021e-16
106505131	ENSSSCG00000040707	1	8	5	2	0	0	0.06	0.47	0.3	0.12	0	0	0.276667	0.04	-2.79008	0.00962125	0.0240479
106505672	ENSSSCG00000011570	178	185	233	30	22	30	10.64	10.8	13.91	1.75	1.29	1.72	11.7833	1.58667	-2.89268	3.67334e-50	1.14465e-48
106506214	0	8	8	10	4	2	2	0.48	0.47	0.6	0.23	0.12	0.11	0.516667	0.153333	-1.75256	0.00413393	0.0112374
106506845	ENSSSCG00000032084	17	12	13	3	0	2	1.02	0.7	0.78	0.18	0	0.11	0.833333	0.0966667	-3.1078	1.14863e-07	6.40833e-07
106506856	0	14	13	15	4	4	6	0.84	0.76	0.9	0.23	0.23	0.34	0.833333	0.266667	-1.64386	0.000418646	0.00139309
106507646	ENSSSCG00000025085	14	13	19	2	2	3	0.84	0.76	1.13	0.12	0.12	0.17	0.91	0.136667	-2.73521	1.83914e-07	1.00073e-06
106508543	0	4	5	7	1	0	1	0.24	0.29	0.42	0.06	0	0.06	0.316667	0.04	-2.98489	0.00179055	0.00525562
106508728	ENSSSCG00000034216	2347	2469	2137	1081	1201	1264	140.33	144.13	127.59	63.22	70.19	72.5	137.35	68.6367	-1.00081	1.00916e-31	1.94793e-30
106508885	ENSSSCG00000039953	2295	2066	2229	970	984	1008	137.22	120.61	133.08	56.73	57.51	57.82	130.303	57.3533	-1.18392	1.90841e-48	5.82265e-47
106509041	0	14	7	9	0	8	4	0.84	0.41	0.54	0	0.47	0.23	0.596667	0.233333	-1.35453	0.0219089	0.0495321
106509163	ENSSSCG00000050114	2	4	3	0	0	0	0.12	0.23	0.18	0	0	0	0.176667	0.001	-7.46489	0.00456091	0.0122654
106509466	ENSSSCG00000013425	17	13	12	2	2	6	1.02	0.76	0.72	0.12	0.12	0.34	0.833333	0.193333	-2.1078	2.81747e-05	0.000113539
106509795	ENSSSCG00000008347	37	33	44	15	25	12	2.21	1.93	2.63	0.88	1.46	0.69	2.25667	1.01	-1.15984	4.01293e-05	0.000158613
106509958	ENSSSCG00000005975	237	258	217	58	64	71	14.17	15.06	12.96	3.39	3.74	4.07	14.0633	3.73333	-1.9134	5.32952e-42	1.41175e-40
106510284	ENSSSCG00000000148	709	670	645	78	79	38	42.39	39.11	38.51	4.56	4.62	2.18	40.0033	3.78667	-3.40112	3.72401e-104	2.81119e-102
106510426	0	6	2	10	0	1	1	0.36	0.12	0.6	0	0.06	0.06	0.36	0.04	-3.16993	0.00125413	0.0038069
106510450	ENSSSCG00000038460	1673	1816	1683	490	596	599	100.03	106.01	100.48	28.66	34.83	34.36	102.173	32.6167	-1.64734	7.12082e-75	3.51214e-73
106510480	ENSSSCG00000002737	387	394	325	6	9	6	23.14	23	19.4	0.35	0.53	0.34	21.8467	0.406667	-5.74742	1.92132e-158	2.88718e-156
106510546	0	14	21	13	6	5	7	0.84	1.23	0.78	0.35	0.29	0.4	0.95	0.346667	-1.45438	0.00069834	0.00223722
110255177	ENSSSCG00000034167	535	461	485.72	45	41	28	31.99	26.91	29	2.63	2.4	1.61	29.3	2.21333	-3.72661	4.32119e-130	4.69463e-128
110255204	ENSSSCG00000012319	4.72	0	4.73	0	0	0	0.28	0	0.28	0	0	0	0.186667	0.001	-7.54432	0.00393607	0.0107359
110255205	ENSSSCG00000027677	130.55	132.99	151.89	14.72	24.67	27.98	7.81	7.76	9.07	0.86	1.44	1.6	8.21333	1.3	-2.65946	1.64635e-40	4.16221e-39
110255211	ENSSSCG00000040110	4	4	4	0	0	0	0.24	0.23	0.24	0	0	0	0.236667	0.001	-7.88671	0.000603441	0.00195344
110255236	ENSSSCG00000004687	7077.2	5856.18	8151.77	2225.64	2058.84	2051.29	423.15	341.86	486.7	130.16	120.33	117.66	417.237	122.717	-1.76553	8.78451e-54	2.94263e-52
110255360	ENSSSCG00000033089	711.51	647.36	614.82	129.27	135.29	102.88	42.54	37.79	36.71	7.56	7.91	5.9	39.0133	7.12333	-2.45334	1.3194e-90	8.41852e-89
110255361	0	41.12	50.97	35.48	5.93	11.02	8.27	2.46	2.98	2.12	0.35	0.64	0.47	2.52	0.486667	-2.37242	2.43548e-14	2.36046e-13
110255392	0	20	16	27	9	6	8	1.2	0.93	1.61	0.53	0.35	0.46	1.24667	0.446667	-1.48081	8.07303e-05	0.000303215
110255824	ENSSSCG00000031955	14	15	13	5	9	3	0.84	0.88	0.78	0.29	0.53	0.17	0.833333	0.33	-1.33643	0.00279756	0.00788603
110255930	ENSSSCG00000039013	75	67	84	19	18	22	4.48	3.91	5.02	1.11	1.05	1.26	4.47	1.14	-1.97124	1.14769e-18	1.41084e-17
110255948	ENSSSCG00000036383	21091	22306	20808	2920	3148	3070	1261.05	1302.14	1242.35	170.77	183.99	176.09	1268.51	176.95	-2.84173	1.18913751454489e-310	9.10483e-308
110255967	ENSSSCG00000033518	65	65	58	18	24	27	3.89	3.79	3.46	1.05	1.4	1.55	3.71333	1.33333	-1.47768	1.54276e-11	1.21182e-10
110256043	0	205	181	87	4	5	8	12.26	10.57	5.19	0.23	0.29	0.46	9.34	0.326667	-4.83753	2.83577e-35	6.07952e-34
110256170	0	40	36	35	13	19	15	2.39	2.1	2.09	0.76	1.11	0.86	2.19333	0.91	-1.26919	1.91493e-06	9.14622e-06
110256310	ENSSSCG00000011680	53	54	44	17	13	15	3.17	3.15	2.63	0.99	0.76	0.86	2.98333	0.87	-1.77784	1.81974e-12	1.52235e-11
110256327	ENSSSCG00000035935	6	5	6	0	0	0	0.36	0.29	0.36	0	0	0	0.336667	0.001	-8.39518	2.27192e-05	9.29284e-05
110256379	0	6	2	3	0	1	0	0.36	0.12	0.18	0	0.06	0	0.22	0.02	-3.45943	0.00848235	0.0214919
110256385	ENSSSCG00000034802	3739.64	3749.7	3453.97	415.44	351.66	303.72	223.6	218.89	206.22	24.3	20.55	17.42	216.237	20.7567	-3.38096	4.36425e-228	1.49304e-225
110256498	ENSSSCG00000040779	2325	2770	2336	977	969	1176	139.01	161.7	139.47	57.14	56.64	67.45	146.727	60.41	-1.28027	7.41145e-41	1.90365e-39
110256592	0	5	13	19	0	0	0	0.3	0.76	1.13	0	0	0	0.73	0.001	-9.51175	4.98821e-09	3.19926e-08
110256626	ENSSSCG00000033787	32	29	24	5	4	12	1.91	1.69	1.43	0.29	0.23	0.69	1.67667	0.403333	-2.05555	1.05046e-08	6.51884e-08
110257408	0	17.53	16.48	8.34	1.82	6.73	10.82	1.05	0.96	0.5	0.11	0.39	0.62	0.836667	0.373333	-1.16419	0.0127708	0.0308011
110257486	ENSSSCG00000039419	761	864	801	45	35	90	45.5	50.44	47.82	2.63	2.05	5.16	47.92	3.28	-3.86886	4.92736e-98	3.41496e-96
110257620	ENSSSCG00000033909	55.33	63.93	47.97	0	0	0	3.31	3.73	2.86	0	0	0	3.3	0.001	-11.6883	2.16105e-42	5.82035e-41
110257665	ENSSSCG00000034821	208	198	188	57	58	63	12.44	11.56	11.22	3.33	3.39	3.61	11.74	3.44333	-1.76955	1.14201e-35	2.48475e-34
110258336	ENSSSCG00000035093	149	178	147	70	74	83	8.91	10.39	8.78	4.09	4.33	4.76	9.36	4.39333	-1.09119	1.13567e-13	1.04048e-12
110259088	0	101.01	143.57	113.9	53.54	66.86	45.51	6.04	8.38	6.8	3.13	3.91	2.61	7.07333	3.21667	-1.13682	2.76991e-09	1.81563e-08
110259374	0	1297.6	1307.58	1657.93	660.59	646.87	658.35	77.58	76.33	98.99	38.63	37.81	37.76	84.3	38.0667	-1.147	8.18927e-28	1.40679e-26
110259674	0	434.39	425.67	519.19	133.22	127.78	152.12	25.97	24.85	31	7.79	7.47	8.73	27.2733	7.99667	-1.77002	2.50404e-44	7.01438e-43
110259886	ENSSSCG00000034347	2289	2206	2152	1141	1063	950	136.86	128.78	128.49	66.73	62.13	54.49	131.377	61.1167	-1.10407	4.98161e-36	1.08979e-34
110259955	0	14	9	10	6	1	7	0.84	0.53	0.6	0.35	0.06	0.4	0.656667	0.27	-1.2822	0.0141133	0.0336437
110260086	ENSSSCG00000040162	20628	21352	19832	4287	5313	4768	1233.37	1246.45	1184.08	250.71	310.53	273.48	1221.3	278.24	-2.13402	1.38e-126	1.43155e-124
110260095	0	834	775	815	325	324	317	49.87	45.24	48.66	19.01	18.94	18.18	47.9233	18.71	-1.35692	4.82176e-51	1.52018e-49
110260191	0	4	7	6	0	2	0	0.24	0.41	0.36	0	0.12	0	0.336667	0.04	-3.07325	0.00106262	0.003277
110260192	ENSSSCG00000040535	71	90	111	12	13	23	4.25	5.25	6.63	0.7	0.76	1.32	5.37667	0.926667	-2.53659	1.33136e-21	1.8631e-20
110260198	0	12	11	19	7	2	8	0.72	0.64	1.13	0.41	0.12	0.46	0.83	0.33	-1.33065	0.00427486	0.0115794
110260381	ENSSSCG00000006902	16	7	17	6	7	3	0.96	0.41	1.01	0.35	0.41	0.17	0.793333	0.31	-1.35566	0.00592197	0.0155308
110260415	ENSSSCG00000032796	2536	2708	2345	1083	1253	1201	151.63	158.08	140.01	63.34	73.23	68.89	149.907	68.4867	-1.13017	5.10125e-40	1.27563e-38
110260736	0	6	8	8	2	2	1	0.36	0.47	0.48	0.12	0.12	0.06	0.436667	0.1	-2.12653	0.00206157	0.00598339
110260904	ENSSSCG00000032115	435	538	455	169	157	154	26.01	31.41	27.17	9.88	9.18	8.83	28.1967	9.29667	-1.60074	2.78537e-42	7.46433e-41
110261009	ENSSSCG00000031616	215	208	202	56	63	79	12.86	12.14	12.06	3.28	3.68	4.53	12.3533	3.83	-1.68948	3.87551e-32	7.56241e-31
110261019	ENSSSCG00000038579	77	87	91	30	38	46	4.6	5.08	5.43	1.75	2.22	2.64	5.03667	2.20333	-1.19278	7.47937e-10	5.14155e-09
110261055	ENSSSCG00000035612	154	190	226	5	3	17	9.21	11.09	13.49	0.29	0.18	0.98	11.2633	0.483333	-4.54247	3.11445e-59	1.17003e-57
110261056	ENSSSCG00000040725	12216	13524	14549	116	133	954	730.41	789.48	868.65	6.78	7.77	54.72	796.18	23.09	-5.10775	1.31976e-16	1.46247e-15
110261058	ENSSSCG00000035417	174	184	192	41	60	78	10.4	10.74	11.46	2.4	3.51	4.47	10.8667	3.46	-1.65107	2.29702e-21	3.19773e-20
110261059	ENSSSCG00000032405	74	59	72	3	3	5	4.42	3.44	4.3	0.18	0.18	0.29	4.05333	0.216667	-4.22556	1.71441e-37	3.91008e-36
110261076	ENSSSCG00000036306	19	19	24.88	0	0	0	1.14	1.11	1.49	0	0	0	1.24667	0.001	-10.2839	7.91053e-18	9.29097e-17
110261124	0	17184	15340	17313	811	922	847	1027.45	895.49	1033.68	47.43	53.89	48.58	985.54	49.9667	-4.30188	0	0
110261148	ENSSSCG00000037815	1500	1668	1624	321	376	469	89.69	97.37	96.96	18.77	21.98	26.9	94.6733	22.55	-2.06983	1.26015e-79	6.68713e-78
110261151	ENSSSCG00000038675	19	23	34	10	9	13	1.14	1.34	2.03	0.58	0.53	0.75	1.50333	0.62	-1.27782	0.000228402	0.00079715
110261171	ENSSSCG00000039627	116	115	175	46	54	73	6.94	6.71	10.45	2.69	3.16	4.19	8.03333	3.34667	-1.26327	7.90127e-09	4.96268e-08
110261201	ENSSSCG00000037079	4	7	8	0	0	0	0.24	0.41	0.48	0	0	0	0.376667	0.001	-8.55714	7.18962e-06	3.14992e-05
110261376	ENSSSCG00000051187	1209	1227	1460	19	7	54	72.29	71.63	87.17	1.11	0.41	3.1	77.03	1.54	-5.64442	8.31254e-68	3.65184e-66
110261482	0	28	32	37	8	10	16	1.67	1.87	2.21	0.47	0.58	0.92	1.91667	0.656667	-1.54537	3.42333e-07	1.80708e-06
110261495	ENSSSCG00000036566	32	35	64	19	21	26	1.91	2.04	3.82	1.11	1.23	1.49	2.59	1.27667	-1.02057	0.000956008	0.00297727
110261548	0	67	68	71	26	17	36	4.01	3.97	4.24	1.52	0.99	2.06	4.07333	1.52333	-1.41898	2.41907e-10	1.73566e-09
110261618	ENSSSCG00000035941	2599	2175	2370	956	781	782	155.4	126.97	141.5	55.91	45.65	44.85	141.29	48.8033	-1.53361	9.87736e-49	3.02511e-47
110261663	0	17.99	15.01	10.71	3	2	4	1.08	0.88	0.64	0.18	0.12	0.23	0.866667	0.176667	-2.29445	4.80158e-06	2.16199e-05
110261948	0	2	5	4	0	0	0	0.12	0.29	0.24	0	0	0	0.216667	0.001	-7.75933	0.0012555	0.00381026
396563	ENSSSCG00000035649	48.85	44	29	14.86	4	14	2.92	2.57	1.73	0.87	0.23	0.8	2.40667	0.633333	-1.926	1.39951e-08	8.56917e-08
396568	ENSSSCG00000011802	4	7	6	0	0	0	0.24	0.41	0.36	0	0	0	0.336667	0.001	-8.39518	2.44378e-05	9.95278e-05
396570	ENSSSCG00000032149	5	2	19	3	2	0	0.3	0.12	1.13	0.18	0.12	0	0.516667	0.1	-2.36923	0.0109554	0.0270005
396593	ENSSSCG00000001723	145	156	152	18	17	21	8.67	9.11	9.08	1.05	0.99	1.2	8.95333	1.08	-3.05139	1.69387e-58	6.26107e-57
396597	ENSSSCG00000034942	6	13	16	7	1	2	0.36	0.76	0.96	0.41	0.06	0.11	0.693333	0.193333	-1.84246	0.00172356	0.00507659
396598	ENSSSCG00000036438	1555	1598	1723	778	877	790	92.98	93.29	102.87	45.5	51.26	45.31	96.38	47.3567	-1.02517	7.53371e-33	1.50291e-31
396607	ENSSSCG00000026583	71.99	73.25	65	25.68	35.96	28.99	4.3	4.28	3.88	1.5	2.1	1.66	4.15333	1.75333	-1.24417	1.19459e-09	8.05019e-09
396611	ENSSSCG00000014277	1707	1649	1704	814	781	825	102.06	96.26	101.74	47.6	45.65	47.32	100.02	46.8567	-1.09396	4.09354e-45	1.16702e-43
396613	ENSSSCG00000017705	1381	1448	1438	41	45	50	82.57	84.53	85.86	2.4	2.63	2.87	84.32	2.63333	-5.00091	0	0
396621	ENSSSCG00000026592	104.01	76.75	112	38.32	33.04	29.01	6.22	4.48	6.69	2.24	1.93	1.66	5.79667	1.94333	-1.57669	2.02027e-13	1.81677e-12
396645	ENSSSCG00000034980	14	7	10	3	0	3	0.84	0.41	0.6	0.18	0	0.17	0.616667	0.116667	-2.4021	0.000128384	0.000467775
396650	ENSSSCG00000001398	519.79	556.86	563.84	264.98	264.13	238.47	31.08	32.51	33.66	15.5	15.44	13.68	32.4167	14.8733	-1.12401	7.00146e-30	1.27928e-28
396654	ENSSSCG00000030484	3446	3415	3470	1884	1549	1611	206.04	199.36	207.18	110.18	90.53	92.4	204.193	97.7033	-1.06346	1.43267e-33	2.92706e-32
396655	ENSSSCG00000016057	14607	14009	14056	3352	3110	2745	873.37	817.8	839.22	196.03	181.77	157.45	843.463	178.417	-2.24107	5.51055e-135	6.32887e-133
396663	0	144	162	154	2	6	13	8.61	9.46	9.19	0.12	0.35	0.75	9.08667	0.406667	-4.48183	9.05609e-78	4.71239e-76
396723	ENSSSCG00000030408	9241	8783.98	8718	431	427	209	552.53	512.78	520.51	25.21	24.96	11.99	528.607	20.72	-4.6731	2.33184e-109	1.91294e-107
396735	ENSSSCG00000017920	3313	3401	3065	649	658	947	198.09	198.54	183	37.96	38.46	54.32	193.21	43.58	-2.14843	1.83302e-70	8.54293e-69
396752	ENSSSCG00000008648	4133	3719	4036	64	46	7	247.12	217.1	240.97	3.74	2.69	0.4	235.063	2.27667	-6.68998	6.79965e-63	2.74014e-61
396758	ENSSSCG00000002977	5	6	1	1	1	0	0.3	0.35	0.06	0.06	0.06	0	0.236667	0.04	-2.56478	0.0182078	0.0421293
396763	ENSSSCG00000009320	525	524	844	115	120	92	31.39	30.59	50.39	6.73	7.01	5.28	37.4567	6.34	-2.56267	3.92419e-41	1.01606e-39
396764	ENSSSCG00000039798	10	8	10	1	1	4	0.6	0.47	0.6	0.06	0.06	0.23	0.556667	0.116667	-2.25442	0.000343404	0.00116268
396769	ENSSSCG00000014985	130	116	322	1	3	1	7.77	6.77	19.23	0.06	0.18	0.06	11.2567	0.1	-6.81464	1.7785e-35	3.83331e-34
396775	ENSSSCG00000031866	3915	3742	4920	1905	1823	1670	234.08	218.44	293.75	111.41	106.55	95.79	248.757	104.583	-1.25008	3.7652e-30	6.99084e-29
396776	ENSSSCG00000036033	1102	1072	979	510	485	459	65.89	62.58	58.45	29.83	28.35	26.33	62.3067	28.17	-1.14523	1.13411e-37	2.60134e-36
396777	ENSSSCG00000000774	3643	3934	3669	459	498	312	217.82	229.65	219.06	26.84	29.11	17.9	222.177	24.6167	-3.174	1.04779e-122	1.02728e-120
396783	ENSSSCG00000002980	2786	2773	2455	135	167	289	166.58	161.88	146.58	7.9	9.76	16.58	158.347	11.4133	-3.79429	9.80835e-89	5.99652e-87
396816	ENSSSCG00000040608	4948	5288	4721	1162	1111	1267	295.85	308.69	281.87	67.96	64.93	72.67	295.47	68.52	-2.10841	8.7569e-150	1.17335e-147
396817	ENSSSCG00000002978	21	19	32	0	1	2	1.26	1.11	1.91	0	0.06	0.11	1.42667	0.0566667	-4.654	2.5384e-15	2.60632e-14
396826	ENSSSCG00000010448	397	385	445	215	197	171	23.74	22.47	26.57	12.57	11.51	9.81	24.26	11.2967	-1.10268	5.14695e-20	6.78343e-19
396839	ENSSSCG00000017488	280	314	578	2	4	3	16.74	18.33	34.51	0.12	0.23	0.17	23.1933	0.173333	-7.06402	1.68395e-73	8.18014e-72
396840	ENSSSCG00000017251	102	115	88	28	26	41	6.1	6.71	5.25	1.64	1.52	2.35	6.02	1.83667	-1.71267	2.30807e-17	2.65081e-16
396865	ENSSSCG00000015476	3259	3309	3044	378	395	848	194.86	193.17	181.74	22.11	23.09	48.64	189.923	31.28	-2.6021	6.70003e-31	1.26295e-29
396870	ENSSSCG00000037579	10	10	10	0	0	0	0.6	0.58	0.6	0	0	0	0.593333	0.001	-9.2127	4.23829e-09	2.73465e-08
396877	ENSSSCG00000013418	2382	2912	2229	173	159	303	142.42	169.99	133.08	10.12	9.29	17.38	148.497	12.2633	-3.59801	2.46812e-85	1.459e-83
396880	ENSSSCG00000008953	14401	13287	20751	52	62	85	861.05	775.65	1238.94	3.04	3.62	4.88	958.547	3.84667	-7.9611	4.78135e-300	2.74569e-297
396893	0	3079	3098	2601	23	19	7	184.1	180.85	155.29	1.35	1.11	0.4	173.413	0.953333	-7.50702	0	0
396897	0	914	1020	838	102	94	118	54.65	59.54	50.03	5.97	5.49	6.77	54.74	6.07667	-3.17124	5.96676e-156	8.72178e-154
396898	ENSSSCG00000006296	1057	1045	1050	437	371	444	63.2	61	62.69	25.56	21.68	25.47	62.2967	24.2367	-1.36196	3.4277e-52	1.10893e-50
396900	ENSSSCG00000008957	26315	22958	25291	224	213	348	1573.4	1340.21	1510.01	13.1	12.45	19.96	1474.54	15.17	-6.6029	0	0
396902	ENSSSCG00000016794	4535	4487	3972	1258	1116	1206	271.15	261.94	237.15	73.57	65.23	69.17	256.747	69.3233	-1.88893	2.61311e-108	2.09035e-106
396925	ENSSSCG00000006862	1640	1582	1542	241	216	262	98.06	92.35	92.07	14.09	12.62	15.03	94.16	13.9133	-2.75865	1.80152e-190	4.02314e-188
396940	ENSSSCG00000012113	1	5	2	0	0	0	0.06	0.29	0.12	0	0	0	0.156667	0.001	-7.29155	0.0100741	0.0250629
396951	ENSSSCG00000036893	374	343	267	28	41	77	22.36	20.02	15.94	1.64	2.4	4.42	19.44	2.82	-2.78526	2.56307e-31	4.8771e-30
396972	ENSSSCG00000017754	1819	2049	2147	39	41	30	108.76	119.61	128.19	2.28	2.4	1.72	118.853	2.13333	-5.79993	0	0
396975	ENSSSCG00000026951	705	797	775	337	360	414	42.15	46.53	46.27	19.71	21.04	23.75	44.9833	21.5	-1.06505	9.81802e-28	1.68119e-26
396976	ENSSSCG00000031538	111	95	71	23	39	57	6.64	5.55	4.24	1.35	2.28	3.27	5.47667	2.3	-1.25166	2.44274e-06	1.14845e-05
396983	0	641	704	636	285	267	325	38.33	41.1	37.97	16.67	15.61	18.64	39.1333	16.9733	-1.20513	7.07167e-34	1.45776e-32
397009	ENSSSCG00000006035	1184	1177	1117	153	112	167	70.79	68.71	66.69	8.95	6.55	9.58	68.73	8.36	-3.03937	5.1202e-157	7.553e-155
397011	ENSSSCG00000023247	4643	4802	4454	2239	2396	2259	277.61	280.32	265.93	130.94	140.04	129.57	274.62	133.517	-1.04042	9.25433e-45	2.62435e-43
397013	ENSSSCG00000029275	39	31	24	9	9	13	2.33	1.81	1.43	0.53	0.53	0.75	1.85667	0.603333	-1.62169	5.82587e-07	2.98041e-06
397033	ENSSSCG00000004687	22206.8	20647.8	23423.2	5166.36	5610.16	5874.71	1327.77	1205.35	1398.49	302.14	327.9	336.96	1310.54	322.333	-2.02353	1.90635e-127	2.01659e-125
397067	ENSSSCG00000022230	317	299	428	94	77	172	18.95	17.45	25.55	5.5	4.5	9.87	20.65	6.62333	-1.64051	1.38014e-12	1.16796e-11
397072	ENSSSCG00000013551	1191	1292	1213	544	515	543	71.21	75.42	72.42	31.81	30.1	31.15	73.0167	31.02	-1.23503	2.90652e-53	9.61602e-52
397079	ENSSSCG00000035218	5	8	3	2	0	1	0.3	0.47	0.18	0.12	0	0.06	0.316667	0.06	-2.39993	0.00649624	0.0168936
397080	ENSSSCG00000009132	14	12	9	3	5	7	0.84	0.7	0.54	0.18	0.29	0.4	0.693333	0.29	-1.2575	0.0101702	0.0252629
397081	ENSSSCG00000003069	2	3	2	0	0	0	0.12	0.18	0.12	0	0	0	0.14	0.001	-7.12928	0.01712	0.0399352
397084	ENSSSCG00000010816	1553	1660	1797	380	320	348	92.86	96.9	107.29	22.22	18.7	19.96	99.0167	20.2933	-2.28667	2.23957e-127	2.33831e-125
397093	ENSSSCG00000035077	150	128	169	67	72	78	8.97	7.47	10.09	3.92	4.21	4.47	8.84333	4.2	-1.0742	2.33716e-11	1.81017e-10
397094	ENSSSCG00000008090	4949	4803	6090	178	126	162	295.91	280.38	363.61	10.41	7.36	9.29	313.3	9.02	-5.11827	1.63263e-299	9.05208e-297
397103	ENSSSCG00000014169	5679	5069	4254	7	4	66	339.55	295.91	253.99	0.41	0.23	3.79	296.483	1.47667	-7.64946	6.05225e-26	9.74115e-25
397115	ENSSSCG00000004195	595	581	905	14	10	17	35.58	33.92	54.03	0.82	0.58	0.98	41.1767	0.793333	-5.69776	5.865e-125	5.89396e-123
397120	ENSSSCG00000005992	181	174	275	20	14	69	10.82	10.16	16.42	1.17	0.82	3.96	12.4667	1.98333	-2.65208	3.31703e-11	2.5458e-10
397128	ENSSSCG00000012077	25212	26837	24172	1940	2004	1227	1507.45	1566.65	1443.2	113.46	117.13	70.38	1505.77	100.323	-3.90777	3.01169e-131	3.31678e-129
397154	ENSSSCG00000039779	34	28	24	6	0	5	2.03	1.63	1.43	0.35	0	0.29	1.69667	0.213333	-2.99152	3.93923e-13	3.47633e-12
397157	ENSSSCG00000001695	29870	31764	29087	8235	8343	10407	1785.96	1854.27	1736.65	481.6	487.62	596.92	1792.29	522.047	-1.77956	1.86151e-81	1.02856e-79
397163	ENSSSCG00000031144	6	11	19	4	4	7	0.36	0.64	1.13	0.23	0.23	0.4	0.71	0.286667	-1.30844	0.0154618	0.0365013
397172	ENSSSCG00000016031	151	126	150	51	69	48	9.03	7.36	8.96	2.98	4.03	2.75	8.45	3.25333	-1.37703	3.25535e-15	3.31703e-14
397173	ENSSSCG00000034191	69	74	61	34	22	25	4.13	4.32	3.64	1.99	1.29	1.43	4.03	1.57	-1.36002	2.12792e-10	1.53775e-09
397182	ENSSSCG00000025924	5442	6431	4530	839	968	857	325.38	375.42	270.46	49.07	56.58	49.16	323.753	51.6033	-2.64936	3.55768e-112	3.04276e-110
397208	ENSSSCG00000023737	16	12	34	3	0	6	0.96	0.7	2.03	0.18	0	0.34	1.23	0.173333	-2.82704	1.80436e-06	8.65525e-06
397251	ENSSSCG00000016925	2159	2195	2537	306	287	372	129.09	128.14	151.47	17.9	16.77	21.34	136.233	18.67	-2.86729	2.20916e-162	3.5521e-160
397278	0	363	312	359	64	60	55	21.7	18.21	21.43	3.74	3.51	3.15	20.4467	3.46667	-2.56024	3.00522e-71	1.40878e-69
397292	ENSSSCG00000037709	18	33	14	6	5	5	1.08	1.93	0.84	0.35	0.29	0.29	1.28333	0.31	-2.04956	5.39758e-06	2.40542e-05
397295	ENSSSCG00000000074	32	33	38	15	7	27	1.91	1.93	2.27	0.88	0.41	1.55	2.03667	0.946667	-1.10528	0.000761511	0.00242414
397319	ENSSSCG00000028711	37	42	45	3	2	5	2.21	2.45	2.69	0.18	0.12	0.29	2.45	0.196667	-3.63896	9.32074e-23	1.35873e-21
397320	ENSSSCG00000014985	20887	20397	27681	2073	1961	2904	1248.86	1190.7	1652.7	121.23	114.61	166.57	1364.09	134.137	-3.34616	3.08551e-102	2.27577e-100
397348	ENSSSCG00000015872	1119	956	1065	291	246	259	66.91	55.81	63.59	17.02	14.38	14.86	62.1033	15.42	-2.00987	9.78671e-80	5.22792e-78
397360	ENSSSCG00000034207	3478	4505	3829	1726	1883	2239	207.95	262.99	228.61	100.94	110.06	128.42	233.183	113.14	-1.04336	2.15772e-22	3.10877e-21
397367	ENSSSCG00000026466	2989	2758	3032	1078	858	731	178.72	161	181.03	63.04	50.15	41.93	173.583	51.7067	-1.74721	1.19734e-46	3.53249e-45
397373	ENSSSCG00000014876	10	14	20	0	0	0	0.6	0.82	1.19	0	0	0	0.87	0.001	-9.76487	3.96029e-12	3.23401e-11
397405	ENSSSCG00000002919	127	88	94	28	34	51	7.59	5.14	5.61	1.64	1.99	2.93	6.11333	2.18667	-1.48323	1.0214e-10	7.59628e-10
397422	ENSSSCG00000017723	23995	26117	29229	6766	6814	7729	1434.69	1524.62	1745.13	395.69	398.26	443.32	1568.15	412.423	-1.92686	4.0645e-98	2.82914e-96
397432	ENSSSCG00000037452	362	336	387	86	68	90	21.64	19.61	23.11	5.03	3.97	5.16	21.4533	4.72	-2.18434	1.87762e-58	6.92437e-57
397434	ENSSSCG00000010325	240	228	280	71	52	65	14.35	13.31	16.72	4.15	3.04	3.73	14.7933	3.64	-2.02294	8.7463e-39	2.08343e-37
397457	ENSSSCG00000009031	2328	2285	2069	383	433	514	139.19	133.39	123.53	22.4	25.31	29.48	132.037	25.73	-2.35942	1.49163e-122	1.45357e-120
397469	ENSSSCG00000022269	0	1	13	0	0	0	0	0.06	0.78	0	0	0	0.28	0.001	-8.12928	0.0029635	0.00831444
397478	ENSSSCG00000002825	92	91.53	142.11	18.91	19	18	5.5	5.34	8.48	1.11	1.11	1.03	6.44	1.08333	-2.57158	1.25674e-23	1.86413e-22
397479	ENSSSCG00000005385	900	862	776	67	58	115	53.81	50.32	46.33	3.92	3.39	6.6	50.1533	4.63667	-3.43519	4.67234e-104	3.51058e-102
397492	ENSSSCG00000015894	604	547	685	237	264	292	36.11	31.93	40.9	13.86	15.43	16.75	36.3133	15.3467	-1.24257	2.05091e-26	3.36153e-25
397497	ENSSSCG00000024954	17	16	15	10	3	7	1.02	0.93	0.9	0.58	0.18	0.4	0.95	0.386667	-1.29684	0.001908	0.00556683
397498	ENSSSCG00000032532	24	25	12	7	2	4	1.43	1.46	0.72	0.41	0.12	0.23	1.20333	0.253333	-2.24793	9.55411e-07	4.76047e-06
397503	ENSSSCG00000010336	7	9	7	0	3	0	0.42	0.53	0.42	0	0.18	0	0.456667	0.06	-2.92811	0.000152248	0.000548385
397522	ENSSSCG00000002004	2428	2550	2534	1156	1161	1207	145.17	148.86	151.29	67.61	67.86	69.23	148.44	68.2333	-1.12133	5.52343e-52	1.77268e-50
397525	ENSSSCG00000010893	1685	1617	1808	427	415	554	100.75	94.39	107.95	24.97	24.26	31.78	101.03	27.0033	-1.90357	7.72212e-73	3.69536e-71
397537	ENSSSCG00000040631	8147	7566	5372	1100	994	1273	487.12	441.68	320.74	64.33	58.1	73.02	416.513	65.15	-2.67653	5.22874e-81	2.8403e-79
397541	ENSSSCG00000005533	5832	5909	6397	584	570	667	348.7	344.95	381.93	34.15	33.31	38.26	358.527	35.24	-3.34679	1.41265802222841e-310	1.03246e-307
397542	ENSSSCG00000016233	22500	23367	23394	6847	6912	8738	1345.3	1364.08	1396.75	400.43	403.98	501.19	1368.71	435.2	-1.65307	2.0786e-69	9.41461e-68
397564	ENSSSCG00000014362	151	140	210	48	37	57	9.03	8.17	12.54	2.81	2.16	3.27	9.91333	2.74667	-1.85169	4.99021e-19	6.23447e-18
397568	ENSSSCG00000013302	2870	2921	2704	1322	1230	1282	171.6	170.52	161.44	77.31	71.89	73.53	167.853	74.2433	-1.17687	1.49096e-53	4.97369e-52
397570	0	2108	2089	2101	132	144	68	126.04	121.95	125.44	7.72	8.42	3.9	124.477	6.68	-4.21988	1.36856e-149	1.8186e-147
397588	ENSSSCG00000008496	3664.19	3425.41	3338.62	722	657.31	438.71	219.09	199.96	199.33	42.22	38.42	25.16	206.127	35.2667	-2.54715	9.33558e-70	4.28877e-68
397590	ENSSSCG00000015579	39397	36281	39485	762	668	1282	2355.59	2117.96	2357.46	44.56	39.04	73.53	2277	52.3767	-5.44207	2.03386e-160	3.11452e-158
397593	ENSSSCG00000005485	11	23	11	7	6	9	0.66	1.34	0.66	0.41	0.35	0.52	0.886667	0.426667	-1.05528	0.0173997	0.040517
397597	ENSSSCG00000010903	7	18	18	5	9	4	0.42	1.05	1.07	0.29	0.53	0.23	0.846667	0.35	-1.27444	0.00775269	0.0198528
397617	ENSSSCG00000009616	252	259	285	108	99	177	15.07	15.12	17.02	6.32	5.79	10.15	15.7367	7.42	-1.08464	7.33474e-10	5.04428e-09
397628	ENSSSCG00000013599	1294	1487	1352	209	250	395	77.37	86.81	80.72	12.22	14.61	22.66	81.6333	16.4967	-2.30698	1.71986e-45	4.93815e-44
397636	ENSSSCG00000027898	1234	1080	1166	525	462	527	73.78	63.05	69.62	30.7	27	30.23	68.8167	29.31	-1.23137	1.85729e-40	4.68814e-39
397640	ENSSSCG00000037821	212	199	131	5	13	24	12.68	11.62	7.82	0.29	0.76	1.38	10.7067	0.81	-3.72444	9.39094e-37	2.09718e-35
397643	0	3840	3253	3303	1494	1255	1092	229.6	189.9	197.21	87.37	73.35	62.63	205.57	74.45	-1.46529	1.09833e-36	2.44939e-35
397645	0	471	444	434	227	207	242	28.16	25.92	25.91	13.28	12.1	13.88	26.6633	13.0867	-1.02676	6.73242e-23	9.84992e-22
397668	ENSSSCG00000008963	14310	13950	15631	499	530	975	855.61	814.35	933.25	29.18	30.98	55.92	867.737	38.6933	-4.4871	7.89465e-107	6.13227e-105
397682	ENSSSCG00000002623	17	9.29	2	0	0	1	1.02	0.54	0.12	0	0	0.06	0.56	0.02	-4.80735	2.0698e-05	8.53123e-05
399500	ENSSSCG00000020970	15395	15998	16242	393	467	811	920.48	933.91	969.73	22.98	27.29	46.52	941.373	32.2633	-4.8668	1.14863e-123	1.14005e-121
399501	ENSSSCG00000010629	803	822	606	26	27	96	48.01	47.99	36.18	1.52	1.58	5.51	44.06	2.87	-3.94035	3.81963e-31	7.2339e-30
399503	ENSSSCG00000040961	8255	8304	9033	320	282	888	493.58	484.76	539.32	18.71	16.48	50.93	505.887	28.7067	-4.13936	1.85293e-36	4.10376e-35
399527	ENSSSCG00000012880	1080	1176	1049	317	310	381	64.57	68.65	62.63	18.54	18.12	21.85	65.2833	19.5033	-1.74299	4.24335e-75	2.11891e-73
399541	ENSSSCG00000005503	182	152	177	75	74	54	10.88	8.87	10.57	4.39	4.33	3.1	10.1067	3.94	-1.35904	5.91395e-17	6.66366e-16
403104	ENSSSCG00000003006	201.13	165.34	150.28	55.93	44.89	67.78	12.03	9.65	8.97	3.27	2.62	3.89	10.2167	3.26	-1.64798	2.28809e-20	3.05566e-19
403324	0	11	13	15.73	0	1	0	0.66	0.76	0.94	0	0.06	0	0.786667	0.02	-5.29768	1.94834e-10	1.41114e-09
404772	ENSSSCG00000006105	307	393	340	110	101	134	18.36	22.94	20.3	6.43	5.9	7.69	20.5333	6.67333	-1.62149	2.0179e-32	3.98597e-31
406188	ENSSSCG00000001952	1618	1887	1937	372	348	455	96.74	110.16	115.65	21.76	20.34	26.1	107.517	22.7333	-2.24168	1.87729e-101	1.35968e-99
406190	ENSSSCG00000003807	23	21	28	12	8	10	1.38	1.23	1.67	0.7	0.47	0.57	1.42667	0.58	-1.29852	0.000110547	0.000407868
406191	ENSSSCG00000020906	595	534	560	166	121	90	35.58	31.17	33.43	9.71	7.07	5.16	33.3933	7.31333	-2.19096	4.68661e-43	1.27722e-41
407773	ENSSSCG00000033190	60	81	132	31	49	30	3.59	4.73	7.88	1.81	2.86	1.72	5.4	2.13	-1.34211	7.2339e-06	3.16586e-05
414379	ENSSSCG00000040638	130	141	158	13	9	13	7.77	8.23	9.43	0.76	0.53	0.75	8.47667	0.68	-3.63989	2.02503e-60	7.75248e-59
414381	ENSSSCG00000016101	1127.53	1039.07	1059.06	508.14	462.52	498.72	67.42	60.66	63.23	29.72	27.03	28.61	63.77	28.4533	-1.16428	9.03289e-42	2.36933e-40
414756	0	53	62	57	14	16	27	3.17	3.62	3.4	0.82	0.94	1.55	3.39667	1.10333	-1.62225	1.76855e-11	1.38243e-10
414904	ENSSSCG00000008959	771.97	719.62	875.56	13.96	10.59	7.51	46.16	42.01	52.28	0.82	0.62	0.43	46.8167	0.623333	-6.23087	2.22024e-250	8.9248e-248
414911	ENSSSCG00000009477	1054	976	1133	72	77	128	63.02	56.98	67.65	4.21	4.5	7.34	62.55	5.35	-3.5474	3.80939e-126	3.90135e-124
414917	ENSSSCG00000036129	623	669	662	296	248	266	37.25	39.05	39.52	17.31	14.49	15.26	38.6067	15.6867	-1.29931	2.26854e-39	5.50163e-38
444999	ENSSSCG00000008870	718	587	724	351	297	331	42.93	34.27	43.23	20.53	17.36	18.99	40.1433	18.96	-1.0822	1.12621e-21	1.58428e-20
445539	ENSSSCG00000006719	434	468	371	7	4	5	25.95	27.32	22.15	0.41	0.23	0.29	25.14	0.31	-6.34157	2.49556e-176	4.77692e-174
448808	ENSSSCG00000015413	355	337	321	76	78	98	21.23	19.67	19.17	4.44	4.56	5.62	20.0233	4.87333	-2.0387	2.24128e-55	7.76671e-54
448812	0	10799	13106	8021	231	210	499	645.68	765.08	478.9	13.51	12.27	28.62	629.887	18.1333	-5.11838	3.05945e-72	1.44685e-70
448845	ENSSSCG00000011257	108	112	126	56	55	41	6.46	6.54	7.52	3.28	3.21	2.35	6.84	2.94667	-1.21491	2.28471e-12	1.89165e-11
448855	ENSSSCG00000024867	26	22	31	2	3	1	1.55	1.28	1.85	0.12	0.18	0.06	1.56	0.12	-3.70044	1.94186e-15	2.0131e-14
448980	ENSSSCG00000012583	11069	9815	10382	2276	1887	2093	661.83	572.96	619.86	133.11	110.29	120.05	618.217	121.15	-2.35132	1.52837e-142	1.90501e-140
450248	ENSSSCG00000040207	1606	1646	1756	329	377	534	96.02	96.09	104.84	19.24	22.03	30.63	98.9833	23.9667	-2.04616	3.62796e-54	1.22808e-52
492280	ENSSSCG00000017118	100	84	58	41	30	26	5.98	4.9	3.46	2.4	1.75	1.49	4.78	1.88	-1.34628	6.85631e-08	3.94287e-07
494019	ENSSSCG00000032474	3134	2892	3212	9	4	4	187.39	168.82	191.77	0.53	0.23	0.23	182.66	0.33	-9.11248	0	0
494460	ENSSSCG00000034973	85	102	80	34	38	61	5.08	5.95	4.78	1.99	2.22	3.5	5.27	2.57	-1.03603	9.35719e-07	4.66959e-06
494467	ENSSSCG00000014310	149191	169003	127667	4877	5422	10301	8920.29	9865.79	7622.4	285.22	316.9	590.84	8802.83	397.653	-4.46838	1.07549e-80	5.78357e-79
494469	ENSSSCG00000033815	5	4	2	0	0	0	0.3	0.23	0.12	0	0	0	0.216667	0.001	-7.75933	0.00126208	0.00382452
494561	ENSSSCG00000008261	1116	1098	1041	533	518	597	66.73	64.1	62.15	31.17	30.28	34.24	64.3267	31.8967	-1.01201	9.04769e-33	1.80047e-31
497061	ENSSSCG00000012026	1012	1089	784	139	138	157	60.51	63.57	46.81	8.13	8.07	9.01	56.9633	8.40333	-2.761	6.22377e-97	4.25838e-95
497236	ENSSSCG00000011361	695	708	684	264	279	256	41.55	41.33	40.84	15.44	16.31	14.68	41.24	15.4767	-1.41395	4.33836e-52	1.39793e-50
497623	ENSSSCG00000009817	34	29	24	13	8	11	2.03	1.69	1.43	0.76	0.47	0.63	1.71667	0.62	-1.46927	4.15209e-06	1.88896e-05
503658	ENSSSCG00000006001	306	280	338	33	26	42	18.3	16.35	20.18	1.93	1.52	2.41	18.2767	1.95333	-3.22599	1.50703e-81	8.3557e-80
503666	ENSSSCG00000011721	15	17	19	6	10	5	0.9	0.99	1.13	0.35	0.58	0.29	1.00667	0.406667	-1.30767	0.00111305	0.00341932
503836	ENSSSCG00000013765	44	32	30	10	10	16	2.63	1.87	1.79	0.58	0.58	0.92	2.09667	0.693333	-1.59648	1.50777e-07	8.29971e-07
553951	0	471	437	516	3	2	11	28.16	25.51	30.81	0.18	0.12	0.63	28.16	0.31	-6.50524	8.72677e-195	2.03307e-192
595119	ENSSSCG00000009921	5	10	22	1	3	2	0.3	0.58	1.31	0.06	0.18	0.11	0.73	0.116667	-2.6455	0.000169134	0.00060447
595121	ENSSSCG00000032709	105	83	93	30	32	30	6.28	4.85	5.55	1.75	1.87	1.72	5.56	1.78	-1.64321	7.37723e-17	8.27763e-16
595123	ENSSSCG00000015435	1262	1146	1316	538	453	440	75.46	66.9	78.57	31.46	26.48	25.24	73.6433	27.7267	-1.40928	3.62226e-44	1.00591e-42
595128	ENSSSCG00000009881	11245	10917	11164	1496	1358	802	672.35	637.3	666.55	87.49	79.37	46	658.733	70.9533	-3.21475	1.28731e-72	6.12385e-71
613132	ENSSSCG00000030681	103	101	100	21	22	29	6.16	5.9	5.97	1.23	1.29	1.66	6.01	1.39333	-2.10882	1.78345e-27	3.0313e-26
641342	ENSSSCG00000036933	1415	1580	1356	490	576	658	84.6	92.23	80.96	28.66	33.67	37.74	85.93	33.3567	-1.36519	1.08179e-40	2.7566e-39
654289	ENSSSCG00000026585	381	419	400	71	61	71	22.78	24.46	23.88	4.15	3.57	4.07	23.7067	3.93	-2.59269	8.88154e-93	5.90108e-91
654294	ENSSSCG00000001463	223	208	210	38	44	44	13.33	12.14	12.54	2.22	2.57	2.52	12.67	2.43667	-2.37844	2.8638e-56	1.0032e-54
654298	ENSSSCG00000008645	3887	4085	4107	1696	1655	2099	232.41	238.47	245.21	99.19	96.73	120.39	238.697	105.437	-1.1788	8.02562e-38	1.85142e-36
654325	ENSSSCG00000007436	184	220	506	82	119	175	11	12.84	30.21	4.8	6.96	10.04	18.0167	7.26667	-1.30997	6.89919e-05	0.000262727
654406	0	11983	12260	12230	2319	2190	2654	716.48	715.7	730.2	135.62	128	152.23	720.793	138.617	-2.37848	1.8965e-178	3.76467e-176
654407	ENSSSCG00000005688	5332	5524	5899	1269	1394	1631	318.81	322.47	352.2	74.21	81.47	93.55	331.16	83.0767	-1.99501	3.23359e-99	2.29043e-97
654831	ENSSSCG00000016064	13	11	10	1	3	0	0.78	0.64	0.6	0.06	0.18	0	0.673333	0.08	-3.07325	1.61204e-06	7.81429e-06
733577	ENSSSCG00000031115	59	66	64	12	16	26	3.53	3.85	3.82	0.7	0.94	1.49	3.73333	1.04333	-1.83926	1.1659e-14	1.15647e-13
733579	ENSSSCG00000014670	2978	2787	3011	471	473	375	178.06	162.7	179.77	27.55	27.65	21.51	173.51	25.57	-2.76249	4.55826e-167	7.6346e-165
733603	ENSSSCG00000037358	27672	29280	23220	3470	3511	4143	1654.54	1709.26	1386.36	202.93	205.21	237.63	1583.39	215.257	-2.87888	1.44609e-172	2.61255e-170
733619	ENSSSCG00000007874	6456	6741	6617	2359	2340	2232	386.01	393.52	395.07	137.96	136.77	128.02	391.533	134.25	-1.54421	5.55274e-99	3.9159e-97
733634	ENSSSCG00000011147	144.99	166	190	15	11.05	12	8.67	9.69	11.34	0.88	0.65	0.69	9.9	0.74	-3.74183	4.7023e-63	1.90449e-61
733639	ENSSSCG00000031538	203	210	184	51	63	69	12.14	12.26	10.99	2.98	3.68	3.96	11.7967	3.54	-1.73656	1.82769e-32	3.61915e-31
733649	ENSSSCG00000025618	3377	3468	3162	782	763	736	201.91	202.45	188.79	45.73	44.59	42.22	197.717	44.18	-2.16197	2.65927e-161	4.2335e-159
733650	ENSSSCG00000025593	1918	1856	1713	805	849	817	114.68	108.35	102.28	47.08	49.62	46.86	108.437	47.8533	-1.18016	7.11386e-48	2.15412e-46
733665	ENSSSCG00000017605	2010	1859	1749	101	130	99	120.18	108.52	104.42	5.91	7.6	5.68	111.04	6.39667	-4.11762	1.11037e-280	5.41019e-278
733670	ENSSSCG00000037241	413	371	418	36	33	66	24.69	21.66	24.96	2.11	1.93	3.79	23.77	2.61	-3.18702	5.89057e-78	3.07515e-76
733702	ENSSSCG00000015405	111	100	127.8	56	57	47	6.64	5.84	7.63	3.28	3.33	2.7	6.70333	3.10333	-1.11106	2.30859e-10	1.66233e-09
733704	ENSSSCG00000013420	4	3	7	1	1	1	0.24	0.18	0.42	0.06	0.06	0.06	0.28	0.06	-2.22239	0.0162295	0.0380954
751869	ENSSSCG00000030957	1005	1031	1022	408	415	469	60.09	60.19	61.02	23.86	24.26	26.9	60.4333	25.0067	-1.27303	6.72726e-50	2.08818e-48
780403	ENSSSCG00000000784	1228	1103	1269	505	366	340	73.42	64.39	75.77	29.53	21.39	19.5	71.1933	23.4733	-1.60072	7.26484e-35	1.53497e-33
780415	ENSSSCG00000002002	1683	2090	1994	768	956	790	100.63	122.01	119.05	44.91	55.88	45.31	113.897	48.7	-1.22573	1.88719e-31	3.6167e-30
780431	ENSSSCG00000030309	75	84	90	37	20	31	4.48	4.9	5.37	2.16	1.17	1.78	4.91667	1.70333	-1.52932	4.76118e-13	4.18105e-12
780439	ENSSSCG00000028814	10653	12082	9537	1882	2101	2649	636.95	705.3	569.41	110.06	122.8	151.94	637.22	128.267	-2.31265	7.10725e-84	4.08134e-82

## Sheet: siRNA--NC   down
id	pig ensembl id	read_count_siRNA_1	read_count_siRNA_2	read_count_siRNA_3	read_count_control_1	read_count_control_2	read_count_control_3	read_count_siRNA_1_CPM	read_count_siRNA_2_CPM	read_count_siRNA_3_CPM	read_count_control_1_CPM	read_count_control_2_CPM	read_count_control_3_CPM	B_mean	A_mean	log2(fc)	PValue	FDR
100037271	ENSSSCG00000004193	54	54	68	431	417	461	3.23	3.15	4.06	25.21	24.37	26.44	3.48	25.34	2.86426	2.41764e-104	1.84233e-102
100037298	ENSSSCG00000006987	29	21	41	144	132	90	1.73	1.23	2.45	8.42	7.71	5.16	1.80333	7.09667	1.97648	2.81081e-15	2.87866e-14
100037964	ENSSSCG00000021208	657	650	616	1621	1474	1389	39.28	37.94	36.78	94.8	86.15	79.67	38	86.8733	1.19291	1.46407e-40	3.71892e-39
100037974	ENSSSCG00000010530	37	33	22	79	83	91	2.21	1.93	1.31	4.62	4.85	5.22	1.81667	4.89667	1.43051	1.09632e-12	9.33669e-12
100037999	ENSSSCG00000004570	4514	4685	5037	21497	21694	22345	269.9	273.49	300.74	1257.19	1267.95	1281.66	281.377	1268.93	2.17304	1.07862e-179	2.19533e-177
100038003	ENSSSCG00000029998	560	526	672	1433	1257	1142	33.48	30.71	40.12	83.81	73.47	65.5	34.77	74.26	1.09474	5.2046e-22	7.39918e-21
100038010	ENSSSCG00000044762	8	3	5	24	27	36	0.48	0.18	0.3	1.4	1.58	2.06	0.32	1.68	2.39232	1.43967e-10	1.05652e-09
100038015	ENSSSCG00000013932	27	35	37	81	79	73	1.61	2.04	2.21	4.74	4.62	4.19	1.95333	4.51667	1.20932	6.03572e-10	4.18673e-09
100048944	ENSSSCG00000001808	35	34	22	86	70	78	2.09	1.98	1.31	5.03	4.09	4.47	1.79333	4.53	1.33687	1.4897e-10	1.09125e-09
100048961	ENSSSCG00000012480	1	2	2	11	12	8	0.06	0.12	0.12	0.64	0.7	0.46	0.1	0.6	2.58496	2.72786e-05	0.000110232
100049650	ENSSSCG00000017728	2106	2303	2096	5499	5608	5676	125.92	134.44	125.14	321.59	327.77	325.56	128.5	324.973	1.33855	2.33245e-75	1.16833e-73
100049661	ENSSSCG00000000795	56	50	68	168	141	137	3.35	2.92	4.06	9.83	8.24	7.86	3.44333	8.64333	1.32778	3.43075e-15	3.48251e-14
100049703	ENSSSCG00000025744	8	2	7	17	18	15	0.48	0.12	0.42	0.99	1.05	0.86	0.34	0.966667	1.50748	0.000189527	0.000670496
100113409	ENSSSCG00000005970	455	432	481	1132	1089	921	27.2	25.22	28.72	66.2	63.65	52.83	27.0467	60.8933	1.17083	6.22258e-30	1.13826e-28
100126238	ENSSSCG00000007485	2	1	1	10	7	9	0.12	0.06	0.06	0.58	0.41	0.52	0.08	0.503333	2.65344	0.000100575	0.000372956
100126276	ENSSSCG00000000182	5	6	7	11	18	16	0.3	0.35	0.42	0.64	1.05	0.92	0.356667	0.87	1.28644	0.0017991	0.00527878
100126284	ENSSSCG00000007463	554	588	509	1265	1340	1489	33.12	34.33	30.39	73.98	78.32	85.41	32.6133	79.2367	1.28071	1.26465e-46	3.71742e-45
100126844	ENSSSCG00000004672	10	3	9	111	107	80	0.6	0.18	0.54	6.49	6.25	4.59	0.44	5.77667	3.71466	1.24559e-37	2.85296e-36
100127134	ENSSSCG00000032795	81	79	104	291	218	148	4.84	4.61	6.21	17.02	12.74	8.49	5.22	12.75	1.28838	8.64608e-09	5.40935e-08
100127161	ENSSSCG00000011557	17	7	9	22	23	24	1.02	0.41	0.54	1.29	1.34	1.38	0.656667	1.33667	1.02541	0.00216695	0.00626774
100127449	ENSSSCG00000000571	128	115	79	496	401	455	7.65	6.71	4.72	29.01	23.44	26.1	6.36	26.1833	2.04155	4.5087e-42	1.19629e-40
100127486	ENSSSCG00000017934	4	5	5	16	18	16	0.24	0.29	0.3	0.94	1.05	0.92	0.276667	0.97	1.80984	1.709e-05	7.11154e-05
100134955	ENSSSCG00000026554	9	17	16	25	33	34	0.54	0.99	0.96	1.46	1.93	1.95	0.83	1.78	1.10069	0.000191481	0.000677112
100134978	0	1	2	1	16	18	15	0.06	0.12	0.06	0.94	1.05	0.86	0.08	0.95	3.56986	3.45634e-10	2.44714e-09
100135051	ENSSSCG00000000190	7805.51	7430.82	8326.56	18724.7	18347.4	17980.3	466.7	433.78	497.14	1095.07	1072.35	1031.31	465.873	1066.24	1.19453	6.15301e-54	2.06543e-52
100135660	0	9	2	7	85	78	98	0.54	0.12	0.42	4.97	4.56	5.62	0.36	5.05	3.81021	9.15702e-41	2.34452e-39
100135674	0	89	93	103	579	523	496	5.32	5.43	6.15	33.86	30.57	28.45	5.63333	30.96	2.45834	4.33293e-86	2.58993e-84
100141314	ENSSSCG00000035419	59	47	33	95	152	156	3.53	2.74	1.97	5.56	8.88	8.95	2.74667	7.79667	1.50518	1.80289e-10	1.31052e-09
100141398	ENSSSCG00000001657	245	264	276	591	543	568	14.65	15.41	16.48	34.56	31.74	32.58	15.5133	32.96	1.08721	1.09327e-28	1.92749e-27
100141422	ENSSSCG00000007472	112	99	118	254	248	289	6.7	5.78	7.05	14.85	14.49	16.58	6.51	15.3067	1.23343	1.24089e-21	1.74255e-20
100144474	ENSSSCG00000014329	7	7	13	19	20	20	0.42	0.41	0.78	1.11	1.17	1.15	0.536667	1.14333	1.09115	0.00219696	0.00634085
100144493	ENSSSCG00000033544	1	5	1	10	10	12	0.06	0.29	0.06	0.58	0.58	0.69	0.136667	0.616667	2.17383	0.000147193	0.000531367
100144508	ENSSSCG00000024312	13	28	23	90	84	96	0.78	1.63	1.37	5.26	4.91	5.51	1.26	5.22667	2.05247	3.06324e-21	4.24236e-20
100144529	ENSSSCG00000006717	2578.07	2754.62	2961.33	5653.87	5939.7	5849.41	154.15	160.8	176.81	330.65	347.16	335.51	163.92	337.773	1.04306	1.48625e-40	3.76931e-39
100147710	ENSSSCG00000016554	58	45	42	123.15	117	170.19	3.47	2.63	2.51	7.2	6.84	9.76	2.87	7.93333	1.46688	1.15519e-13	1.05716e-12
100151843	ENSSSCG00000007264	45	44	41	99	108	103	2.69	2.57	2.45	5.79	6.31	5.91	2.57	6.00333	1.224	6.02126e-13	5.24463e-12
100151861	ENSSSCG00000006631	0	0	0	3	0	4	0	0	0	0.18	0	0.23	0.001	0.136667	7.09452	0.020393	0.0465238
100151883	ENSSSCG00000010359	12	7	9	41	37	31	0.72	0.41	0.54	2.4	2.16	1.78	0.556667	2.11333	1.92463	3.27062e-10	2.31973e-09
100151944	ENSSSCG00000010267	33	39	41	111	107	104	1.97	2.28	2.45	6.49	6.25	5.97	2.23333	6.23667	1.48158	1.86253e-17	2.14524e-16
100151985	ENSSSCG00000024809	23	25	48	104	118	103	1.38	1.46	2.87	6.08	6.9	5.91	1.90333	6.29667	1.72606	1.6148e-14	1.58319e-13
100152019	ENSSSCG00000033800	32	37	29	100	97	77	1.91	2.16	1.73	5.85	5.67	4.42	1.93333	5.31333	1.45853	3.64702e-13	3.23266e-12
100152077	ENSSSCG00000000252	35	26	94	78	94	299	2.09	1.52	5.61	4.56	5.49	17.15	3.07333	9.06667	1.56077	0.00154523	0.00458663
100152082	ENSSSCG00000001910	3359	3485	3415	8158	8953	10144	200.84	203.44	203.89	477.1	523.27	581.84	202.723	527.403	1.37939	6.12843e-59	2.29695e-57
100152085	ENSSSCG00000000736	70	57	89	313	345	361	4.19	3.33	5.31	18.3	20.16	20.71	4.27667	19.7233	2.20534	2.58733e-51	8.17322e-50
100152101	ENSSSCG00000002315	581	512	596	1177	1175	1128	34.74	29.89	35.58	68.83	68.68	64.7	33.4033	67.4033	1.01283	4.7602e-30	8.79415e-29
100152137	ENSSSCG00000004506	446	508	463	985	1001	1065	26.67	29.66	27.64	57.61	58.51	61.09	27.99	59.07	1.07751	6.63846e-37	1.4887e-35
100152159	ENSSSCG00000005986	0	1	0	2	5	3	0	0.06	0	0.12	0.29	0.17	0.02	0.193333	3.27302	0.014057	0.0335196
100152230	ENSSSCG00000009931	81	89	100	221	232	206	4.84	5.2	5.97	12.92	13.56	11.82	5.33667	12.7667	1.25837	1.12131e-20	1.51381e-19
100152267	ENSSSCG00000004803	2	3	2	107	143	30	0.12	0.18	0.12	6.26	8.36	1.72	0.14	5.44667	5.28187	1.21767e-17	1.41568e-16
100152322	ENSSSCG00000022295	793	963	968	2129	2286	2499	47.41	56.22	57.79	124.51	133.61	143.34	53.8067	133.82	1.31444	1.67224e-44	4.71719e-43
100152323	ENSSSCG00000010115	9	6	11	21	17	26	0.54	0.35	0.66	1.23	0.99	1.49	0.516667	1.23667	1.25915	0.000398985	0.00133568
100152349	ENSSSCG00000000810	88	119	146	771	594	611	5.26	6.95	8.72	45.09	34.72	35.05	6.97667	38.2867	2.45623	1.15855e-54	3.96348e-53
100152352	ENSSSCG00000032781	6	9	12	35	41	44	0.36	0.53	0.72	2.05	2.4	2.52	0.536667	2.32333	2.1141	1.57714e-12	1.32769e-11
100152364	ENSSSCG00000023894	62	62	56	421	490	447	3.71	3.62	3.34	24.62	28.64	25.64	3.55667	26.3	2.88647	2.93144e-100	2.09487e-98
100152492	ENSSSCG00000000664	3	2	2	27	26	27	0.18	0.12	0.12	1.58	1.52	1.55	0.14	1.55	3.46877	3.76543e-15	3.81262e-14
100152510	ENSSSCG00000006051	4	3	12	85	82	78	0.24	0.18	0.72	4.97	4.79	4.47	0.38	4.74333	3.64183	2.36187e-38	5.51985e-37
100152554	ENSSSCG00000034351	24	19	16	167	148	117	1.43	1.11	0.96	9.77	8.65	6.71	1.16667	8.37667	2.84398	3.73438e-36	8.20289e-35
100152559	ENSSSCG00000039838	19	27	13	38	44	40	1.14	1.58	0.78	2.22	2.57	2.29	1.16667	2.36	1.01639	0.000108654	0.000401713
100152580	ENSSSCG00000029662	42	57	76	1374	1379	1198	2.51	3.33	4.54	80.35	80.6	68.71	3.46	76.5533	4.46762	2.24059e-225	7.35235e-223
100152584	ENSSSCG00000004918	1	1	0	1	5	6	0.06	0.06	0	0.06	0.29	0.34	0.04	0.23	2.52356	0.0183593	0.0424136
100152606	ENSSSCG00000009951	0	1	0	6	9	5	0	0.06	0	0.35	0.53	0.29	0.02	0.39	4.2854	3.92771e-05	0.000155523
100152631	ENSSSCG00000000573	38	47	39	83	118	117	2.27	2.74	2.33	4.85	6.9	6.71	2.44667	6.15333	1.33055	1.50302e-11	1.18177e-10
100152637	0	25	28	26	56	53	53	1.49	1.63	1.55	3.28	3.1	3.04	1.55667	3.14	1.0123	2.616e-06	1.22311e-05
100152644	ENSSSCG00000029598	5	4	3	20	14	12	0.3	0.23	0.18	1.17	0.82	0.69	0.236667	0.893333	1.91634	3.12087e-05	0.00012517
100152701	ENSSSCG00000001620	64	70	75	242	344	337	3.83	4.09	4.48	14.15	20.11	19.33	4.13333	17.8633	2.11162	7.006e-37	1.56893e-35
100152734	ENSSSCG00000006889	751	757	750	2004	1890	1614	44.9	44.19	44.78	117.2	110.46	92.58	44.6233	106.747	1.25832	1.49435e-39	3.64607e-38
100152754	ENSSSCG00000006088	375	408	401	2382	2351	2632	22.42	23.82	23.94	139.3	137.41	150.97	23.3933	142.56	2.6074	1.78769e-208	4.8719e-206
100152819	ENSSSCG00000023924	107	85	98	598	558	431	6.4	4.96	5.85	34.97	32.61	24.72	5.73667	30.7667	2.42308	1.1685e-55	4.05795e-54
100152849	ENSSSCG00000009975	5	4	6	10	10	14	0.3	0.23	0.36	0.58	0.58	0.8	0.296667	0.653333	1.13898	0.013183	0.0316988
100152868	ENSSSCG00000002348	127.63	146.3	143.82	314.05	323.61	326.14	7.63	8.54	8.59	18.37	18.91	18.71	8.25333	18.6633	1.17716	2.27881e-25	3.58874e-24
100152915	ENSSSCG00000000665	56	50	51	580	542	431	3.35	2.92	3.04	33.92	31.68	24.72	3.10333	30.1067	3.27819	1.24865e-92	8.19473e-91
100152919	0	379	372	359	854	824	808	22.66	21.72	21.43	49.94	48.16	46.35	21.9367	48.15	1.13419	4.18887e-38	9.71903e-37
100152961	ENSSSCG00000006171	0	0	0	4	1	2	0	0	0	0.23	0.06	0.11	0.001	0.133333	7.05889	0.018169	0.0420648
100152969	ENSSSCG00000034516	6	3.29	5	48	47.99	37	0.36	0.19	0.3	2.81	2.8	2.12	0.283333	2.57667	3.18493	4.95413e-20	6.53465e-19
100152997	ENSSSCG00000035249	20	18	12	116	155	149	1.2	1.05	0.72	6.78	9.06	8.55	0.99	8.13	3.03775	2.0117e-42	5.43632e-41
100153006	ENSSSCG00000004921	105	132	137	303	249	217	6.28	7.71	8.18	17.72	14.55	12.45	7.39	14.9067	1.01231	1.06941e-10	7.924e-10
100153008	ENSSSCG00000009896	7	4	6	12	23	19	0.42	0.23	0.36	0.7	1.34	1.09	0.336667	1.04333	1.63181	7.2765e-05	0.000275421
100153010	ENSSSCG00000006321	576	552	686	2047	2037	1814	34.44	32.22	40.96	119.71	119.06	104.05	35.8733	114.273	1.67151	3.47544e-62	1.37639e-60
100153054	ENSSSCG00000005400	3	9	7	136	130	96	0.18	0.53	0.42	7.95	7.6	5.51	0.376667	7.02	4.22011	1.23417e-47	3.72313e-46
100153116	ENSSSCG00000010352	18	11	8	52	67	66	1.08	0.64	0.48	3.04	3.92	3.79	0.733333	3.58333	2.28876	1.6916e-17	1.95116e-16
100153151	ENSSSCG00000010494	7	5	14	22	33	22	0.42	0.29	0.84	1.29	1.93	1.26	0.516667	1.49333	1.53123	2.78765e-05	0.00011245
100153176	ENSSSCG00000010529	6	8	11	31	39	21	0.36	0.47	0.66	1.81	2.28	1.2	0.496667	1.76333	1.82796	2.93728e-07	1.56541e-06
100153200	ENSSSCG00000011400	152	122	133	278	307	268	9.09	7.12	7.94	16.26	17.94	15.37	8.05	16.5233	1.03744	5.76977e-16	6.17658e-15
100153257	ENSSSCG00000006132	159	154	176	430	351	313	9.51	8.99	10.51	25.15	20.51	17.95	9.67	21.2033	1.1327	7.74338e-16	8.22907e-15
100153283	ENSSSCG00000010342	11	14	12	35	33	31	0.66	0.82	0.72	2.05	1.93	1.78	0.733333	1.92	1.38857	1.20463e-06	5.93604e-06
100153302	ENSSSCG00000002313	0	0	0	29	29	19	0	0	0	1.7	1.69	1.09	0.001	1.49333	10.5443	2.33811e-20	3.11987e-19
100153306	ENSSSCG00000016151	33	20	24	64	60	52	1.97	1.17	1.43	3.74	3.51	2.98	1.52333	3.41	1.16254	4.64773e-07	2.41145e-06
100153341	ENSSSCG00000004121	31	36	33.96	105.78	128.02	100.79	1.85	2.1	2.03	6.19	7.48	5.78	1.99333	6.48333	1.70155	3.41023e-19	4.31756e-18
100153346	ENSSSCG00000004412	1542	1661	1460	3727	4008	4203	92.2	96.96	87.17	217.96	234.26	241.07	92.11	231.097	1.32707	9.84848e-62	3.88122e-60
100153374	0	680	670	592	3592	2924	2464	40.66	39.11	35.35	210.07	170.9	141.33	38.3733	174.1	2.18174	4.86227e-66	2.06281e-64
100153460	ENSSSCG00000002268	5	6	6	24	23	19	0.3	0.35	0.36	1.4	1.34	1.09	0.336667	1.27667	1.92299	4.6839e-07	2.42865e-06
100153501	ENSSSCG00000005638	569	577	345	7239	8021	9765	34.02	33.68	20.6	423.35	468.8	560.1	29.4333	484.083	4.03973	2.28613e-125	2.3265e-123
100153508	ENSSSCG00000006572	36	51	29	214	192	189	2.15	2.98	1.73	12.52	11.22	10.84	2.28667	11.5267	2.33366	3.86647e-42	1.02929e-40
100153531	ENSSSCG00000009852	47	58	56	203	223	152	2.81	3.39	3.34	11.87	13.03	8.72	3.18	11.2067	1.81726	1.13376e-22	1.65125e-21
100153539	ENSSSCG00000010272	33	25	26	210	205	197	1.97	1.46	1.55	12.28	11.98	11.3	1.66	11.8533	2.83604	7.79493e-65	3.22197e-63
100153541	ENSSSCG00000010258	257	340	299	603	637	617	15.37	19.85	17.85	35.26	37.23	35.39	17.69	35.96	1.02346	7.94205e-23	1.15986e-21
100153578	ENSSSCG00000010728	2	4	9	309	305	260	0.12	0.23	0.54	18.07	17.83	14.91	0.296667	16.9367	5.83516	1.03134e-130	1.12809e-128
100153582	ENSSSCG00000042304	6	3	7	34	27	33	0.36	0.18	0.42	1.99	1.58	1.89	0.32	1.82	2.50779	1.91245e-12	1.59742e-11
100153623	0	901	951	1004	2176	2398	2361	53.87	55.52	59.94	127.26	140.16	135.42	56.4433	134.28	1.25037	2.9183e-53	9.6352e-52
100153791	ENSSSCG00000006940	5806	6588	5675	14244	14750	15920	347.15	384.58	338.83	833.02	862.09	913.13	356.853	869.413	1.28471	7.44193e-59	2.78276e-57
100153814	ENSSSCG00000040735	1138	1111	1146	6426	6181	5760	68.04	64.86	68.42	375.81	361.26	330.38	67.1067	355.817	2.40661	1.00913e-188	2.22271e-186
100153830	ENSSSCG00000004917	74	87	73	183	165.02	154	4.42	5.08	4.36	10.7	9.64	8.83	4.62	9.72333	1.07356	2.067e-13	1.85776e-12
100153854	ENSSSCG00000039921	1.43	0	1.72	11.67	17.63	12.3	0.09	0	0.1	0.68	1.03	0.71	0.0633333	0.806667	3.67094	9.56119e-09	5.95408e-08
100153930	ENSSSCG00000006582	38	31	56	96	87	140	2.27	1.81	3.34	5.61	5.08	8.03	2.47333	6.24	1.33509	4.04681e-08	2.37044e-07
100153933	ENSSSCG00000006474	69	64	93	350	382	367	4.13	3.74	5.55	20.47	22.33	21.05	4.47333	21.2833	2.2503	7.34058e-60	2.78371e-58
100153995	ENSSSCG00000004787	88	116	100	247	294	229	5.26	6.77	5.97	14.45	17.18	13.13	6	14.92	1.31421	7.69101e-19	9.54196e-18
100154208	ENSSSCG00000009593	1282	1498	1286	3107	3269	3151	76.65	87.45	76.78	181.7	191.06	180.73	80.2933	184.497	1.20024	5.58716e-49	1.71771e-47
100154230	ENSSSCG00000024236	7	8	7	71	78	76	0.42	0.47	0.42	4.15	4.56	4.36	0.436667	4.35667	3.31862	7.05736e-35	1.49506e-33
100154254	ENSSSCG00000010190	0	0	3	22	24	13	0	0	0.18	1.29	1.4	0.75	0.06	1.14667	4.25634	3.92437e-12	3.20956e-11
100154272	ENSSSCG00000001008	137	170	158	415	453	516	8.19	9.92	9.43	24.27	26.48	29.6	9.18	26.7833	1.54477	4.48767e-37	1.01202e-35
100154276	ENSSSCG00000004052	6	5	9	346	398	473	0.36	0.29	0.54	20.23	23.26	27.13	0.396667	23.54	5.89104	3.38771e-142	4.19007e-140
100154343	ENSSSCG00000010651	1	1	0	2	5	7	0.06	0.06	0	0.12	0.29	0.4	0.04	0.27	2.75489	0.00622997	0.0162616
100154395	ENSSSCG00000006002	1164	1243	1291	2771	2891	2621	69.6	72.56	77.08	162.05	168.97	150.33	73.08	160.45	1.13458	7.03508e-44	1.94359e-42
100154420	0	193	199	148	734	614	549	11.54	11.62	8.84	42.93	35.89	31.49	10.6667	36.77	1.78542	4.13289e-38	9.603e-37
100154460	ENSSSCG00000035798	5	2	9	17	15	12	0.3	0.12	0.54	0.99	0.88	0.69	0.32	0.853333	1.41504	0.00106452	0.0032809
100154471	ENSSSCG00000006464	8	12	8	46	41	60	0.48	0.7	0.48	2.69	2.4	3.44	0.553333	2.84333	2.36136	1.45536e-15	1.52249e-14
100154506	ENSSSCG00000002355	81	68	84	227	189	173	4.84	3.97	5.02	13.28	11.05	9.92	4.61	11.4167	1.3083	1.91933e-16	2.11521e-15
100154531	ENSSSCG00000001203	0	0	1	5	11	4	0	0	0.06	0.29	0.64	0.23	0.02	0.386667	4.27302	7.27469e-05	0.000275418
100154565	ENSSSCG00000004758	0	0	0	4	8	4	0	0	0	0.23	0.47	0.23	0.001	0.31	8.27612	5.76174e-05	0.000221263
100154589	ENSSSCG00000037416	1	1	2	41	38	33	0.06	0.06	0.12	2.4	2.22	1.89	0.08	2.17	4.76155	1.41278e-24	2.16757e-23
100154607	ENSSSCG00000009580	70	64	76	258	241	252	4.19	3.74	4.54	15.09	14.09	14.45	4.15667	14.5433	1.80686	1.59465e-41	4.15566e-40
100154616	ENSSSCG00000039261	0	0	2	7	6	4	0	0	0.12	0.41	0.35	0.23	0.04	0.33	3.04439	0.00107865	0.00332127
100154631	ENSSSCG00000012352	28	17	25	52	59	55	1.67	0.99	1.49	3.04	3.45	3.15	1.38333	3.21333	1.21592	1.03084e-07	5.81778e-07
100154662	ENSSSCG00000036039	133	133	137	301	282	289	7.95	7.76	8.18	17.6	16.48	16.58	7.96333	16.8867	1.08444	3.34586e-21	4.61786e-20
100154727	ENSSSCG00000007062	0	0	0	1	5	3	0	0	0	0.06	0.29	0.17	0.001	0.173333	7.43741	0.00522687	0.0138776
100154729	ENSSSCG00000005689	296	278	220	584	584	590	17.7	16.23	13.14	34.15	34.13	33.84	15.69	34.04	1.11739	2.02484e-24	3.08893e-23
100154771	ENSSSCG00000035243	16	16	18	40	34	39	0.96	0.93	1.07	2.34	1.99	2.24	0.986667	2.19	1.1503	1.41441e-05	5.96127e-05
100154772	ENSSSCG00000006069	20	26	18	54	35	45	1.2	1.52	1.07	3.16	2.05	2.58	1.26333	2.59667	1.03943	6.04003e-05	0.000231453
100154962	ENSSSCG00000025969	1	7	6	21	23	19	0.06	0.41	0.36	1.23	1.34	1.09	0.276667	1.22	2.14066	1.76856e-07	9.64939e-07
100154990	ENSSSCG00000004666	501	564	604	1519	1565	1469	29.96	32.92	36.06	88.83	91.47	84.26	32.98	88.1867	1.41897	6.80359e-57	2.42561e-55
100155010	ENSSSCG00000001570	0	0	0	5	10	6	0	0	0	0.29	0.58	0.34	0.001	0.403333	8.65583	2.34886e-06	1.10722e-05
100155014	ENSSSCG00000004065	141	148	135	293	312	283	8.43	8.64	8.06	17.14	18.24	16.23	8.37667	17.2033	1.03824	4.14694e-19	5.21334e-18
100155053	ENSSSCG00000010199	4	1	2	37	34	26	0.24	0.06	0.12	2.16	1.99	1.49	0.14	1.88	3.74723	9.34536e-18	1.09522e-16
100155072	ENSSSCG00000001826	25	24	19	67	68	81	1.49	1.4	1.13	3.92	3.97	4.65	1.34	4.18	1.64127	3.28495e-14	3.14788e-13
100155146	ENSSSCG00000006581	1097	1147	1266	2340	2399	2574	65.59	66.96	75.59	136.85	140.21	147.64	69.38	141.567	1.02889	2.20697e-35	4.73778e-34
100155151	ENSSSCG00000006472	16	14	26	91	92	113	0.96	0.82	1.55	5.32	5.38	6.48	1.11	5.72667	2.36714	7.37761e-26	1.18388e-24
100155181	ENSSSCG00000024517	41	25	46	230	235	181	2.45	1.46	2.75	13.45	13.74	10.38	2.22	12.5233	2.49599	2.38152e-37	5.42386e-36
100155237	ENSSSCG00000012126	393	326	326	1268	1132	1140	23.5	19.03	19.46	74.16	66.16	65.39	20.6633	68.57	1.7305	1.50114e-66	6.40233e-65
100155338	ENSSSCG00000009844	8	7	14	22	24	22	0.48	0.41	0.84	1.29	1.4	1.26	0.576667	1.31667	1.19108	0.000426215	0.00141593
100155350	0	153	145	120	305	326	351	9.15	8.46	7.16	17.84	19.05	20.13	8.25667	19.0067	1.20287	1.27442e-22	1.85275e-21
100155365	ENSSSCG00000004676	0	0	0	1	1	5	0	0	0	0.06	0.06	0.29	0.001	0.136667	7.09452	0.0210168	0.0477518
100155433	ENSSSCG00000038071	73	77	55	946	918	1004	4.36	4.49	3.28	55.32	53.65	57.59	4.04333	55.52	3.77939	8.7946e-221	2.57106e-218
100155438	ENSSSCG00000000079	3	3	3	15	11	22	0.18	0.18	0.18	0.88	0.64	1.26	0.18	0.926667	2.36405	1.3733e-06	6.71163e-06
100155465	ENSSSCG00000001872	5	3	5	30	17	14	0.3	0.18	0.3	1.75	0.99	0.8	0.26	1.18	2.1822	1.43257e-06	6.9928e-06
100155466	ENSSSCG00000033337	3	1	4	7	14	3	0.18	0.06	0.24	0.41	0.82	0.17	0.16	0.466667	1.54432	0.0221174	0.0499614
100155474	ENSSSCG00000022804	12	15	18	54	32	44	0.72	0.88	1.07	3.16	1.87	2.52	0.89	2.51667	1.49964	2.59024e-07	1.3906e-06
100155504	ENSSSCG00000010035	686	719	679	1582	1605	1601	41.02	41.97	40.54	92.52	93.81	91.83	41.1767	92.72	1.17105	2.37592e-52	7.71765e-51
100155578	ENSSSCG00000021588	21	21	24	72	78	85	1.26	1.23	1.43	4.21	4.56	4.88	1.30667	4.55	1.79998	1.10823e-17	1.29312e-16
100155596	0	34	37	25	75	73	52	2.03	2.16	1.49	4.39	4.27	2.98	1.89333	3.88	1.03513	5.96429e-06	2.64041e-05
100155613	ENSSSCG00000005455	1177	1132	1162	7762	6422	5833	70.37	66.08	69.38	453.94	375.35	334.57	68.61	387.953	2.49939	7.53152e-117	6.84177e-115
100155694	ENSSSCG00000004602	15	8	17	27	32	28	0.9	0.47	1.01	1.58	1.87	1.61	0.793333	1.68667	1.08818	0.000431798	0.0014333
100155722	ENSSSCG00000028559	4	14	9	42	40	37	0.24	0.82	0.54	2.46	2.34	2.12	0.533333	2.30667	2.1127	5.16317e-12	4.1823e-11
100155756	ENSSSCG00000035331	12	11	5	25	19	16	0.72	0.64	0.3	1.46	1.11	0.92	0.553333	1.16333	1.07204	0.00287662	0.00808904
100155841	ENSSSCG00000038774	4	6	5	15	12	19	0.24	0.35	0.3	0.88	0.7	1.09	0.296667	0.89	1.58496	0.000215469	0.000754962
100155847	ENSSSCG00000037237	42	44	32	109	111	112	2.51	2.57	1.91	6.37	6.49	6.42	2.33	6.42667	1.46374	2.29408e-17	2.63664e-16
100155871	ENSSSCG00000010210	1	1	2	10	9	6	0.06	0.06	0.12	0.58	0.53	0.34	0.08	0.483333	2.59495	0.000182482	0.000647281
100155879	0	7	9	14	43	40	49	0.42	0.53	0.84	2.51	2.34	2.81	0.596667	2.55333	2.09738	2.20752e-13	1.98183e-12
100155888	ENSSSCG00000006235	21.39	21	28	344.77	374.99	323.87	1.28	1.23	1.67	20.16	21.92	18.58	1.39333	20.22	3.85917	1.44157e-115	1.28773e-113
100155923	ENSSSCG00000006531	10	13	7	22	28	28	0.6	0.76	0.42	1.29	1.64	1.61	0.593333	1.51333	1.35082	3.35623e-05	0.000133874
100155924	ENSSSCG00000011198	199	244	206	535	545	583	11.9	14.24	12.3	31.29	31.85	33.44	12.8133	32.1933	1.32912	1.27953e-37	2.92655e-36
100155930	ENSSSCG00000010370	254	256	316	4456	4331	4034	15.19	14.94	18.87	260.6	253.13	231.38	16.3333	248.37	3.9266	2.97401e-306	2.07909e-303
100155970	ENSSSCG00000027952	16	21	12	62	53	38	0.96	1.23	0.72	3.63	3.1	2.18	0.97	2.97	1.61441	1.14057e-08	7.04811e-08
100156054	ENSSSCG00000002263	272	260	291	608	589	532	16.26	15.18	17.37	35.56	34.43	30.51	16.27	33.5	1.04195	9.31767e-24	1.38979e-22
100156083	0	4	9	4	43	24	28	0.24	0.53	0.24	2.51	1.4	1.61	0.336667	1.84	2.45031	4.64505e-10	3.25295e-09
100156167	0	230.93	269.38	292.67	551.13	566.3	550.59	13.81	15.73	17.47	32.23	33.1	31.58	15.67	32.3033	1.04368	1.14303e-23	1.70016e-22
100156168	ENSSSCG00000004452	121	101	141	409	393	365	7.23	5.9	8.42	23.92	22.97	20.94	7.18333	22.61	1.65424	7.00694e-36	1.53077e-34
100156181	ENSSSCG00000000504	17	18	22	47	43	51	1.02	1.05	1.31	2.75	2.51	2.93	1.12667	2.73	1.27684	1.38625e-07	7.6675e-07
100156183	0	0	0	0	4	3	6	0	0	0	0.23	0.18	0.34	0.001	0.25	7.96578	0.000336975	0.0011426
100156189	ENSSSCG00000010665	22	17	20	42	38	41	1.32	0.99	1.19	2.46	2.22	2.35	1.16667	2.34333	1.00617	5.49689e-05	0.000212056
100156272	ENSSSCG00000011550	413	394	383	871	912	922	24.69	23	22.87	50.94	53.3	52.88	23.52	52.3733	1.15494	4.68938e-41	1.21028e-39
100156435	ENSSSCG00000011441	0	0	0	8	8	2	0	0	0	0.47	0.47	0.11	0.001	0.35	8.45121	2.74129e-05	0.000110719
100156448	ENSSSCG00000006390	18	13	18	59	62	62	1.08	0.76	1.07	3.45	3.62	3.56	0.97	3.54333	1.86905	2.01013e-15	2.07986e-14
100156471	ENSSSCG00000005948	0	0	0	0	7	3	0	0	0	0	0.41	0.17	0.001	0.193333	7.59495	0.00593542	0.0155559
100156505	ENSSSCG00000001916	7	11	17	46	71	43	0.42	0.64	1.01	2.69	4.15	2.47	0.69	3.10333	2.16915	1.24339e-11	9.81946e-11
100156555	ENSSSCG00000002333	0	2	2	7	12	1	0	0.12	0.12	0.41	0.7	0.06	0.08	0.39	2.2854	0.010969	0.0270258
100156626	ENSSSCG00000006336	1	2	1	9	9	9	0.06	0.12	0.06	0.53	0.53	0.52	0.08	0.526667	2.71882	5.48497e-05	0.000211747
100156654	ENSSSCG00000004318	1	1	0	4	5	6	0.06	0.06	0	0.23	0.29	0.34	0.04	0.286667	2.8413	0.00304082	0.00851059
100156658	ENSSSCG00000004586	18	22	18	99	86	87	1.08	1.28	1.07	5.79	5.03	4.99	1.14333	5.27	2.20456	3.54819e-25	5.55514e-24
100156660	ENSSSCG00000024088	613	597	599	1567	1488	1397	36.65	34.85	35.76	91.64	86.97	80.13	35.7533	86.2467	1.27039	2.77026e-50	8.64914e-49
100156666	ENSSSCG00000011664	12	10	13	29	32	50	0.72	0.58	0.78	1.7	1.87	2.87	0.693333	2.14667	1.63048	3.50633e-07	1.84908e-06
100156672	ENSSSCG00000009380	2	1	2	7	12	8	0.12	0.06	0.12	0.41	0.7	0.46	0.1	0.523333	2.38773	0.000214434	0.000751502
100156687	ENSSSCG00000011561	18	22	16	70	55	70	1.08	1.28	0.96	4.09	3.21	4.02	1.10667	3.77333	1.76962	5.00951e-14	4.72144e-13
100156724	ENSSSCG00000004644	0	0	1	6	6	5	0	0	0.06	0.35	0.35	0.29	0.02	0.33	4.04439	0.000206265	0.000725402
100156725	ENSSSCG00000004632	7	3	3	61	71	63	0.42	0.18	0.18	3.57	4.15	3.61	0.26	3.77667	3.86053	1.20085e-34	2.51412e-33
100156744	ENSSSCG00000001025	23	21	110	94	94	192	1.38	1.23	6.57	5.5	5.49	11.01	3.06	7.33333	1.26094	0.0115812	0.0283318
100156768	ENSSSCG00000006160	2	0	1	14	9	12	0.12	0	0.06	0.82	0.53	0.69	0.06	0.68	3.5025	2.33439e-07	1.25744e-06
100156773	ENSSSCG00000007067	134	149	153	477	484	517	8.01	8.7	9.13	27.9	28.29	29.65	8.61333	28.6133	1.73204	5.40734e-58	1.97153e-56
100156782	ENSSSCG00000004990	7	3	1	11	14	11	0.42	0.18	0.06	0.64	0.82	0.63	0.22	0.696667	1.66297	0.000789445	0.00250365
100156849	ENSSSCG00000010170	2	6	2	19	12	11	0.12	0.35	0.12	1.11	0.7	0.63	0.196667	0.813333	2.04809	4.55355e-05	0.000178186
100156854	ENSSSCG00000006771	1	1	2	9	6	9	0.06	0.06	0.12	0.53	0.35	0.52	0.08	0.466667	2.54432	0.000286942	0.000985422
100156949	ENSSSCG00000011837	2	2	5	3	11	14	0.12	0.12	0.3	0.18	0.64	0.8	0.18	0.54	1.58496	0.0103401	0.0256494
100156952	ENSSSCG00000007314	538	549	500	1446	1333	1376	32.17	32.05	29.85	84.57	77.91	78.92	31.3567	80.4667	1.35962	1.07721e-60	4.17362e-59
100156984	ENSSSCG00000004109	14	15	10	27	28	30	0.84	0.88	0.6	1.58	1.64	1.72	0.773333	1.64667	1.09039	0.000213379	0.000748456
100157034	ENSSSCG00000000040	18	25	13	63	40	36	1.08	1.46	0.78	3.68	2.34	2.06	1.10667	2.69333	1.28317	2.47653e-05	0.000100682
100157060	ENSSSCG00000015766	9	11	16	42	40	27	0.54	0.64	0.96	2.46	2.34	1.55	0.713333	2.11667	1.56915	3.49474e-07	1.84417e-06
100157071	0	1	1	4	15	9	9	0.06	0.06	0.24	0.88	0.53	0.52	0.12	0.643333	2.42253	4.78284e-05	0.000186297
100157089	ENSSSCG00000023525	6	8	6	52	34	44	0.36	0.47	0.36	3.04	1.99	2.52	0.396667	2.51667	2.66552	5.06037e-16	5.43888e-15
100157105	ENSSSCG00000032601	29	18	17	103	103	100	1.73	1.05	1.01	6.02	6.02	5.74	1.26333	5.92667	2.22999	3.19863e-27	5.39672e-26
100157134	ENSSSCG00000022989	12	21	15	67	62	54	0.72	1.23	0.9	3.92	3.62	3.1	0.95	3.54667	1.90046	1.60864e-14	1.57812e-13
100157165	ENSSSCG00000004628	30	23	17	57	44	42	1.79	1.34	1.01	3.33	2.57	2.41	1.38	2.77	1.00522	7.67174e-05	0.000289156
100157181	ENSSSCG00000024132	519	458	560	1905	1665	1444	31.03	26.74	33.43	111.41	97.31	82.82	30.4	97.18	1.67659	5.48852e-47	1.62823e-45
100157200	ENSSSCG00000006900	307	286	331	758	607	580	18.36	16.7	19.76	44.33	35.48	33.27	18.2733	37.6933	1.04457	4.68682e-18	5.5493e-17
100157207	ENSSSCG00000010532	578	601	591	3709	3578	3428	34.56	35.08	35.29	216.91	209.12	196.62	34.9767	207.55	2.56899	1.40778e-218	4.04209e-216
100157219	ENSSSCG00000040288	166	155	169	885	951	804	9.93	9.05	10.09	51.76	55.58	46.12	9.69	51.1533	2.40026	1.81092e-103	1.34805e-101
100157357	ENSSSCG00000010222	26	32	20	119	107	102	1.55	1.87	1.19	6.96	6.25	5.85	1.53667	6.35333	2.04771	3.77416e-25	5.89744e-24
100157365	ENSSSCG00000023760	87	88	95	312	279	285	5.2	5.14	5.67	18.25	16.31	16.35	5.33667	16.97	1.66898	4.0715e-39	9.80025e-38
100157406	ENSSSCG00000010144	6	5	4	18	19	18	0.36	0.29	0.24	1.05	1.11	1.03	0.296667	1.06333	1.84168	4.67295e-06	2.11116e-05
100157433	ENSSSCG00000010601	29	34	23	83	77	87	1.73	1.98	1.37	4.85	4.5	4.99	1.69333	4.78	1.49714	4.97434e-14	4.69105e-13
100157483	ENSSSCG00000006023	7	10	9	48	69	46	0.42	0.58	0.54	2.81	4.03	2.64	0.513333	3.16	2.62196	1.54178e-17	1.78476e-16
100157531	ENSSSCG00000006491	13	14	6	22	32	24	0.78	0.82	0.36	1.29	1.87	1.38	0.653333	1.51333	1.21184	0.000276747	0.000952444
100157532	ENSSSCG00000011178	0	2	2	7	10	8	0	0.12	0.12	0.41	0.58	0.46	0.08	0.483333	2.59495	0.000176367	0.000627784
100157562	ENSSSCG00000035968	17	11	11	32	34	37	1.02	0.64	0.66	1.87	1.99	2.12	0.773333	1.99333	1.36602	2.19197e-06	1.03722e-05
100157644	ENSSSCG00000004201	188	185	225	942	882	769	11.24	10.8	13.43	55.09	51.55	44.11	11.8233	50.25	2.08749	6.37442e-70	2.9368e-68
100157652	ENSSSCG00000025704	1	1	2	10	5	3	0.06	0.06	0.12	0.58	0.29	0.17	0.08	0.346667	2.11548	0.00793701	0.0202731
100157656	ENSSSCG00000001814	4585	4421	4338	10229	9147	8633	274.14	258.08	259	598.22	534.61	495.17	263.74	542.667	1.04095	1.09786e-34	2.3015e-33
100157674	ENSSSCG00000015802	118	116	114	242	244	280	7.06	6.77	6.81	14.15	14.26	16.06	6.88	14.8233	1.10739	4.28972e-19	5.38863e-18
100157740	ENSSSCG00000033268	13	16	12	64	64	54	0.78	0.93	0.72	3.74	3.74	3.1	0.81	3.52667	2.12231	1.97775e-17	2.27576e-16
100157745	ENSSSCG00000010483	29	20	14	165	153	114	1.73	1.17	0.84	9.65	8.94	6.54	1.24667	8.37667	2.7483	1.17226e-30	2.19939e-29
100157760	ENSSSCG00000036402	2369	2869	2572	8877	9380	9863	141.65	167.48	153.56	519.15	548.23	565.72	154.23	544.367	1.8195	2.77453e-104	2.10432e-102
100157843	0	0	1	3	5	3	10	0	0.06	0.18	0.29	0.18	0.57	0.08	0.346667	2.11548	0.00878199	0.0221917
100157844	0	149	153	151	442	454	481	8.91	8.93	9.02	25.85	26.53	27.59	8.95333	26.6567	1.574	1.60312e-49	4.94752e-48
100157921	ENSSSCG00000005607	25	31	24	55	56	56	1.49	1.81	1.43	3.22	3.27	3.21	1.57667	3.23333	1.03614	1.76647e-06	8.48361e-06
100157948	ENSSSCG00000000289	5	2	4	12	17	24	0.3	0.12	0.24	0.7	0.99	1.38	0.22	1.02333	2.2177	2.15968e-06	1.02345e-05
100157954	0	11	13	17	53	58	51	0.66	0.76	1.01	3.1	3.39	2.93	0.81	3.14	1.95477	1.6882e-14	1.65113e-13
100157961	ENSSSCG00000007052	58	33	45	138	140	142	3.47	1.93	2.69	8.07	8.18	8.14	2.69667	8.13	1.59208	2.73355e-19	3.48555e-18
100157987	ENSSSCG00000009866	7.75	4.73	6.34	19.29	17.8	20.28	0.46	0.28	0.38	1.13	1.04	1.16	0.373333	1.11	1.57202	3.74962e-05	0.000148754
100158062	ENSSSCG00000005308	909	927	866	2291	2269	1885	54.35	54.11	51.7	133.98	132.62	108.12	53.3867	124.907	1.2263	2.74275e-38	6.40068e-37
100158092	ENSSSCG00000002026	62	63	69	109	146	150	3.71	3.68	4.12	6.37	8.53	8.6	3.83667	7.83333	1.02977	1.29344e-09	8.69086e-09
100158178	ENSSSCG00000004713	8	2	5	35	36	20	0.48	0.12	0.3	2.05	2.1	1.15	0.3	1.76667	2.558	3.6896e-10	2.6054e-09
100158187	ENSSSCG00000012597	1168	1021	1198	5649	5127	4734	69.84	59.6	71.53	330.37	299.66	271.53	66.99	300.52	2.16544	8.36703e-106	6.46796e-104
100158193	ENSSSCG00000005020	6	5	5	22	16	13	0.36	0.29	0.3	1.29	0.94	0.75	0.316667	0.993333	1.64931	8.06726e-05	0.000303069
100158241	ENSSSCG00000000456	25	12	15	63	55	45	1.49	0.7	0.9	3.68	3.21	2.58	1.03	3.15667	1.61576	2.31615e-09	1.52441e-08
100169745	ENSSSCG00000021873	4	0	2	12	8	13	0.24	0	0.12	0.7	0.47	0.75	0.12	0.64	2.41504	4.02359e-05	0.000158995
100169931	ENSSSCG00000021534	1	0	0	13	9	12	0.06	0	0	0.76	0.53	0.69	0.02	0.66	5.04439	7.18078e-09	4.53495e-08
100170118	ENSSSCG00000032007	5088	4990	5716	12337	11824	10897	304.22	291.3	341.28	721.5	691.08	625.03	312.267	679.203	1.12106	4.5508e-38	1.05284e-36
100188905	ENSSSCG00000012649	193	174	170	519	472	454	11.54	10.16	10.15	30.35	27.59	26.04	10.6167	27.9933	1.39875	8.21804e-36	1.79292e-34
100188980	ENSSSCG00000016720	16	18	21	61	54	55	0.96	1.05	1.25	3.57	3.16	3.15	1.08667	3.29333	1.59964	8.01299e-12	6.41318e-11
100191062	ENSSSCG00000003239	2	3	2	14	27	32	0.12	0.18	0.12	0.82	1.58	1.84	0.14	1.41333	3.3356	4.47751e-11	3.39914e-10
100217377	ENSSSCG00000035511	3162	3315	3040	6436	6973	6737	189.06	193.52	181.5	376.39	407.55	386.42	188.027	390.12	1.05298	1.3957e-46	4.08026e-45
100217378	ENSSSCG00000035993	220	252	235	441	498	511	13.15	14.71	14.03	25.79	29.11	29.31	13.9633	28.07	1.00739	7.93831e-22	1.11965e-20
100233173	ENSSSCG00000008737	6	5	8	23	14	16	0.36	0.29	0.48	1.35	0.82	0.92	0.376667	1.03	1.45128	0.000262581	0.000907185
100233193	ENSSSCG00000024134	87	86	111	266	296	311	5.2	5.02	6.63	15.56	17.3	17.84	5.61667	16.9	1.58924	1.26883e-31	2.44329e-30
100233195	ENSSSCG00000007986	4	2	4	25	22	15	0.24	0.12	0.24	1.46	1.29	0.86	0.2	1.20333	2.58896	6.16976e-09	3.92191e-08
100233201	ENSSSCG00000017232	43	28	37	99	111	94	2.57	1.63	2.21	5.79	6.49	5.39	2.13667	5.89	1.46291	2.86308e-14	2.75167e-13
100233204	ENSSSCG00000028905	179	183	212	642	545	466	10.7	10.68	12.66	37.55	31.85	26.73	11.3467	32.0433	1.49776	2.08115e-28	3.63331e-27
100233225	ENSSSCG00000032398	1693	1662	1592	3682	3479	3002	101.23	97.02	95.05	215.33	203.34	172.19	97.7667	196.953	1.01044	4.41815e-28	7.64686e-27
100240720	ENSSSCG00000024676	13	11	7	45	40	58	0.78	0.64	0.42	2.63	2.34	3.33	0.613333	2.76667	2.17341	8.45505e-14	7.83566e-13
100270691	ENSSSCG00000007569	0	0	0	5	4	6	0	0	0	0.29	0.23	0.34	0.001	0.286667	8.16323	8.42584e-05	0.000315655
100270814	ENSSSCG00000016823	106	102	120	342	280	338	6.34	5.95	7.16	20	16.37	19.39	6.48333	18.5867	1.51946	2.66923e-30	4.97895e-29
100271876	ENSSSCG00000017005	0	0	0	4	4	5	0	0	0	0.23	0.23	0.29	0.001	0.25	7.96578	0.00031291	0.00106753
100271931	ENSSSCG00000032330	2919	3164	2855	10094	10373	11145	174.53	184.7	170.46	590.32	606.27	639.25	176.563	611.947	1.79322	3.92931e-124	3.92419e-122
100286812	ENSSSCG00000017565	174	189	154	461	467	529	10.4	11.03	9.19	26.96	27.29	30.34	10.2067	28.1967	1.46601	3.88198e-39	9.35807e-38
100294636	ENSSSCG00000041677	1	5	3	15	20	26	0.06	0.29	0.18	0.88	1.17	1.49	0.176667	1.18	2.73969	6.19626e-09	3.93637e-08
100294682	0	0	1	0	5	1	4	0	0.06	0	0.29	0.06	0.23	0.02	0.193333	3.27302	0.0151616	0.0358927
100302025	ENSSSCG00000029781	2827	3138	3130	6681	7578	8441	169.03	183.19	186.88	390.72	442.91	484.16	179.7	439.263	1.2895	8.00644e-46	2.31539e-44
100303726	0	76	88	95	250	246	226	4.54	5.14	5.67	14.62	14.38	12.96	5.11667	13.9867	1.45078	3.59567e-27	6.06025e-26
100312961	ENSSSCG00000015340	1469	1364	1694	3419	3060	2920	87.83	79.63	101.14	199.95	178.85	167.48	89.5333	182.093	1.02418	2.14399e-24	3.26142e-23
100312970	ENSSSCG00000036236	143	134	123	380	326	301	8.55	7.82	7.34	22.22	19.05	17.26	7.90333	19.51	1.30368	6.76527e-23	9.88898e-22
100312978	ENSSSCG00000022758	90	61	72	163	165	164	5.38	3.56	4.3	9.53	9.64	9.41	4.41333	9.52667	1.1101	5.00531e-13	4.39064e-12
100337657	ENSSSCG00000006038	26	25	17	141	134	101	1.55	1.46	1.01	8.25	7.83	5.79	1.34	7.29	2.44369	6.52319e-28	1.12298e-26
100337659	ENSSSCG00000026516	293	309	288	624	657	583	17.52	18.04	17.2	36.49	38.4	33.44	17.5867	36.11	1.03792	1.82296e-26	3.00014e-25
100337665	ENSSSCG00000024222	72	67	78	179	178	163	4.3	3.91	4.66	10.47	10.4	9.35	4.29	10.0733	1.23149	5.18537e-18	6.13056e-17
100337669	0	104	105	105	570	527	511	6.22	6.13	6.27	33.33	30.8	29.31	6.20667	31.1467	2.32719	5.13583e-89	3.18838e-87
100359357	ENSSSCG00000031207	3	1	0	8	3	6	0.18	0.06	0	0.47	0.18	0.34	0.08	0.33	2.04439	0.010954	0.0270005
100415809	ENSSSCG00000016090	846	913	850	1838	1757	1890	50.58	53.3	50.75	107.49	102.69	108.41	51.5433	106.197	1.04288	1.13361e-41	2.9638e-40
100415922	ENSSSCG00000029778	8	5	2	14	16	12	0.48	0.29	0.12	0.82	0.94	0.69	0.296667	0.816667	1.4609	0.0010167	0.00315163
100431101	ENSSSCG00000027684	2	2	1	16	20	7	0.12	0.12	0.06	0.94	1.17	0.4	0.1	0.836667	3.06465	7.79881e-07	3.92971e-06
100510939	ENSSSCG00000007391	147	159	135	388	428	425	8.79	9.28	8.06	22.69	25.02	24.38	8.71	24.03	1.46409	1.18352e-38	2.80677e-37
100510975	ENSSSCG00000011110	3	3	24	101	86	130	0.18	0.18	1.43	5.91	5.03	7.46	0.596667	6.13333	3.36167	3.09194e-14	2.96808e-13
100510987	ENSSSCG00000030345	6	2	2	71	76	68	0.36	0.12	0.12	4.15	4.44	3.9	0.2	4.16333	4.37967	8.68687e-42	2.28229e-40
100511026	ENSSSCG00000009048	498	572	518	1644	1542	1356	29.78	33.39	30.93	96.14	90.13	77.78	31.3667	88.0167	1.48854	1.5559e-52	5.07451e-51
100511132	ENSSSCG00000000531	47	44	62	267	244	172	2.81	2.57	3.7	15.61	14.26	9.87	3.02667	13.2467	2.12983	6.79087e-26	1.0919e-24
100511161	ENSSSCG00000010023	42	50	54	187	182	227	2.51	2.92	3.22	10.94	10.64	13.02	2.88333	11.5333	2	4.07171e-35	8.67552e-34
100511188	ENSSSCG00000007757	0	0	1	3	6	2	0	0	0.06	0.18	0.35	0.11	0.02	0.213333	3.41504	0.008447	0.0214125
100511196	ENSSSCG00000000737	429	484	501	1093	993	1028	25.65	28.25	29.91	63.92	58.04	58.96	27.9367	60.3067	1.11016	8.96788e-35	1.88736e-33
100511208	ENSSSCG00000008966	12	12	9	20	25	24	0.72	0.7	0.54	1.17	1.46	1.38	0.653333	1.33667	1.03275	0.00146842	0.00438862
100511223	ENSSSCG00000039780	126	119	139	358	421	411	7.53	6.95	8.3	20.94	24.61	23.57	7.59333	23.04	1.60134	5.00754e-39	1.19994e-37
100511386	ENSSSCG00000027325	16	27	16	36	54	42	0.96	1.58	0.96	2.11	3.16	2.41	1.16667	2.56	1.13375	3.3441e-05	0.000133424
100511393	ENSSSCG00000009050	4	6	7	55	58	47	0.24	0.35	0.42	3.22	3.39	2.7	0.336667	3.10333	3.20443	1.21744e-24	1.87502e-23
100511419	ENSSSCG00000017072	538	557	456	1381	1368	1169	32.17	32.52	27.23	80.76	79.96	67.05	30.64	75.9233	1.30913	3.20421e-38	7.46675e-37
100511463	ENSSSCG00000008919	1	0	0	10	5	12	0.06	0	0	0.58	0.29	0.69	0.02	0.52	4.70044	8.73584e-07	4.37037e-06
100511484	ENSSSCG00000016617	0	0	0	3	2	5	0	0	0	0.18	0.12	0.29	0.001	0.196667	7.61961	0.00246469	0.00702655
100511493	ENSSSCG00000013928	29	21	20	47	62	47	1.73	1.23	1.19	2.75	3.62	2.7	1.38333	3.02333	1.12799	3.16836e-06	1.46265e-05
100511522	ENSSSCG00000036943	1	1	1	12	8	7	0.06	0.06	0.06	0.7	0.47	0.4	0.06	0.523333	3.1247	1.88492e-05	7.80924e-05
100511535	ENSSSCG00000011587	4	3	2	14	9	5	0.24	0.18	0.12	0.82	0.53	0.29	0.18	0.546667	1.60266	0.00582048	0.0152846
100511551	ENSSSCG00000013658	155	161	171	443	445	415	9.27	9.4	10.21	25.91	26.01	23.8	9.62667	25.24	1.3906	3.4413e-37	7.80432e-36
100511564	ENSSSCG00000000248	101.92	89	260.98	315	361.99	966.99	6.09	5.2	15.58	18.42	21.16	55.46	8.95667	31.68	1.82254	9.09328e-06	3.91986e-05
100511570	0	64	68	91	310	332	273	3.83	3.97	5.43	18.13	19.4	15.66	4.41	17.73	2.00734	1.41543e-39	3.45877e-38
100511582	ENSSSCG00000010926	3	5	2	5	9	14	0.18	0.29	0.12	0.29	0.53	0.8	0.196667	0.54	1.45721	0.0104743	0.0259461
100511614	ENSSSCG00000012669	1	3	4	11	8	4	0.06	0.18	0.24	0.64	0.47	0.23	0.16	0.446667	1.48113	0.0174431	0.0406062
100511615	ENSSSCG00000012724	20	19	23	41	45	46	1.2	1.11	1.37	2.4	2.63	2.64	1.22667	2.55667	1.05952	1.00392e-05	4.30915e-05
100511619	ENSSSCG00000012840	5494	5744	5809	12364	13390	13354	328.49	335.31	346.83	723.08	782.6	765.96	336.877	757.213	1.16848	9.17338e-59	3.42224e-57
100511642	ENSSSCG00000003709	78	98	232	239	215	551	4.66	5.72	13.85	13.98	12.57	31.6	8.07667	19.3833	1.26298	0.000765454	0.00243525
100511693	ENSSSCG00000026004	1307	1236	1313	3998	3513	3302	78.15	72.15	78.39	233.81	205.32	189.4	76.23	209.51	1.45859	1.94325e-56	6.83708e-55
100511727	ENSSSCG00000016475	10	20	12	32	42	33	0.6	1.17	0.72	1.87	2.45	1.89	0.83	2.07	1.31845	5.32676e-06	2.37782e-05
100511744	ENSSSCG00000014391	22	40	31	67	83	69	1.32	2.34	1.85	3.92	4.85	3.96	1.83667	4.24333	1.20811	3.29759e-08	1.95149e-07
100511749	ENSSSCG00000008072	612	575	635	6905	5777	4893	36.59	33.57	37.91	403.82	337.65	280.65	36.0233	340.707	3.24153	1.30932e-148	1.69779e-146
100511753	ENSSSCG00000006935	5	3	6	14	9	39	0.3	0.18	0.36	0.82	0.53	2.24	0.28	1.19667	2.09552	0.000307835	0.00105156
100511780	ENSSSCG00000011524	26	39	50	89	79	72	1.55	2.28	2.99	5.2	4.62	4.13	2.27333	4.65	1.03242	1.86572e-06	8.93621e-06
100511817	ENSSSCG00000003218	0	0	0	7	2	5	0	0	0	0.41	0.12	0.29	0.001	0.273333	8.09452	0.000220176	0.000770449
100511850	ENSSSCG00000004663	104	62	77	266	230	202	6.22	3.62	4.6	15.56	13.44	11.59	4.81333	13.53	1.49105	9.57182e-17	1.0673e-15
100511883	ENSSSCG00000039245	26	22	26	204	241	224	1.55	1.28	1.55	11.93	14.09	12.85	1.46	12.9567	3.14965	4.20843e-73	2.02597e-71
100511955	ENSSSCG00000017624	358	356	344	966	1045	1032	21.41	20.78	20.54	56.49	61.08	59.19	20.91	58.92	1.49456	5.86276e-67	2.52727e-65
100511956	ENSSSCG00000023186	6	16	6	721	758	897	0.36	0.93	0.36	42.17	44.3	51.45	0.55	45.9733	6.38522	3.67644e-249	1.44179e-246
100512149	ENSSSCG00000012676	67	60	62	144	139	108	4.01	3.5	3.7	8.42	8.12	6.19	3.73667	7.57667	1.01981	2.42826e-09	1.59689e-08
100512231	ENSSSCG00000031712	48	45	41	590	558	571	2.87	2.63	2.45	34.5	32.61	32.75	2.65	33.2867	3.65088	2.72763e-169	4.66569e-167
100512240	ENSSSCG00000002353	30	34	26	91	90	74	1.79	1.98	1.55	5.32	5.26	4.24	1.77333	4.94	1.47805	2.36469e-13	2.11821e-12
100512264	0	73	66	40	194	166	181	4.36	3.85	2.39	11.35	9.7	10.38	3.53333	10.4767	1.56808	8.93292e-19	1.10317e-17
100512321	ENSSSCG00000038602	0.91	7	12	9.38	17.48	22.65	0.05	0.41	0.72	0.55	1.02	1.3	0.393333	0.956667	1.28226	0.0116213	0.0283938
100512447	ENSSSCG00000016679	12	14	18	40	50	33	0.72	0.82	1.07	2.34	2.92	1.89	0.87	2.38333	1.45389	3.80118e-07	1.99215e-06
100512566	ENSSSCG00000016381	714	799	564	2142	2042	2151	42.69	46.64	33.67	125.27	119.35	123.38	41	122.667	1.58105	6.41801e-52	2.05159e-50
100512575	ENSSSCG00000012362	26	23	28	70	59	42	1.55	1.34	1.67	4.09	3.45	2.41	1.52	3.31667	1.12566	6.78411e-06	2.98445e-05
100512584	ENSSSCG00000026914	90	84	88	170	203	184	5.38	4.9	5.25	9.94	11.86	10.55	5.17667	10.7833	1.05871	1.66946e-14	1.63479e-13
100512586	ENSSSCG00000013433	14	5	13	65	71	57	0.84	0.29	0.78	3.8	4.15	3.27	0.636667	3.74	2.55443	7.62718e-21	1.03492e-19
100512618	ENSSSCG00000015019	2	7	7	17	14	15	0.12	0.41	0.42	0.99	0.82	0.86	0.316667	0.89	1.49084	0.000408285	0.00136341
100512633	ENSSSCG00000035537	540	613	618	1240	1283	1239	32.29	35.78	36.9	72.52	74.99	71.07	34.99	72.86	1.05818	7.92404e-37	1.77205e-35
100512648	ENSSSCG00000027434	27	34	31	51	48	91	1.61	1.98	1.85	2.98	2.81	5.22	1.81333	3.67	1.01714	0.000185128	0.000656231
100512656	ENSSSCG00000000419	0.82	0	4.8	6.65	12.49	8.24	0.05	0	0.29	0.39	0.73	0.47	0.113333	0.53	2.22542	0.000853315	0.00268765
100512676	ENSSSCG00000011046	1386	1422	1447	7345	6635	6397	82.87	83.01	86.39	429.55	387.8	366.92	84.09	394.757	2.23096	1.45752e-154	2.1113e-152
100512688	ENSSSCG00000016946	27	26	41	76	69	52	1.61	1.52	2.45	4.44	4.03	2.98	1.86	3.81667	1.03701	1.27445e-05	5.40541e-05
100512719	ENSSSCG00000003435	121	143	132	392	385	394	7.23	8.35	7.88	22.93	22.5	22.6	7.82	22.6767	1.53597	2.03737e-42	5.49646e-41
100512728	0	186	196	157	770	697	581	11.12	11.44	9.37	45.03	40.74	33.32	10.6433	39.6967	1.89907	5.06175e-48	1.53562e-46
100512775	ENSSSCG00000008141	15	15	19	38	38	37	0.9	0.88	1.13	2.22	2.22	2.12	0.97	2.18667	1.17268	8.92862e-06	3.85405e-05
100512796	ENSSSCG00000009250	18	17	25	89	82	64	1.08	0.99	1.49	5.2	4.79	3.67	1.18667	4.55333	1.94001	3.04549e-16	3.3154e-15
100512939	ENSSSCG00000026900	63	71	67	166	154	131	3.77	4.14	4	9.71	9	7.51	3.97	8.74	1.13849	5.05231e-13	4.42703e-12
100512953	ENSSSCG00000007574	28	40	29	150	153	166	1.67	2.34	1.73	8.77	8.94	9.52	1.91333	9.07667	2.24607	3.61179e-39	8.71981e-38
100512961	ENSSSCG00000006099	3	1	11	12	17	17	0.18	0.06	0.66	0.7	0.99	0.98	0.3	0.89	1.56884	0.000811239	0.0025677
100513003	ENSSSCG00000013311	9	6	4	19	17	7	0.54	0.35	0.24	1.11	0.99	0.4	0.376667	0.833333	1.14561	0.0121677	0.0295446
100513016	ENSSSCG00000040037	547	534	479	1058	1111	1141	32.71	31.17	28.6	61.87	64.93	65.45	30.8267	64.0833	1.05577	1.6918e-35	3.65624e-34
100513049	ENSSSCG00000011911	0	5	5	9	10	8	0	0.29	0.3	0.53	0.58	0.46	0.196667	0.523333	1.41198	0.0117832	0.0287151
100513084	ENSSSCG00000037449	3050	3362	3027	7069	7355	6411	182.36	196.26	180.73	413.41	429.88	367.72	186.45	403.67	1.11439	2.45238e-41	6.35997e-40
100513121	ENSSSCG00000017018	1	0	0	3	3	17	0.06	0	0	0.18	0.18	0.98	0.02	0.446667	4.48113	0.000364449	0.00122928
100513178	ENSSSCG00000011727	186	215	214	955	978	910	11.12	12.55	12.78	55.85	57.16	52.2	12.15	55.07	2.18031	6.45986e-107	5.04214e-105
100513246	ENSSSCG00000040603	42	27	30	93	62	56	2.51	1.58	1.79	5.44	3.62	3.21	1.96	4.09	1.06125	3.32729e-05	0.000132852
100513296	ENSSSCG00000008930	7	7	16	33	40	27	0.42	0.41	0.96	1.93	2.34	1.55	0.596667	1.94	1.70106	2.41254e-07	1.29693e-06
100513315	ENSSSCG00000022296	19	31	29	105	115	112	1.14	1.81	1.73	6.14	6.72	6.42	1.56	6.42667	2.04252	1.83305e-26	3.01366e-25
100513373	ENSSSCG00000009377	12	13	7	43	45	53	0.72	0.76	0.42	2.51	2.63	3.04	0.633333	2.72667	2.1061	3.28512e-14	3.14788e-13
100513377	ENSSSCG00000011463	49	36	35	104	105	80	2.93	2.1	2.09	6.08	6.14	4.59	2.37333	5.60333	1.23937	8.18223e-10	5.60793e-09
100513412	ENSSSCG00000036702	8636	9104	8311	18823	19000	18650	516.36	531.46	496.21	1100.81	1110.49	1069.72	514.677	1093.67	1.08744	3.41856e-54	1.15964e-52
100513431	ENSSSCG00000017562	59	45	48	107	90	129	3.53	2.63	2.87	6.26	5.26	7.4	3.01	6.30667	1.06711	1.66999e-08	1.01634e-07
100513444	ENSSSCG00000017012	330	418	401	2300	2313	2313	19.73	24.4	23.94	134.51	135.19	132.67	22.69	134.123	2.56343	1.03073e-178	2.07164e-176
100513456	ENSSSCG00000012838	325	349	331	624	710	738	19.43	20.37	19.76	36.49	41.5	42.33	19.8533	40.1067	1.01446	5.85924e-26	9.44943e-25
100513460	ENSSSCG00000013767	6	6	5	10	18	11	0.36	0.35	0.3	0.58	1.05	0.63	0.336667	0.753333	1.16197	0.00831934	0.0211322
100513510	ENSSSCG00000016684	17	12	17	218	217	186	1.02	0.7	1.01	12.75	12.68	10.67	0.91	12.0333	3.72503	1.39292e-77	7.20154e-76
100513513	ENSSSCG00000029458	140	121	98	351	347	309	8.37	7.06	5.85	20.53	20.28	17.72	7.09333	19.51	1.45968	9.82513e-27	1.62864e-25
100513620	ENSSSCG00000017233	23	21	25	51	59	59	1.38	1.23	1.49	2.98	3.45	3.38	1.36667	3.27	1.25863	1.62411e-08	9.89416e-08
100513671	ENSSSCG00000038616	3	2	14	166	128	137	0.18	0.12	0.84	9.71	7.48	7.86	0.38	8.35	4.4577	4.81862e-56	1.67703e-54
100513689	0	31	34	24	85	86	90	1.85	1.98	1.43	4.97	5.03	5.16	1.75333	5.05333	1.52714	1.8889e-15	1.962e-14
100513721	ENSSSCG00000036520	20	27	23	62	60	45	1.2	1.58	1.37	3.63	3.51	2.58	1.38333	3.24	1.22784	2.11668e-07	1.14554e-06
100513765	ENSSSCG00000016943	221	197	277	580	488	478	13.21	11.5	16.54	33.92	28.52	27.42	13.75	29.9533	1.12328	5.04403e-17	5.7155e-16
100513770	ENSSSCG00000004419	10.11	11.01	9.66	29.01	23.05	13.49	0.6	0.64	0.58	1.7	1.35	0.77	0.606667	1.27333	1.06963	0.00359989	0.00990801
100513778	ENSSSCG00000012996	21	38	29	101	108	97	1.26	2.22	1.73	5.91	6.31	5.56	1.73667	5.92667	1.7709	2.92247e-19	3.7176e-18
100513827	ENSSSCG00000035456	7	16	10	42	54	54	0.42	0.93	0.6	2.46	3.16	3.1	0.65	2.90667	2.16085	1.62034e-14	1.58766e-13
100513866	ENSSSCG00000003777	2	1	4	22	6	2	0.12	0.06	0.24	1.29	0.35	0.11	0.14	0.583333	2.05889	0.0156662	0.0369242
100513882	ENSSSCG00000011599	1	9	4	29	32	29	0.06	0.53	0.24	1.7	1.87	1.66	0.276667	1.74333	2.65563	2.07291e-12	1.72875e-11
100513900	ENSSSCG00000004931	50	77	48	306	332	297	2.99	4.49	2.87	17.9	19.4	17.04	3.45	18.1133	2.39238	2.00245e-54	6.82147e-53
100513952	ENSSSCG00000010293	0	1	0	6	8	8	0	0.06	0	0.35	0.47	0.46	0.02	0.426667	4.41504	1.00166e-05	4.3006e-05
100513962	ENSSSCG00000016613	43	41	42	156	121	85	2.57	2.39	2.51	9.12	7.07	4.88	2.49	7.02333	1.49601	1.67886e-10	1.22368e-09
100514068	ENSSSCG00000020967	4	5	0	10	9	10	0.24	0.29	0	0.58	0.53	0.57	0.176667	0.56	1.6644	0.00278706	0.00785921
100514069	ENSSSCG00000017356	43	51	27	97	86	93	2.57	2.98	1.61	5.67	5.03	5.33	2.38667	5.34333	1.16274	5.85009e-09	3.72235e-08
100514151	ENSSSCG00000040838	36	33	38	83	77	60	2.15	1.93	2.27	4.85	4.5	3.44	2.11667	4.26333	1.01019	9.6561e-07	4.80831e-06
100514332	ENSSSCG00000039025	1	2	0	26	27	25	0.06	0.12	0	1.52	1.58	1.43	0.06	1.51	4.65344	5.94376e-18	7.00658e-17
100514386	ENSSSCG00000023714	27	32	41	73	80	86	1.61	1.87	2.45	4.27	4.68	4.93	1.97667	4.62667	1.2269	5.92479e-10	4.11156e-09
100514456	ENSSSCG00000008646	99	103	92	248	257	244	5.92	6.01	5.49	14.5	15.02	14	5.80667	14.5067	1.32093	4.19353e-26	6.77666e-25
100514614	ENSSSCG00000004479	6	10	9	21	19	14	0.36	0.58	0.54	1.23	1.11	0.8	0.493333	1.04667	1.08517	0.00307318	0.0085922
100514651	ENSSSCG00000038902	16	19	21	36	33	46	0.96	1.11	1.25	2.11	1.93	2.64	1.10667	2.22667	1.00866	0.000137518	0.000499017
100514743	ENSSSCG00000016685	2	2	2	6	16	6	0.12	0.12	0.12	0.35	0.94	0.34	0.12	0.543333	2.1788	0.00101264	0.00314207
100514784	0	99	114	83	672	631	557	5.92	6.65	4.96	39.3	36.88	31.95	5.84333	36.0433	2.62487	6.91107e-89	4.25759e-87
100514837	ENSSSCG00000000203	1	3	2	11	12	16	0.06	0.18	0.12	0.64	0.7	0.92	0.12	0.753333	2.65025	1.668e-06	8.06044e-06
100514845	ENSSSCG00000029070	99	111	118	244	229	289	5.92	6.48	7.05	14.27	13.38	16.58	6.48333	14.7433	1.18526	3.42024e-18	4.07968e-17
100514918	ENSSSCG00000017638	10	16	11	56	53	50	0.6	0.93	0.66	3.28	3.1	2.87	0.73	3.08333	2.07852	2.05717e-15	2.12716e-14
100514936	ENSSSCG00000012295	11	9	11	23	32	25	0.66	0.53	0.66	1.35	1.87	1.43	0.616667	1.55	1.32971	3.24804e-05	0.000129784
100514957	ENSSSCG00000035124	29	26	54	86	78	74	1.73	1.52	3.22	5.03	4.56	4.24	2.15667	4.61	1.09596	4.92651e-06	2.21452e-05
100514967	ENSSSCG00000003439	61	44	44	310	355	373	3.65	2.57	2.63	18.13	20.75	21.39	2.95	20.09	2.76769	6.38817e-75	3.17023e-73
100514997	ENSSSCG00000016497	3	9	11	21	18	33	0.18	0.53	0.66	1.23	1.05	1.89	0.456667	1.39	1.60587	3.96211e-05	0.000156836
100515137	ENSSSCG00000005911	303	366	310	674	734	720	18.12	21.37	18.51	39.42	42.9	41.3	19.3333	41.2067	1.09179	1.33813e-29	2.42294e-28
100515171	ENSSSCG00000015905	34	26	49	138.68	115.65	84.76	2.03	1.52	2.93	8.11	6.76	4.86	2.16	6.57667	1.60633	8.84685e-11	6.60392e-10
100515207	ENSSSCG00000002954	6	6	25	26	31	46	0.36	0.35	1.49	1.52	1.81	2.64	0.733333	1.99	1.44023	0.00143277	0.00429244
100515280	ENSSSCG00000009698	236.65	228.48	258.95	569.79	675.6	636	14.15	13.34	15.46	33.32	39.49	36.48	14.3167	36.43	1.34743	1.29506e-36	2.88013e-35
100515309	ENSSSCG00000008576	134	126	142	323	297	286	8.01	7.36	8.48	18.89	17.36	16.4	7.95	17.55	1.14244	3.35419e-21	4.62538e-20
100515339	ENSSSCG00000017448	19	13	37	86	91	115	1.14	0.76	2.21	5.03	5.32	6.6	1.37	5.65	2.04407	1.85922e-14	1.81068e-13
100515398	ENSSSCG00000015035	1	2	3	9	6	10	0.06	0.12	0.18	0.53	0.35	0.57	0.12	0.483333	2.00998	0.00136786	0.00411329
100515496	ENSSSCG00000009069	3	3	4	14	12	5	0.18	0.18	0.24	0.82	0.7	0.29	0.2	0.603333	1.59296	0.00365492	0.0100509
100515505	ENSSSCG00000017367	11	12	8	22	20	25	0.66	0.7	0.48	1.29	1.17	1.43	0.613333	1.29667	1.08006	0.00114419	0.00350498
100515506	ENSSSCG00000017444	0	0	0	2	7	4	0	0	0	0.12	0.41	0.23	0.001	0.253333	7.98489	0.000425307	0.0014135
100515564	ENSSSCG00000015045	14	20	24	520	556	490	0.84	1.17	1.43	30.41	32.5	28.11	1.14667	30.34	4.7257	1.01696e-177	1.99411e-175
100515585	ENSSSCG00000010556	0	3	1	9	8	13	0	0.18	0.06	0.53	0.47	0.75	0.08	0.583333	2.86625	1.59113e-05	6.65898e-05
100515629	ENSSSCG00000015907	1	3	5	13	19	21	0.06	0.18	0.3	0.76	1.11	1.2	0.18	1.02333	2.50721	1.00105e-07	5.65361e-07
100515639	ENSSSCG00000012479	151	164	131	403	369	347	9.03	9.57	7.82	23.57	21.57	19.9	8.80667	21.68	1.2997	2.4727e-26	4.03231e-25
100515695	ENSSSCG00000016431	5	14	10	21	19	25	0.3	0.82	0.6	1.23	1.11	1.43	0.573333	1.25667	1.13216	0.00125034	0.00379684
100515739	0	13	10	12	30	17	32	0.78	0.58	0.72	1.75	0.99	1.84	0.693333	1.52667	1.13876	0.000607323	0.00196561
100515868	ENSSSCG00000016432	195	205	222	477	439	446	11.66	11.97	13.25	27.9	25.66	25.58	12.2933	26.38	1.10157	1.48395e-25	2.3531e-24
100515870	ENSSSCG00000004744	235	262	251	534	533	528	14.05	15.29	14.99	31.23	31.15	30.28	14.7767	30.8867	1.06366	1.13286e-28	1.99509e-27
100515976	ENSSSCG00000016397	0	0	0	16	10	6	0	0	0	0.94	0.58	0.34	0.001	0.62	9.27612	9.33656e-09	5.82096e-08
100515978	ENSSSCG00000007198	6	1	3	24	21	29	0.36	0.06	0.18	1.4	1.23	1.66	0.2	1.43	2.83794	2.32595e-11	1.80236e-10
100516005	ENSSSCG00000008603	4	4	5	20	14	20	0.24	0.23	0.3	1.17	0.82	1.15	0.256667	1.04667	2.02783	1.82472e-06	8.74767e-06
100516027	ENSSSCG00000009004	916	933	802	45351	44175	47269	54.77	54.47	47.88	2652.23	2581.89	2711.24	52.3733	2648.45	5.66017	0	0
100516047	ENSSSCG00000016841	50	56	36	216	212	189	2.99	3.27	2.15	12.63	12.39	10.84	2.80333	11.9533	2.0922	2.31406e-38	5.42388e-37
100516118	ENSSSCG00000006982	84	78	94	639	594	436	5.02	4.55	5.61	37.37	34.72	25.01	5.06	32.3667	2.6773	1.09716e-59	4.15087e-58
100516123	ENSSSCG00000004614	0	1	0	18	8	7	0	0.06	0	1.05	0.47	0.4	0.02	0.64	5	1.67302e-07	9.15293e-07
100516174	ENSSSCG00000005465	6	14	5	27	36	28	0.36	0.82	0.3	1.58	2.1	1.61	0.493333	1.76333	1.83767	8.40476e-08	4.79901e-07
100516194	ENSSSCG00000000549	282	232	268	1012	951	900	16.86	13.54	16	59.18	55.58	51.62	15.4667	55.46	1.84229	6.64512e-69	2.95975e-67
100516219	ENSSSCG00000017238	1248	1270	1269	2678	2650	2678	74.62	74.14	75.77	156.62	154.88	153.6	74.8433	155.033	1.05063	5.08414e-47	1.51105e-45
100516224	0	18	14	16	42	43	40	1.08	0.82	0.96	2.46	2.51	2.29	0.953333	2.42	1.34395	1.79713e-07	9.79196e-07
100516229	ENSSSCG00000009968	747	759	703	1724	1540	1247	44.66	44.31	41.97	100.82	90.01	71.53	43.6467	87.4533	1.00264	3.7544e-19	4.73095e-18
100516328	ENSSSCG00000009071	118	122	108	394	364	312	7.06	7.12	6.45	23.04	21.27	17.9	6.87667	20.7367	1.5924	4.79779e-33	9.65502e-32
100516406	ENSSSCG00000017098	38	32	43	114	136	135	2.27	1.87	2.57	6.67	7.95	7.74	2.23667	7.45333	1.73654	2.5374e-22	3.63951e-21
100516440	ENSSSCG00000000433	9	18	16	37	38	49	0.54	1.05	0.96	2.16	2.22	2.81	0.85	2.39667	1.49549	9.82183e-08	5.56075e-07
100516469	ENSSSCG00000036785	4	5	5	12	18	7	0.24	0.29	0.3	0.7	1.05	0.4	0.276667	0.716667	1.37315	0.00487153	0.0130288
100516523	ENSSSCG00000016894	145	130	136	317	300	254	8.67	7.59	8.12	18.54	17.53	14.57	8.12667	16.88	1.05458	1.08664e-15	1.14722e-14
100516578	ENSSSCG00000011928	1480	1525	1449	10907	11296	10215	88.49	89.02	86.51	637.87	660.22	585.91	88.0067	628	2.83508	2.73839e-271	1.29502e-268
100516621	0	9	6	5	26	8	12	0.54	0.35	0.3	1.52	0.47	0.69	0.396667	0.893333	1.17127	0.0162374	0.0381086
100516642	ENSSSCG00000037430	1	2	6	19	8	14	0.06	0.12	0.36	1.11	0.47	0.8	0.18	0.793333	2.13993	6.943e-05	0.000264041
100516689	ENSSSCG00000027882	2	1	1	15	17	9	0.12	0.06	0.06	0.88	0.99	0.52	0.08	0.796667	3.3159	7.50418e-08	4.30006e-07
100516697	0	29	28	24	67	65	65	1.73	1.63	1.43	3.92	3.8	3.73	1.59667	3.81667	1.25725	1.13775e-09	7.69296e-09
100516714	ENSSSCG00000012490	8	8	9	64	51	46	0.48	0.47	0.54	3.74	2.98	2.64	0.496667	3.12	2.6512	2.2426e-19	2.87093e-18
100516752	ENSSSCG00000011070	4	11	9	24	23	16	0.24	0.64	0.54	1.4	1.34	0.92	0.473333	1.22	1.36595	0.000267742	0.000924022
100516775	ENSSSCG00000024233	3	0	0	12	12	22	0.18	0	0	0.7	0.7	1.26	0.06	0.886667	3.88536	3.26937e-09	2.13086e-08
100516784	ENSSSCG00000014141	63	64	74	175	159	143	3.77	3.74	4.42	10.23	9.29	8.2	3.97667	9.24	1.21633	3.06025e-15	3.12417e-14
100516859	0	1067	1144	978	2209	2457	2252	63.8	66.78	58.39	129.19	143.6	129.17	62.99	133.987	1.08889	1.07605e-37	2.4717e-36
100516885	ENSSSCG00000017027	0	0	1	12	22	15	0	0	0.06	0.7	1.29	0.86	0.02	0.95	5.56986	3.90821e-12	3.19797e-11
100516921	ENSSSCG00000009138	13	10	13	36	39	36	0.78	0.58	0.78	2.11	2.28	2.06	0.713333	2.15	1.59169	2.37327e-08	1.42494e-07
100516931	ENSSSCG00000017380	4	5	4	10	12	9	0.24	0.29	0.24	0.58	0.7	0.52	0.256667	0.6	1.22507	0.0127072	0.0306785
100516945	ENSSSCG00000004752	8	2	2	16	12	7	0.48	0.12	0.12	0.94	0.7	0.4	0.24	0.68	1.5025	0.00454973	0.0122394
100516954	ENSSSCG00000013393	47	39	28	136	153	210	2.81	2.28	1.67	7.95	8.94	12.05	2.25333	9.64667	2.09797	1.95747e-22	2.82533e-21
100516968	ENSSSCG00000008468	250	285	279	1626	1739	2068	14.95	16.64	16.66	95.09	101.64	118.62	16.0833	105.117	2.70835	2.23877e-139	2.70655e-137
100516994	ENSSSCG00000015567	1419	1325	1326	3968	3562	2938	84.84	77.35	79.17	232.06	208.19	168.52	80.4533	202.923	1.33471	7.98683e-35	1.68531e-33
100516998	ENSSSCG00000017307	0	1	1	4	8	1	0	0.06	0.06	0.23	0.47	0.06	0.04	0.253333	2.66297	0.0145388	0.034566
100517009	ENSSSCG00000015862	27	21	25	569	582	510	1.61	1.23	1.49	33.28	34.02	29.25	1.44333	32.1833	4.47884	3.87019e-176	7.32104e-174
100517010	ENSSSCG00000026618	27	27	17	106	92	87	1.61	1.58	1.01	6.2	5.38	4.99	1.4	5.52333	1.98011	7.11786e-21	9.68257e-20
100517019	ENSSSCG00000016691	79	77	79	260	229	205	4.72	4.49	4.72	15.21	13.38	11.76	4.64333	13.45	1.53437	8.3767e-26	1.34152e-24
100517031	ENSSSCG00000038970	3	6	4	13	14	10	0.18	0.35	0.24	0.76	0.82	0.57	0.256667	0.716667	1.48141	0.00162053	0.00479157
100517032	ENSSSCG00000000139	57	55	68	134	128	123	3.41	3.21	4.06	7.84	7.48	7.05	3.56	7.45667	1.06665	8.88786e-12	7.0922e-11
100517071	ENSSSCG00000012492	4	2	2	11	10	14	0.24	0.12	0.12	0.64	0.58	0.8	0.16	0.673333	2.07325	8.57983e-05	0.000321274
100517074	0	2	5	3	9	10	7	0.12	0.29	0.18	0.53	0.58	0.4	0.196667	0.503333	1.35576	0.0150892	0.0357423
100517130	ENSSSCG00000016963	6	7	6	13	27	10	0.36	0.41	0.36	0.76	1.58	0.57	0.376667	0.97	1.3647	0.00286703	0.00806349
100517207	ENSSSCG00000037803	850	978	813	2011	2041	1844	50.82	57.09	48.54	117.61	119.29	105.77	52.15	114.223	1.13112	3.38818e-37	7.69472e-36
100517209	ENSSSCG00000004947	2	0	0	15	8	13	0.12	0	0	0.88	0.47	0.75	0.04	0.7	4.12928	3.52344e-08	2.07826e-07
100517246	ENSSSCG00000016401	349	350	262	2624	2669	2304	20.87	20.43	15.64	153.46	155.99	132.15	18.98	147.2	2.95523	3.38358e-158	5.03746e-156
100517288	ENSSSCG00000003514	13717	14056	14149	39737	37999	38348	820.15	820.54	844.77	2323.91	2220.92	2199.55	828.487	2248.13	1.44017	1.49859e-94	1.00819e-92
100517307	ENSSSCG00000017797	2	2	6	27	27	8	0.12	0.12	0.36	1.58	1.58	0.46	0.2	1.20667	2.59296	4.7814e-06	2.15592e-05
100517358	ENSSSCG00000014959	6	8	2	14	16	10	0.36	0.47	0.12	0.82	0.94	0.57	0.316667	0.776667	1.29433	0.00394089	0.0107472
100517371	ENSSSCG00000011330	356	360	355	1112	1229	1052	21.29	21.02	21.2	65.03	71.83	60.34	21.17	65.7333	1.6346	3.29254e-68	1.46245e-66
100517400	ENSSSCG00000000435	364	377	333	1066	1139	1098	21.76	22.01	19.88	62.34	66.57	62.98	21.2167	63.9633	1.59205	1.48583e-74	7.30604e-73
100517416	ENSSSCG00000010831	23	28	26	52	48	63	1.38	1.63	1.55	3.04	2.81	3.61	1.52	3.15333	1.05281	2.93602e-06	1.36204e-05
100517503	0	3	1	4	34	26	31	0.18	0.06	0.24	1.99	1.52	1.78	0.16	1.76333	3.46216	2.1354e-16	2.3421e-15
100517505	ENSSSCG00000016625	52	64	51	171	154	128	3.11	3.74	3.04	10	9	7.34	3.29667	8.78	1.41321	4.5545e-16	4.89845e-15
100517663	ENSSSCG00000025514	69	80	88	215	216	199	4.13	4.67	5.25	12.57	12.62	11.41	4.68333	12.2	1.38127	8.83423e-24	1.3189e-22
100517716	ENSSSCG00000002827	1	0	0	8	14	7	0.06	0	0	0.47	0.82	0.4	0.02	0.563333	4.81592	2.90362e-07	1.54799e-06
100517738	ENSSSCG00000016574	4	5	0	4	10	13	0.24	0.29	0	0.23	0.58	0.75	0.176667	0.52	1.55748	0.0120048	0.0291975
100517781	ENSSSCG00000011482	137	152	141	344	283	333	8.19	8.87	8.42	20.12	16.54	19.1	8.49333	18.5867	1.12987	2.95746e-20	3.92352e-19
100517865	ENSSSCG00000007350	2	2	0	6	8	4	0.12	0.12	0	0.35	0.47	0.23	0.08	0.35	2.12928	0.00617152	0.0161222
100517950	ENSSSCG00000003600	113	131	134	255	311	359	6.76	7.65	8	14.91	18.18	20.59	7.47	17.8933	1.26024	2.41776e-18	2.92074e-17
100517972	ENSSSCG00000011936	90	95	86	210	193	216	5.38	5.55	5.13	12.28	11.28	12.39	5.35333	11.9833	1.16252	2.31487e-19	2.95873e-18
100517978	ENSSSCG00000016780	15	20	19	52	48	39	0.9	1.17	1.13	3.04	2.81	2.24	1.06667	2.69667	1.33807	1.49771e-07	8.24999e-07
100518044	ENSSSCG00000016131	14	7	14	83	79	74	0.84	0.41	0.84	4.85	4.62	4.24	0.696667	4.57	2.71365	2.06968e-28	3.61721e-27
100518057	ENSSSCG00000013073	1153	1151	1302	2837	3039	2927	68.94	67.19	77.74	165.91	177.62	167.89	71.29	170.473	1.25777	5.44741e-52	1.75178e-50
100518061	ENSSSCG00000013934	1	3	3	13	18	21	0.06	0.18	0.18	0.76	1.05	1.2	0.14	1.00333	2.8413	1.19018e-08	7.33214e-08
100518082	ENSSSCG00000022446	31	35	19	216	179	180	1.85	2.04	1.13	12.63	10.46	10.32	1.67333	11.1367	2.73452	5.05253e-47	1.50444e-45
100518171	ENSSSCG00000005272	11	9	25	58	68	55	0.66	0.53	1.49	3.39	3.97	3.15	0.893333	3.50333	1.97146	2.60051e-12	2.14429e-11
100518180	ENSSSCG00000029710	2	6	10	29	29	27	0.12	0.35	0.6	1.7	1.69	1.55	0.356667	1.64667	2.2069	8.98039e-10	6.12365e-09
100518256	ENSSSCG00000038956	0	1	3	3	5	15	0	0.06	0.18	0.18	0.29	0.86	0.08	0.443333	2.47032	0.0037636	0.0103209
100518277	ENSSSCG00000040701	30	36	26	73	85	76	1.79	2.1	1.55	4.27	4.97	4.36	1.81333	4.53333	1.32193	3.53087e-11	2.70347e-10
100518325	ENSSSCG00000015250	5	2	4	25	25	30	0.3	0.12	0.24	1.46	1.46	1.72	0.22	1.54667	2.81359	2.08225e-12	1.73564e-11
100518492	ENSSSCG00000003115	183	238	198	472	468	491	10.94	13.89	11.82	27.6	27.35	28.16	12.2167	27.7033	1.18121	2.23041e-27	3.78699e-26
100518508	ENSSSCG00000011020	124	106	94	574	555	576	7.41	6.19	5.61	33.57	32.44	33.04	6.40333	33.0167	2.3663	1.24594e-92	8.19473e-91
100518510	ENSSSCG00000017177	21	24	18	94	111	133	1.26	1.4	1.07	5.5	6.49	7.63	1.24333	6.54	2.39508	6.44965e-28	1.1127e-26
100518571	ENSSSCG00000011074	1013	1111	1031	2490	2342	2117	60.57	64.86	61.56	145.62	136.88	121.43	62.33	134.643	1.11114	5.60254e-37	1.2599e-35
100518577	ENSSSCG00000023955	12	10	20	31	17	45	0.72	0.58	1.19	1.81	0.99	2.58	0.83	1.79333	1.11146	0.00424569	0.0115101
100518586	0	87	101	102	204	221	185	5.2	5.9	6.09	11.93	12.92	10.61	5.73	11.82	1.04462	2.50479e-14	2.42326e-13
100518594	ENSSSCG00000036914	11	15	11	28	18	34	0.66	0.88	0.66	1.64	1.05	1.95	0.733333	1.54667	1.07662	0.000969738	0.00301653
100518720	ENSSSCG00000035069	133	115	102	712	708	678	7.95	6.71	6.09	41.64	41.38	38.89	6.91667	40.6367	2.55463	2.48375e-113	2.14711e-111
100518784	ENSSSCG00000029163	362	349	437	918	830	646	21.64	20.37	26.09	53.69	48.51	37.05	22.7	46.4167	1.03195	2.66524e-14	2.57229e-13
100518796	ENSSSCG00000009152	21	25	18	40	46	46	1.26	1.46	1.07	2.34	2.69	2.64	1.26333	2.55667	1.01703	2.47897e-05	0.000100731
100518810	ENSSSCG00000039862	1142	1209	1306	2436	2590	2491	68.28	70.58	77.98	142.46	151.38	142.88	72.28	145.573	1.01008	9.57652e-36	2.08646e-34
100518857	ENSSSCG00000010957	32	38	33	107	63	53	1.91	2.22	1.97	6.26	3.68	3.04	2.03333	4.32667	1.08941	7.24759e-05	0.000274585
100518861	0	138	119	96	546	596	550	8.25	6.95	5.73	31.93	34.83	31.55	6.97667	32.77	2.23177	1.65814e-72	7.86468e-71
100518875	ENSSSCG00000016848	28	38	32	84	84	100	1.67	2.22	1.91	4.91	4.91	5.74	1.93333	5.18667	1.42372	1.61297e-13	1.45948e-12
100518887	ENSSSCG00000021647	14	16	14	43	39	38	0.84	0.93	0.84	2.51	2.28	2.18	0.87	2.32333	1.41711	1.12569e-07	6.3022e-07
100518950	ENSSSCG00000012871	1	1	4	9	8	12	0.06	0.06	0.24	0.53	0.47	0.69	0.12	0.563333	2.23095	0.000231065	0.000805746
100518997	ENSSSCG00000016578	2189	2273	1859	10051	9618	9609	130.88	132.69	110.99	587.81	562.14	551.15	124.853	567.033	2.1832	6.41738e-139	7.64334e-137
100519061	ENSSSCG00000036059	0	0	1	10	6	2	0	0	0.06	0.58	0.35	0.11	0.02	0.346667	4.11548	0.000306562	0.00104765
100519075	0	804	836	892	2762	2532	2454	48.07	48.8	53.26	161.53	147.99	140.76	50.0433	150.093	1.58461	2.09925e-76	1.06479e-74
100519102	ENSSSCG00000011075	95	123	100	305	321	304	5.68	7.18	5.97	17.84	18.76	17.44	6.27667	18.0133	1.52099	9.73049e-34	2.00072e-32
100519288	ENSSSCG00000012828	32	24	25	49	69	51	1.91	1.4	1.49	2.87	4.03	2.93	1.6	3.27667	1.03416	1.32547e-05	5.60994e-05
100519316	ENSSSCG00000003253	1925	1934	2218	4799	4955	5060	115.1	112.9	132.43	280.66	289.6	290.23	120.143	286.83	1.25544	9.96148e-53	3.26213e-51
100519331	ENSSSCG00000009565	693	781	760	1957	2144	2037	41.44	45.59	45.38	114.45	125.31	116.84	44.1367	118.867	1.42929	4.07607e-68	1.80052e-66
100519387	ENSSSCG00000017938	1	4	11	12	12	13	0.06	0.23	0.66	0.7	0.7	0.75	0.316667	0.716667	1.17834	0.0138687	0.0331395
100519500	ENSSSCG00000009022	52	32	38	104	102	107	3.11	1.87	2.27	6.08	5.96	6.14	2.41667	6.06	1.3263	8.8882e-13	7.64243e-12
100519512	ENSSSCG00000017317	6	5	7	12	12	15	0.36	0.29	0.42	0.7	0.7	0.86	0.356667	0.753333	1.07871	0.010541	0.0260785
100519519	0	7	5	4	17	19	14	0.42	0.29	0.24	0.99	1.11	0.8	0.316667	0.966667	1.61005	8.49461e-05	0.000318157
100519523	ENSSSCG00000016579	47	33	33	161	126	126	2.81	1.93	1.97	9.42	7.36	7.23	2.23667	8.00333	1.83925	5.19919e-21	7.12076e-20
100519542	ENSSSCG00000007678	2	6	4	95	107	113	0.12	0.35	0.24	5.56	6.25	6.48	0.236667	6.09667	4.68709	1.1422e-58	4.24143e-57
100519582	0	15	18	17	66	57	49	0.9	1.05	1.01	3.86	3.33	2.81	0.986667	3.33333	1.75633	1.51915e-12	1.28021e-11
100519616	ENSSSCG00000040719	2	4	1	9	11	15	0.12	0.23	0.06	0.53	0.64	0.86	0.136667	0.676667	2.30778	4.06653e-05	0.000160574
100519672	ENSSSCG00000032094	7	5	6	245	209	169	0.42	0.29	0.36	14.33	12.22	9.69	0.356667	12.08	5.0819	1.92544e-76	9.79721e-75
100519680	ENSSSCG00000010892	9	5	7	16	19	22	0.54	0.29	0.42	0.94	1.11	1.26	0.416667	1.10333	1.4049	0.000213571	0.000748801
100519705	ENSSSCG00000014213	3	1	1	7	14	8	0.18	0.06	0.06	0.41	0.82	0.46	0.1	0.563333	2.49399	0.000114727	0.000422222
100519746	ENSSSCG00000016857	1980	1685	1927	8123	7280	6202	118.39	98.36	115.05	475.05	425.49	355.73	110.6	418.757	1.92076	6.63016e-67	2.85044e-65
100519789	ENSSSCG00000036724	413	368	389	2840	2916	2691	24.69	21.48	23.23	166.09	170.43	154.35	23.1333	163.623	2.82233	6.74603e-228	2.25978e-225
100519847	ENSSSCG00000003854	130	156	145	334	322	356	7.77	9.11	8.66	19.53	18.82	20.42	8.51333	19.59	1.20232	1.02527e-25	1.63707e-24
100519876	ENSSSCG00000023133	301	313	298	685	634	631	18	18.27	17.79	40.06	37.06	36.19	18.02	37.77	1.06764	1.60907e-30	3.00491e-29
100519926	ENSSSCG00000010376	2	0	0	47	46	32	0.12	0	0	2.75	2.69	1.84	0.04	2.42667	5.92283	2.29043e-27	3.88479e-26
100519931	ENSSSCG00000017041	2	3	2	44	46	37	0.12	0.18	0.12	2.57	2.69	2.12	0.14	2.46	4.13516	4.34579e-25	6.77749e-24
100519957	ENSSSCG00000000439	7	1	12	43	73	44	0.42	0.06	0.72	2.51	4.27	2.52	0.4	3.1	2.9542	4.46859e-14	4.22402e-13
100519976	ENSSSCG00000011695	70	83	80	892	799	738	4.19	4.85	4.78	52.17	46.7	42.33	4.60667	47.0667	3.35291	9.95649e-149	1.30155e-146
100519992	ENSSSCG00000040053	7	2	2	19	14	15	0.42	0.12	0.12	1.11	0.82	0.86	0.22	0.93	2.07973	5.81985e-06	2.57789e-05
100519994	ENSSSCG00000004703	0	0	2	4	3	8	0	0	0.12	0.23	0.18	0.46	0.04	0.29	2.85798	0.0039016	0.0106545
100520035	0	260	238	240	632	561	479	15.55	13.89	14.33	36.96	32.79	27.47	14.59	32.4067	1.15131	1.8151e-21	2.53342e-20
100520049	ENSSSCG00000017255	24	26	24	92	77	72	1.43	1.52	1.43	5.38	4.5	4.13	1.46	4.67	1.67745	3.09557e-15	3.15822e-14
100520053	ENSSSCG00000016002	2	8	4	67	54	40	0.12	0.47	0.24	3.92	3.16	2.29	0.276667	3.12333	3.49687	4.13247e-21	5.67915e-20
100520077	ENSSSCG00000002838	39	57	34	110	104	84	2.33	3.33	2.03	6.43	6.08	4.82	2.56333	5.77667	1.17222	1.17392e-08	7.24028e-08
100520131	ENSSSCG00000008606	244	286	254	842	872	819	14.59	16.7	15.17	49.24	50.97	46.98	15.4867	49.0633	1.66362	3.77359e-68	1.6715e-66
100520234	ENSSSCG00000029866	61	60	53	452	403	446	3.65	3.5	3.16	26.43	23.55	25.58	3.43667	25.1867	2.87358	6.41578e-104	4.79811e-102
100520320	0	40	36	44	123	117	66	2.39	2.1	2.63	7.19	6.84	3.79	2.37333	5.94	1.32355	9.99675e-08	5.64896e-07
100520428	ENSSSCG00000008175	460	470	466	1059	996	1069	27.5	27.44	27.82	61.93	58.21	61.32	27.5867	60.4867	1.13265	4.25466e-43	1.16345e-41
100520444	ENSSSCG00000014980	95	95	100	236	208	207	5.68	5.55	5.97	13.8	12.16	11.87	5.73333	12.61	1.13712	4.50809e-18	5.34161e-17
100520455	ENSSSCG00000011208	49	72	82	357	364	319	2.93	4.2	4.9	20.88	21.27	18.3	4.01	20.15	2.32911	1.77128e-52	5.76526e-51
100520467	ENSSSCG00000017046	135	133	136	388	357	279	8.07	7.76	8.12	22.69	20.87	16	7.98333	19.8533	1.31432	7.00813e-20	9.19868e-19
100520490	ENSSSCG00000000443	25	27	33	68	86	96	1.49	1.58	1.97	3.98	5.03	5.51	1.68	4.84	1.52655	8.83571e-13	7.60136e-12
100520560	ENSSSCG00000006780	4	6	7	70	88	50	0.24	0.35	0.42	4.09	5.14	2.87	0.336667	4.03333	3.58258	8.4191e-25	1.30667e-23
100520574	ENSSSCG00000022896	23	14	22	41	54	45	1.38	0.82	1.31	2.4	3.16	2.58	1.17	2.71333	1.21356	1.62744e-06	7.87943e-06
100520594	ENSSSCG00000028076	37	46	57	467	475	468	2.21	2.69	3.4	27.31	27.76	26.84	2.76667	27.3033	3.30286	2.97396e-126	3.06528e-124
100520600	ENSSSCG00000031819	47	41	39	109	117	111	2.81	2.39	2.33	6.37	6.84	6.37	2.51	6.52667	1.37866	3.62445e-16	3.92441e-15
100520620	ENSSSCG00000003811	130	153	131	337	345	296	7.77	8.93	7.82	19.71	20.16	16.98	8.17333	18.95	1.2132	1.3975e-22	2.02802e-21
100520650	ENSSSCG00000028274	13	21	12	51	40	48	0.78	1.23	0.72	2.98	2.34	2.75	0.91	2.69	1.56367	3.69186e-09	2.39457e-08
100520659	0	5	13	14	40	38	31	0.3	0.76	0.84	2.34	2.22	1.78	0.633333	2.11333	1.73848	1.36773e-08	8.381e-08
100520667	ENSSSCG00000008294	3299	3508	3398	24572	24499	23427	197.25	204.78	202.88	1437.03	1431.89	1343.72	201.637	1404.21	2.79993	2.54208e-305	1.63496e-302
100520808	ENSSSCG00000015671	0	1	1	6	5	3	0	0.06	0.06	0.35	0.29	0.17	0.04	0.27	2.75489	0.00550261	0.0145353
100520812	ENSSSCG00000016464	7	2	6	8	21	8	0.42	0.12	0.36	0.47	1.23	0.46	0.3	0.72	1.26303	0.0183104	0.0423189
100520836	ENSSSCG00000026890	2	2	2	8	7	6	0.12	0.12	0.12	0.47	0.41	0.34	0.12	0.406667	1.76081	0.00750573	0.0192541
100520905	0	21	11	10	37	39	27	1.26	0.64	0.6	2.16	2.28	1.55	0.833333	1.99667	1.26063	5.72524e-05	0.000219967
100520934	ENSSSCG00000009856	0	0	0	7	5	2	0	0	0	0.41	0.29	0.11	0.001	0.27	8.07682	0.000222353	0.000777388
100520965	ENSSSCG00000003604	45	44	48	167	175	173	2.69	2.57	2.87	9.77	10.23	9.92	2.71	9.97333	1.87978	2.17944e-35	4.68491e-34
100521039	ENSSSCG00000017393	85	100	86	217	185	207	5.08	5.84	5.13	12.69	10.81	11.87	5.35	11.79	1.13995	3.83994e-17	4.36959e-16
100521067	ENSSSCG00000013351	23	29	52	180	164	162	1.38	1.69	3.1	10.53	9.59	9.29	2.05667	9.80333	2.25296	8.83402e-28	1.51593e-26
100521094	ENSSSCG00000003465	929	995	890	2159	2277	1951	55.55	58.08	53.14	126.26	133.08	111.9	55.59	123.747	1.15449	1.59101e-39	3.87018e-38
100521167	ENSSSCG00000016521	0	0	1	1	7	2	0	0	0.06	0.06	0.41	0.11	0.02	0.193333	3.27302	0.0210334	0.0477814
100521477	ENSSSCG00000016009	1	3	4	68	60	41	0.06	0.18	0.24	3.98	3.51	2.35	0.16	3.28	4.35755	8.02313e-27	1.33406e-25
100521520	ENSSSCG00000009764	51	39	62	122	136	101	3.05	2.28	3.7	7.13	7.95	5.79	3.01	6.95667	1.20863	7.22586e-10	4.97153e-09
100521528	ENSSSCG00000017052	958	871	1013	2544	2434	2420	57.28	50.85	60.48	148.78	142.26	138.81	56.2033	143.283	1.35014	1.17906e-56	4.17579e-55
100521576	ENSSSCG00000017261	23	32	15	54	56	50	1.38	1.87	0.9	3.16	3.27	2.87	1.38333	3.1	1.16412	1.35314e-06	6.62117e-06
100521638	ENSSSCG00000031970	60	59	64	144	160	147	3.59	3.44	3.82	8.42	9.35	8.43	3.61667	8.73333	1.27187	1.13773e-17	1.32562e-16
100521649	0	0	1	1	5	3	4	0	0.06	0.06	0.29	0.18	0.23	0.04	0.233333	2.54432	0.0151336	0.0358423
100521735	ENSSSCG00000008973	36	27	38	177	146	163	2.15	1.58	2.27	10.35	8.53	9.35	2	9.41	2.23419	4.39975e-36	9.65123e-35
100521759	ENSSSCG00000007084	9	15	11	24	37	28	0.54	0.88	0.66	1.4	2.16	1.61	0.693333	1.72333	1.31358	2.94847e-05	0.000118491
100521786	ENSSSCG00000008586	3	5	2	12	10	10	0.18	0.29	0.12	0.7	0.58	0.57	0.196667	0.616667	1.64874	0.00148531	0.00443496
100521795	ENSSSCG00000002929	0	0	0	4	2	2	0	0	0	0.23	0.12	0.11	0.001	0.153333	7.26053	0.00905348	0.0227984
100521829	ENSSSCG00000004511	0	4	12	13	14	17	0	0.23	0.72	0.76	0.82	0.98	0.316667	0.853333	1.43014	0.00475684	0.0127454
100521858	ENSSSCG00000010840	35	26	34	98	99	82	2.09	1.52	2.03	5.73	5.79	4.7	1.88	5.40667	1.52401	9.42277e-15	9.39298e-14
100521933	0	0	1	2	9	3	6	0	0.06	0.12	0.53	0.18	0.34	0.06	0.35	2.54432	0.0027124	0.00767693
100522001	ENSSSCG00000031794	6	5	1	11	10	9	0.36	0.29	0.06	0.64	0.58	0.52	0.236667	0.58	1.2932	0.0116987	0.0285525
100522021	ENSSSCG00000008832	5.13	5	4.01	40	30.67	23.99	0.31	0.29	0.24	2.34	1.79	1.38	0.28	1.83667	2.71359	1.87927e-12	1.57134e-11
100522040	ENSSSCG00000016085	19	17	13	36	25	45	1.14	0.99	0.78	2.11	1.46	2.58	0.97	2.05	1.07957	0.000299664	0.00102604
100522048	0	0	1	1	6.74	8	7	0	0.06	0.06	0.39	0.47	0.4	0.04	0.42	3.39232	5.72514e-05	0.000219967
100522074	ENSSSCG00000031267	10	3	11	31	25	26	0.6	0.18	0.66	1.81	1.46	1.49	0.48	1.58667	1.72489	4.93177e-07	2.55059e-06
100522076	ENSSSCG00000032123	9	15	8	32	25	16	0.54	0.88	0.48	1.87	1.46	0.92	0.633333	1.41667	1.16146	0.00135439	0.00407507
100522144	ENSSSCG00000024818	6	6	6	21	19	13	0.36	0.35	0.36	1.23	1.11	0.75	0.356667	1.03	1.53	0.000123184	0.000450401
100522166	ENSSSCG00000035189	2	4	5	15	14	10	0.12	0.23	0.3	0.88	0.82	0.57	0.216667	0.756667	1.80418	0.000206544	0.000726223
100522293	ENSSSCG00000012278	4	4	3	7	14	14	0.24	0.23	0.18	0.41	0.82	0.8	0.216667	0.676667	1.64297	0.00119155	0.00363133
100522455	ENSSSCG00000035073	13.22	16.56	15.17	31.45	29.83	39.14	0.79	0.97	0.91	1.84	1.74	2.24	0.89	1.94	1.12418	4.9996e-05	0.000194175
100522538	ENSSSCG00000013043	49	61	52	93	107	145	2.93	3.56	3.1	5.44	6.25	8.32	3.19667	6.67	1.06112	7.44788e-08	4.27084e-07
100522554	ENSSSCG00000033526	28	24	15	55	52	69	1.67	1.4	0.9	3.22	3.04	3.96	1.32333	3.40667	1.36418	1.74863e-08	1.063e-07
100522624	0	0	0	1	3	4	4	0	0	0.06	0.18	0.23	0.23	0.02	0.213333	3.41504	0.00739897	0.0190227
100522648	ENSSSCG00000015953	3	3	5	9	18	9	0.18	0.18	0.3	0.53	1.05	0.52	0.22	0.7	1.66985	0.00116404	0.00356031
100522651	ENSSSCG00000016992	8	3	15	24	23	27	0.48	0.18	0.9	1.4	1.34	1.55	0.52	1.43	1.45943	4.4547e-05	0.000174743
100522685	ENSSSCG00000003965	2.01	4.03	4.06	12.22	10	6.03	0.12	0.24	0.24	0.71	0.58	0.35	0.2	0.546667	1.45066	0.00817609	0.0208242
100522732	ENSSSCG00000008312	68	69	64	182	162	159	4.07	4.03	3.82	10.64	9.47	9.12	3.97333	9.74333	1.29407	4.38624e-19	5.49699e-18
100522743	ENSSSCG00000002555	12	5	7	17	16	25	0.72	0.29	0.42	0.99	0.94	1.43	0.476667	1.12	1.23245	0.00125238	0.00380229
100522757	ENSSSCG00000009410	6	9	3	40	43	47	0.36	0.53	0.18	2.34	2.51	2.7	0.356667	2.51667	2.81887	1.62837e-18	1.98353e-17
100522769	ENSSSCG00000031648	73	84	85	173	173	224	4.36	4.9	5.07	10.12	10.11	12.85	4.77667	11.0267	1.20692	3.36398e-15	3.42338e-14
100522808	ENSSSCG00000002926	456	469	511	974	1047	1012	27.26	27.38	30.51	56.96	61.19	58.05	28.3833	58.7333	1.04914	1.0235e-33	2.10177e-32
100522830	ENSSSCG00000036503	7	5	9	38	61	34	0.42	0.29	0.54	2.22	3.57	1.95	0.416667	2.58	2.63041	3.59765e-13	3.19066e-12
100522832	ENSSSCG00000011888	16	14	18	83	99	76	0.96	0.82	1.07	4.85	5.79	4.36	0.95	5	2.39593	1.78165e-24	2.72311e-23
100522868	ENSSSCG00000002788	3	4	1	5	7	11	0.18	0.23	0.06	0.29	0.41	0.63	0.156667	0.443333	1.50069	0.0157309	0.0370603
100522875	ENSSSCG00000003694	1561	1673	1594	3576	3823	3968	93.33	97.66	95.17	209.13	223.44	227.6	95.3867	220.057	1.20602	3.46157e-57	1.24516e-55
100522876	ENSSSCG00000003760	45	37	35	266	220	149	2.69	2.16	2.09	15.56	12.86	8.55	2.31333	12.3233	2.41335	1.21535e-25	1.93289e-24
100522903	ENSSSCG00000015876	6	5	4	15	21	15	0.36	0.29	0.24	0.88	1.23	0.86	0.296667	0.99	1.73859	3.17536e-05	0.000127196
100522981	ENSSSCG00000013734	16	22	23	54	62	63	0.96	1.28	1.37	3.16	3.62	3.61	1.20333	3.46333	1.52512	2.84766e-11	2.19289e-10
100522986	ENSSSCG00000023050	285	298	328	660	692	629	17.04	17.4	19.58	38.6	40.45	36.08	18.0067	38.3767	1.0917	6.61792e-29	1.1745e-27
100523029	ENSSSCG00000015954	47	41	53	123	155	150	2.81	2.39	3.16	7.19	9.06	8.6	2.78667	8.28333	1.57167	9.75946e-20	1.27063e-18
100523099	ENSSSCG00000017053	5	1	7	48	53	58	0.3	0.06	0.42	2.81	3.1	3.33	0.26	3.08	3.56635	4.33627e-27	7.28557e-26
100523176	ENSSSCG00000008111	70	87	74	185	191	195	4.19	5.08	4.42	10.82	11.16	11.18	4.56333	11.0533	1.27632	4.95888e-21	6.79743e-20
100523255	ENSSSCG00000003821	0	0	0	3	2	2	0	0	0	0.18	0.12	0.11	0.001	0.136667	7.09452	0.0170528	0.0397841
100523257	ENSSSCG00000001068	0	0	0	5	4	4	0	0	0	0.29	0.23	0.23	0.001	0.25	7.96578	0.000313595	0.00106964
100523342	ENSSSCG00000016715	30	38	28	131	112	127	1.79	2.22	1.67	7.66	6.55	7.28	1.89333	7.16333	1.9197	3.64573e-26	5.92716e-25
100523367	ENSSSCG00000008230	10	25	16	65	67	52	0.6	1.46	0.96	3.8	3.92	2.98	1.00667	3.56667	1.82499	4.42941e-12	3.60245e-11
100523496	0	381	361	359	793	921	786	22.78	21.07	21.43	46.38	53.83	45.08	21.76	48.43	1.15422	2.41e-31	4.59128e-30
100523551	ENSSSCG00000000519	24	25	31	77	89	70	1.43	1.46	1.85	4.5	5.2	4.02	1.58	4.57333	1.53332	3.95342e-13	3.48503e-12
100523560	ENSSSCG00000014598	16	10	16	34	30	30	0.96	0.58	0.96	1.99	1.75	1.72	0.833333	1.82	1.12697	0.00011274	0.00041529
100523587	ENSSSCG00000029949	1208	1258	1156	3535	4004	4055	72.23	73.44	69.02	206.74	234.02	232.59	71.5633	224.45	1.6491	7.79099e-90	4.9126e-88
100523665	ENSSSCG00000008557	2593	2920	2757	5048	5798	6272	155.04	170.46	164.61	295.22	338.87	359.75	163.37	331.28	1.01991	6.95695e-31	1.30985e-29
100523675	ENSSSCG00000003201	1156	1317	1371	3661	4086	3892	69.12	76.88	81.86	214.1	238.81	223.24	75.9533	225.383	1.5692	3.04686e-73	1.47562e-71
100523696	ENSSSCG00000011643	2525	2577	2539	5450	5674	5233	150.97	150.44	151.59	318.73	331.63	300.15	151	316.837	1.06919	3.13595e-47	9.38975e-46
100523707	ENSSSCG00000016717	88	69	82	369	333	257	5.26	4.03	4.9	21.58	19.46	14.74	4.73	18.5933	1.97487	6.36424e-32	1.2329e-30
100523730	ENSSSCG00000008392	0	1	2	2	8	4	0	0.06	0.12	0.12	0.47	0.23	0.06	0.273333	2.18763	0.0199285	0.045587
100523915	ENSSSCG00000015396	397	353	459	2055	1610	1232	23.74	20.61	27.4	120.18	94.1	70.66	23.9167	94.98	1.98961	8.6512e-35	1.8231e-33
100523919	ENSSSCG00000037202	3	10	2	17	12	14	0.18	0.58	0.12	0.99	0.7	0.8	0.293333	0.83	1.50057	0.00105877	0.00326757
100523990	ENSSSCG00000017131	11	13	16	25	45	29	0.66	0.76	0.96	1.46	2.63	1.66	0.793333	1.91667	1.2726	8.98225e-05	0.000335717
100524106	ENSSSCG00000017890	3	7	2	22	13	25	0.18	0.41	0.12	1.29	0.76	1.43	0.236667	1.16	2.2932	4.42381e-07	2.3027e-06
100524113	ENSSSCG00000046102	2	2	1	11	8	17	0.12	0.12	0.06	0.64	0.47	0.98	0.1	0.696667	2.80047	4.1701e-06	1.89624e-05
100524160	ENSSSCG00000032723	506	493	530	1286	1045	1022	30.25	28.78	31.64	75.21	61.08	58.62	30.2233	64.97	1.10411	4.01588e-26	6.50921e-25
100524166	ENSSSCG00000010968	357	356	354	902	981	930	21.35	20.78	21.14	52.75	57.34	53.34	21.09	54.4767	1.36908	3.77714e-55	1.30048e-53
100524216	ENSSSCG00000038618	50	56	45	179	175	158	2.99	3.27	2.69	10.47	10.23	9.06	2.98333	9.92	1.73341	7.67039e-29	1.35679e-27
100524227	ENSSSCG00000016535	16128	15174	14841	46919	43950	38520	964.31	885.8	886.09	2743.93	2568.74	2209.42	912.067	2507.36	1.45896	3.70259e-58	1.35613e-56
100524344	ENSSSCG00000015825	3497	3654	3377	7764	8129	7579	209.09	213.31	201.62	454.06	475.11	434.71	208.007	454.627	1.12805	5.8391e-53	1.91998e-51
100524359	0	6	4	2	7	9	13	0.36	0.23	0.12	0.41	0.53	0.75	0.236667	0.563333	1.25113	0.0175221	0.0407453
100524386	ENSSSCG00000014933	4	4	5	41	36	21	0.24	0.23	0.3	2.4	2.1	1.2	0.256667	1.9	2.88803	3.51584e-12	2.88424e-11
100524399	ENSSSCG00000032365	0	1	3	5	5	13	0	0.06	0.18	0.29	0.29	0.75	0.08	0.443333	2.47032	0.00118409	0.00361133
100524404	ENSSSCG00000016873	28	29	33	111	117	102	1.67	1.69	1.97	6.49	6.84	5.85	1.77667	6.39333	1.8474	2.36097e-23	3.48276e-22
100524415	ENSSSCG00000012110	5	5	5	29	17	20	0.3	0.29	0.3	1.7	0.99	1.15	0.296667	1.28	2.10923	2.88562e-07	1.53979e-06
100524417	ENSSSCG00000004980	66	81	62	794	665	636	3.95	4.73	3.7	46.43	38.87	36.48	4.12667	40.5933	3.29819	2.6751e-121	2.53017e-119
100524418	0	4	1	3	16	25	17	0.24	0.06	0.18	0.94	1.46	0.98	0.16	1.12667	2.81592	3.75503e-09	2.43358e-08
100524497	ENSSSCG00000002782	8	8	17	30	33	34	0.48	0.47	1.01	1.75	1.93	1.95	0.653333	1.87667	1.52228	6.68847e-07	3.39577e-06
100524513	ENSSSCG00000014875	49	62	51	133	119	105	2.93	3.62	3.04	7.78	6.96	6.02	3.19667	6.92	1.1142	1.228e-10	9.06153e-10
100524517	ENSSSCG00000038188	0	0	0	8	4.43	3.57	0	0	0	0.47	0.26	0.2	0.001	0.31	8.27612	5.84612e-05	0.000224343
100524518	ENSSSCG00000010974	2	1	5	63	64	50	0.12	0.06	0.3	3.68	3.74	2.87	0.16	3.43	4.42206	2.05743e-33	4.17695e-32
100524521	ENSSSCG00000036089	2	1	3	18	8	6	0.12	0.06	0.18	1.05	0.47	0.34	0.12	0.62	2.36923	0.000284514	0.000977918
100524545	ENSSSCG00000005785	660	703	700	2094	1991	1880	39.46	41.04	41.79	122.46	116.37	107.83	40.7633	115.553	1.50321	3.37061e-73	1.62751e-71
100524586	ENSSSCG00000011714	52	37	44	145	138	132	3.11	2.16	2.63	8.48	8.07	7.57	2.63333	8.04	1.61031	8.08253e-22	1.13799e-20
100524587	ENSSSCG00000012034	0	1	0	18	26	8	0	0.06	0	1.05	1.52	0.46	0.02	1.01	5.65821	1.71689e-10	1.25083e-09
100524621	ENSSSCG00000000029	14	20	17	56	66	43	0.84	1.17	1.01	3.28	3.86	2.47	1.00667	3.20333	1.66999	2.89193e-10	2.05749e-09
100524656	ENSSSCG00000016600	6	16	23	400	396	323	0.36	0.93	1.37	23.39	23.14	18.53	0.886667	21.6867	4.61227	5.38475e-110	4.48608e-108
100524661	ENSSSCG00000005110	143	94	124	465	384	362.99	8.55	5.49	7.4	27.19	22.44	20.82	7.14667	23.4833	1.71629	3.75813e-28	6.51153e-27
100524727	0	5	0	0	20	18	18	0.3	0	0	1.17	1.05	1.03	0.1	1.08333	3.43741	7.02312e-11	5.28427e-10
100524854	ENSSSCG00000037898	411	406	473	1020	905	904	24.57	23.7	28.24	59.65	52.89	51.85	25.5033	54.7967	1.1034	4.6093e-29	8.22563e-28
100524882	ENSSSCG00000009114	0	2	5	18	10	14	0	0.12	0.3	1.05	0.58	0.8	0.14	0.81	2.5325	2.85567e-06	1.32821e-05
100524964	0	36	23	34	70	72	72	2.15	1.34	2.03	4.09	4.21	4.13	1.84	4.14333	1.17109	9.90501e-09	6.16342e-08
100524987	ENSSSCG00000026962	380	380	312	1353	1499	1570	22.72	22.18	18.63	79.13	87.61	90.05	21.1767	85.5967	2.01508	5.22195e-98	3.60359e-96
100525008	ENSSSCG00000011768	12	16	12	35	31	21	0.72	0.93	0.72	2.05	1.81	1.2	0.79	1.68667	1.09425	0.000435327	0.00144441
100525049	ENSSSCG00000002864	0	0	0	3	2	4	0	0	0	0.18	0.12	0.23	0.001	0.176667	7.46489	0.00458141	0.0123102
100525059	ENSSSCG00000009045	0	1	0	7	5	3	0	0.06	0	0.41	0.29	0.17	0.02	0.29	3.85798	0.000812827	0.00257222
100525146	ENSSSCG00000012780	6	2	6	7	13	12	0.36	0.12	0.36	0.41	0.76	0.69	0.28	0.62	1.14684	0.0182617	0.0422307
100525324	ENSSSCG00000012787	14	17	12	259	257	243	0.84	0.99	0.72	15.15	15.02	13.94	0.85	14.7033	4.11254	1.34679e-110	1.13974e-108
100525342	ENSSSCG00000033383	4	4	2	9	9.95	23	0.24	0.23	0.12	0.53	0.58	1.32	0.196667	0.81	2.04217	0.000243637	0.000846283
100525364	ENSSSCG00000010209	53	44	61	219	219	205	3.17	2.57	3.64	12.81	12.8	11.76	3.12667	12.4567	1.99422	9.64327e-41	2.46509e-39
100525414	ENSSSCG00000009111	110	132	92	1479	1360	1105	6.58	7.71	5.49	86.5	79.49	63.38	6.59333	76.4567	3.53556	3.77556e-134	4.27516e-132
100525442	0	0	7.55	0	42.04	59.89	47.39	0	0.44	0	2.46	3.5	2.72	0.146667	2.89333	4.30212	9.71149e-25	1.5029e-23
100525457	0	4	7	3	10	10	14	0.24	0.41	0.18	0.58	0.58	0.8	0.276667	0.653333	1.23967	0.00851628	0.0215677
100525519	ENSSSCG00000000873	0	0	2	4	9	7	0	0	0.12	0.23	0.53	0.4	0.04	0.386667	3.27302	0.00024062	0.000837067
100525532	ENSSSCG00000009526	594	596	555	2689	2751	2534	35.52	34.79	33.14	157.26	160.79	145.34	34.4833	154.463	2.16329	2.81247e-151	3.86511e-149
100525585	ENSSSCG00000033641	11	5	7	120	133	125	0.66	0.29	0.42	7.02	7.77	7.17	0.456667	7.32	4.00263	1.29565e-61	5.09359e-60
100525601	ENSSSCG00000015589	106	99	130	268	262	251	6.34	5.78	7.76	15.67	15.31	14.4	6.62667	15.1267	1.19074	1.7389e-19	2.23321e-18
100525607	ENSSSCG00000017548	5	4	5	11	11	12	0.3	0.23	0.3	0.64	0.64	0.69	0.276667	0.656667	1.24701	0.00756963	0.0194087
100525717	ENSSSCG00000011582	248	266	184	658	664	702	14.83	15.53	10.99	38.48	38.81	40.27	13.7833	39.1867	1.50744	2.33613e-38	5.46763e-37
100525792	ENSSSCG00000021902	50	52	201	258	219	169	2.99	3.04	12	15.09	12.8	9.69	6.01	12.5267	1.05957	0.00823701	0.0209528
100525810	ENSSSCG00000007853	85	103	71	221	262	247	5.08	6.01	4.24	12.92	15.31	14.17	5.11	14.1333	1.46771	5.8001e-24	8.73218e-23
100525814	ENSSSCG00000008446	19	13	12	41	33	44	1.14	0.76	0.72	2.4	1.93	2.52	0.873333	2.28333	1.38654	5.57097e-07	2.85819e-06
100525866	ENSSSCG00000008259	11	15	25	53	44	47	0.66	0.88	1.49	3.1	2.57	2.7	1.01	2.79	1.46591	3.70267e-08	2.17998e-07
100525933	ENSSSCG00000008927	2	0	3	10	6	9	0.12	0	0.18	0.58	0.35	0.52	0.1	0.483333	2.27302	0.000570337	0.00185336
100525971	ENSSSCG00000012286	4	5	11	21	14	14	0.24	0.29	0.66	1.23	0.82	0.8	0.396667	0.95	1.26	0.00209763	0.00608257
100526005	ENSSSCG00000015212	5	2	7	8	18	9	0.3	0.12	0.42	0.47	1.05	0.52	0.28	0.68	1.28011	0.0113987	0.0279688
100526026	ENSSSCG00000012238	0	1	0	11	7	7	0	0.06	0	0.64	0.41	0.4	0.02	0.483333	4.59495	1.91525e-06	9.14622e-06
100526031	ENSSSCG00000012971	3848	4280	3991	8659	9078	9017	230.08	249.85	238.28	506.4	530.58	517.19	239.403	518.057	1.11367	2.08693e-53	6.93301e-52
100526114	ENSSSCG00000003705	47	39	45	172	154	137	2.81	2.28	2.69	10.06	9	7.86	2.59333	8.97333	1.79084	3.26991e-25	5.12444e-24
100526254	ENSSSCG00000016941	1	2	1	8	4	5	0.06	0.12	0.06	0.47	0.23	0.29	0.08	0.33	2.04439	0.00960001	0.0239985
100529254	ENSSSCG00000014364	238	234	283	484	573	520	14.23	13.66	16.9	28.31	33.49	29.83	14.93	30.5433	1.03264	5.76876e-20	7.5905e-19
100568454	ENSSSCG00000023814	8	9	4	19	11	15	0.48	0.53	0.24	1.11	0.64	0.86	0.416667	0.87	1.06212	0.00845005	0.0214168
100620160	ENSSSCG00000011698	207	205	171	501	467	424	12.38	11.97	10.21	29.3	27.29	24.32	11.52	26.97	1.22721	8.56544e-26	1.37039e-24
100620188	ENSSSCG00000030018	29	33	23	84	68	57	1.73	1.93	1.37	4.91	3.97	3.27	1.67667	4.05	1.27233	2.96558e-08	1.7641e-07
100620211	ENSSSCG00000035222	2	4	1	12	15	11	0.12	0.23	0.06	0.7	0.88	0.63	0.136667	0.736667	2.43035	8.46208e-06	3.66151e-05
100620237	ENSSSCG00000012561	15	9	22	80	64	64	0.9	0.53	1.31	4.68	3.74	3.67	0.913333	4.03	2.14157	1.02461e-16	1.14094e-15
100620243	ENSSSCG00000021562	24	20	23	203	196	186	1.43	1.17	1.37	11.87	11.46	10.67	1.32333	11.3333	3.09832	4.17392e-69	1.87465e-67
100620258	ENSSSCG00000023909	40	40	31	84	80	77	2.39	2.34	1.85	4.91	4.68	4.42	2.19333	4.67	1.0903	5.46766e-09	3.48867e-08
100620275	ENSSSCG00000008625	2	3	4	46	57	38	0.12	0.18	0.24	2.69	3.33	2.18	0.18	2.73333	3.92459	5.14207e-24	7.74877e-23
100620289	ENSSSCG00000025651	13	12	15	31	30	26	0.78	0.7	0.9	1.81	1.75	1.49	0.793333	1.68333	1.08532	0.000285325	0.000980496
100620399	ENSSSCG00000021284	7	5	6	54	57	47	0.42	0.29	0.36	3.16	3.33	2.7	0.356667	3.06333	3.10245	6.36039e-24	9.5489e-23
100620416	ENSSSCG00000027745	41	45	41	105	111	93	2.45	2.63	2.45	6.14	6.49	5.33	2.51	5.98667	1.25407	1.33803e-12	1.13352e-11
100620511	ENSSSCG00000011299	4	0	0	3	10	10	0.24	0	0	0.18	0.58	0.57	0.08	0.443333	2.47032	0.001549	0.00459696
100620543	ENSSSCG00000015379	3	6	4	18	23	20	0.18	0.35	0.24	1.05	1.34	1.15	0.256667	1.18	2.20082	1.16518e-07	6.4939e-07
100620580	0	3	2	3	9	11	8	0.18	0.12	0.18	0.53	0.64	0.46	0.16	0.543333	1.76377	0.00177342	0.00520914
100620754	ENSSSCG00000037954	3	2	1	6	13	5	0.18	0.12	0.06	0.35	0.76	0.29	0.12	0.466667	1.95936	0.00345771	0.00954939
100620756	0	696	756	674	2810	3040	3097	41.61	44.13	40.24	164.34	177.68	177.64	41.9933	173.22	2.04437	1.04726e-139	1.27568e-137
100620771	ENSSSCG00000021232	75	76	84	532	553	470	4.48	4.44	5.02	31.11	32.32	26.96	4.64667	30.13	2.69693	2.10818e-94	1.41239e-92
100620777	ENSSSCG00000030575	80	79	68	528	631	775	4.78	4.61	4.06	30.88	36.88	44.45	4.48333	37.4033	3.06052	6.87781e-86	4.09586e-84
100620961	ENSSSCG00000022089	0	1	2	7	2	7	0	0.06	0.12	0.41	0.12	0.4	0.06	0.31	2.36923	0.00721822	0.0186026
100620994	ENSSSCG00000039408	623	577	561	1612	1592	1654	37.25	33.68	33.49	94.27	93.05	94.87	34.8067	94.0633	1.43427	3.04912e-70	1.41287e-68
100621099	ENSSSCG00000030303	5	1	0	5	12	6	0.3	0.06	0	0.29	0.7	0.34	0.12	0.443333	1.88536	0.00665413	0.0172679
100621114	ENSSSCG00000001964	5	9	6	12	26	19	0.3	0.53	0.36	0.7	1.52	1.09	0.396667	1.10333	1.47587	0.000349579	0.00118135
100621128	ENSSSCG00000030485	14	28	13	70	65	62	0.84	1.63	0.78	4.09	3.8	3.56	1.08333	3.81667	1.81684	1.93907e-13	1.74571e-12
100621202	ENSSSCG00000029849	233	247	189	696	749	757	13.93	14.42	11.28	40.7	43.78	43.42	13.21	42.6333	1.69035	3.90173e-57	1.39724e-55
100621324	0	4	8	5	76	73	104	0.24	0.47	0.3	4.44	4.27	5.97	0.336667	4.89333	3.86142	1.77428e-36	3.94042e-35
100621352	ENSSSCG00000026594	0	0	0	4	3	0	0	0	0	0.23	0.18	0	0.001	0.136667	7.09452	0.0202837	0.0463137
100621401	0	1689	1841	1759	9342	10491	10159	100.99	107.47	105.02	546.34	613.17	582.7	104.493	580.737	2.47447	6.87521e-212	1.90597e-209
100621404	ENSSSCG00000005305	9	4	7	30	27	16	0.54	0.23	0.42	1.75	1.58	0.92	0.396667	1.41667	1.8365	2.69639e-06	1.25886e-05
100621421	0	21	20	21	55	58	47	1.26	1.17	1.25	3.22	3.39	2.7	1.22667	3.10333	1.33908	9.08677e-09	5.67623e-08
100621456	ENSSSCG00000026455	105	112	114	199	270	261	6.28	6.54	6.81	11.64	15.78	14.97	6.54333	14.13	1.11066	2.84526e-14	2.73618e-13
100621502	ENSSSCG00000012049	0	0	0	29	36	30	0	0	0	1.7	2.1	1.72	0.001	1.84	10.8455	9.39636e-26	1.50183e-24
100621683	ENSSSCG00000026587	8	12	14	48	41	57	0.48	0.7	0.84	2.81	2.4	3.27	0.673333	2.82667	2.06971	2.24605e-13	2.0153e-12
100621684	ENSSSCG00000010811	536	521	516	1170	1083	1256	32.05	30.41	30.81	68.42	63.3	72.04	31.09	67.92	1.12739	1.04333e-39	2.56508e-38
100621701	ENSSSCG00000029281	5.48	7.62	5	13.34	15.55	12.32	0.33	0.44	0.3	0.78	0.91	0.71	0.356667	0.8	1.16542	0.00573518	0.0150828
100621722	ENSSSCG00000011609	2984	3009	3006	29359	29613	30935	178.42	175.65	179.47	1716.98	1730.79	1774.36	177.847	1740.71	3.29097	0	0
100621791	ENSSSCG00000022256	0	1	1	15	18	13	0	0.06	0.06	0.88	1.05	0.75	0.04	0.893333	4.48113	5.81072e-11	4.38025e-10
100621844	ENSSSCG00000033235	15	22.02	18	81.94	73.79	58.47	0.9	1.29	1.07	4.79	4.31	3.35	1.08667	4.15	1.9332	1.92688e-15	1.99886e-14
100621938	ENSSSCG00000033546	9	13	4	18	20	27	0.54	0.76	0.24	1.05	1.17	1.55	0.513333	1.25667	1.29163	0.00046038	0.00151942
100622006	ENSSSCG00000027935	231	229	223	490	524	418	13.81	13.37	13.31	28.66	30.63	23.98	13.4967	27.7567	1.04023	2.30426e-19	2.94751e-18
100622122	0	0	0	0	5	3	2	0	0	0	0.29	0.18	0.11	0.001	0.193333	7.59495	0.00248117	0.00707227
100622193	ENSSSCG00000037376	558	526	535	1468	1433	1429	33.36	30.71	31.94	85.85	83.75	81.96	32.0033	83.8533	1.38965	4.23445e-67	1.84015e-65
100622214	ENSSSCG00000027114	39	58	29	93	128	147	2.33	3.39	1.73	5.44	7.48	8.43	2.48333	7.11667	1.51892	1.12955e-10	8.36192e-10
100622228	ENSSSCG00000030460	319	338	318	826	815	668	19.07	19.73	18.99	48.31	47.63	38.31	19.2633	44.75	1.21603	6.20693e-30	1.13669e-28
100622319	ENSSSCG00000024514	0	0	0	6	8	6	0	0	0	0.35	0.47	0.34	0.001	0.386667	8.59495	3.27387e-06	1.50746e-05
100622420	ENSSSCG00000038958	28	26	20	87	90	66	1.67	1.52	1.19	5.09	5.26	3.79	1.46	4.71333	1.69078	5.14846e-14	4.84389e-13
100622424	0	1	4	4	17	16	28	0.06	0.23	0.24	0.99	0.94	1.61	0.176667	1.18	2.73969	1.13816e-08	7.03865e-08
100622450	ENSSSCG00000023031	0	0	0	5	3	3	0	0	0	0.29	0.18	0.17	0.001	0.213333	7.73697	0.00121034	0.0036858
100622492	ENSSSCG00000046475	1	2	1	25	39	28	0.06	0.12	0.06	1.46	2.28	1.61	0.08	1.78333	4.47843	1.48742e-18	1.81596e-17
100622627	ENSSSCG00000011217	1	0	2	6	9	7	0.06	0	0.12	0.35	0.53	0.4	0.06	0.426667	2.83007	0.000253964	0.000879872
100622637	ENSSSCG00000026383	1026	1071	1094	3240	3057	2797	61.35	62.52	65.32	189.48	178.67	160.43	63.0633	176.193	1.48229	4.86445e-67	2.10257e-65
100622712	ENSSSCG00000030515	13.13	17.69	16.07	25.64	34.59	39.06	0.79	1.03	0.96	1.5	2.02	2.24	0.926667	1.92	1.05098	0.000209713	0.00073656
100622782	ENSSSCG00000029324	3	0	0	8	8	1	0.18	0	0	0.47	0.47	0.06	0.06	0.333333	2.47393	0.0109187	0.0269266
100622890	ENSSSCG00000020976	4456	4528	4540	9005	10599	10814	266.43	264.33	271.06	526.63	619.48	620.27	267.273	588.793	1.13945	5.0541e-43	1.37504e-41
100622921	ENSSSCG00000021821	4509	4881	4631	9524	9888	10106	269.6	284.94	276.5	556.99	577.92	579.66	277.013	571.523	1.04486	6.19737e-50	1.92742e-48
100622923	ENSSSCG00000023434	103.53	103.49	115.54	688.75	875.21	740.25	6.19	6.04	6.9	40.28	51.15	42.46	6.37667	44.63	2.80714	2.49316e-105	1.91806e-103
100623023	ENSSSCG00000001485	5	5	4	19	17	11	0.3	0.29	0.24	1.11	0.99	0.63	0.276667	0.91	1.71772	9.09296e-05	0.000339461
100623028	ENSSSCG00000035952	1793	1995	2061	4386	4834	4317	107.21	116.46	123.05	256.5	282.53	247.61	115.573	262.213	1.18193	3.73274e-44	1.03302e-42
100623239	ENSSSCG00000027565	3	6	2	11	13	6	0.18	0.35	0.12	0.64	0.76	0.34	0.216667	0.58	1.42058	0.00819679	0.0208703
100623240	ENSSSCG00000032167	1	3.45	5	69.96	62.11	39.61	0.06	0.2	0.3	4.09	3.63	2.27	0.186667	3.33	4.15699	5.91964e-24	8.8955e-23
100623290	ENSSSCG00000027617	2	0	5	37	33	17	0.12	0	0.3	2.16	1.93	0.98	0.14	1.69	3.59352	3.52135e-12	2.88729e-11
100623423	ENSSSCG00000031244	2	2	1	9	5	7	0.12	0.12	0.06	0.53	0.29	0.4	0.1	0.406667	2.02385	0.00353726	0.00974566
100623440	ENSSSCG00000039199	13	13	16	33	44	33	0.78	0.76	0.96	1.93	2.57	1.89	0.833333	2.13	1.35389	2.00254e-06	9.53475e-06
100623494	ENSSSCG00000016487	17	13	11	40	31	23	1.02	0.76	0.66	2.34	1.81	1.32	0.813333	1.82333	1.16466	0.000257907	0.000892765
100623524	ENSSSCG00000029874	270	287	261	580	566	572	16.14	16.75	15.58	33.92	33.08	32.81	16.1567	33.27	1.04209	6.80506e-29	1.20638e-27
100623646	ENSSSCG00000026958	0	0	0	3	3	8	0	0	0	0.18	0.18	0.46	0.001	0.273333	8.09452	0.000241486	0.000839716
100623682	ENSSSCG00000039661	7	6	4	14	11	12	0.42	0.35	0.24	0.82	0.64	0.69	0.336667	0.716667	1.08998	0.0126695	0.0306152
100623824	ENSSSCG00000033919	28.07	36.98	31	460	413.74	390.01	1.68	2.16	1.85	26.9	24.18	22.37	1.89667	24.4833	3.69026	7.10734e-121	6.68298e-119
100623833	0	45	52	44	518	486	382	2.69	3.04	2.63	30.29	28.41	21.91	2.78667	26.87	3.26938	7.69803e-85	4.50097e-83
100623848	ENSSSCG00000029558	3	3	4	33	24	30	0.18	0.18	0.24	1.93	1.4	1.72	0.2	1.68333	3.07325	3.42208e-14	3.26549e-13
100623862	0	4	2	3	14	9	8	0.24	0.12	0.18	0.82	0.53	0.46	0.18	0.603333	1.74496	0.00132287	0.00398996
100623863	ENSSSCG00000035366	151	152	196	397	374	323	9.03	8.87	11.7	23.22	21.86	18.53	9.86667	21.2033	1.10366	5.67995e-16	6.08447e-15
100623867	ENSSSCG00000008070	25	29	28	72	49	55	1.49	1.69	1.67	4.21	2.86	3.15	1.61667	3.40667	1.07534	3.5984e-06	1.65031e-05
100623908	ENSSSCG00000010969	220	226	258	588	589	658	13.15	13.19	15.4	34.39	34.43	37.74	13.9133	35.52	1.35216	4.65742e-39	1.11771e-37
100623921	ENSSSCG00000032827	3	2	1	23	14	13	0.18	0.12	0.06	1.35	0.82	0.75	0.12	0.973333	3.0199	2.21628e-08	1.33466e-07
100623936	ENSSSCG00000005967	17	7	12	42	33	29	1.02	0.41	0.72	2.46	1.93	1.66	0.716667	2.01667	1.4926	2.28675e-06	1.07953e-05
100623937	ENSSSCG00000006810	3	3	4	10	7	10	0.18	0.18	0.24	0.58	0.41	0.57	0.2	0.52	1.37851	0.0102802	0.0255164
100623939	0	2	3	4	11	16	10	0.12	0.18	0.24	0.64	0.94	0.57	0.18	0.716667	1.99331	0.000102381	0.000379217
100623940	0	2	6	3	6	14	12	0.12	0.35	0.18	0.35	0.82	0.69	0.216667	0.62	1.51679	0.00437565	0.0118285
100624014	0	0	0	1	2	2	8	0	0	0.06	0.12	0.12	0.46	0.02	0.233333	3.54432	0.00718539	0.0185239
100624034	ENSSSCG00000022611	18	21	30	75	55	43	1.08	1.23	1.79	4.39	3.21	2.47	1.36667	3.35667	1.29637	2.58427e-06	1.21003e-05
100624056	0	28	24	26	139	119	136	1.67	1.4	1.55	8.13	6.96	7.8	1.54	7.63	2.30875	1.66488e-35	3.60292e-34
100624115	0	15	18	30	125	99	89	0.9	1.05	1.79	7.31	5.79	5.1	1.24667	6.06667	2.28283	7.39351e-21	1.00406e-19
100624134	0	9	7	1	20	17	10	0.54	0.41	0.06	1.17	0.99	0.57	0.336667	0.91	1.43455	0.00177244	0.0052072
100624152	ENSSSCG00000027890	8	13	5	36	48	42	0.48	0.76	0.3	2.11	2.81	2.41	0.513333	2.44333	2.25088	2.77818e-13	2.48306e-12
100624256	0	0	0	0	6	8	7	0	0	0	0.35	0.47	0.4	0.001	0.406667	8.6677	1.68954e-06	8.15311e-06
100624264	ENSSSCG00000015556	103	109	381	367	318	866	6.16	6.36	22.75	21.46	18.59	49.67	11.7567	29.9067	1.34699	0.00194884	0.00568081
100624449	ENSSSCG00000020736	15	21	15	172	156	161	0.9	1.23	0.9	10.06	9.12	9.23	1.01	9.47	3.22901	2.61186e-62	1.03951e-60
100624559	ENSSSCG00000024481	578.71	587.53	636.93	1412.47	1414.32	1121.91	34.6	34.3	38.03	82.6	82.66	64.35	35.6433	76.5367	1.10252	1.93521e-25	3.05661e-24
100624594	0	11	26	14	96	123	95	0.66	1.52	0.84	5.61	7.19	5.45	1.00667	6.08333	2.59528	5.90836e-26	9.51909e-25
100624725	ENSSSCG00000038801	8	15	21	47	43	63	0.48	0.88	1.25	2.75	2.51	3.61	0.87	2.95667	1.76488	1.16089e-09	7.83625e-09
100624749	ENSSSCG00000040507	4220	4615	4608	10218	11306	11653	252.32	269.41	275.12	597.57	660.8	668.39	265.617	642.253	1.2738	1.50282e-59	5.67226e-58
100624783	ENSSSCG00000024563	317	291	339	875	792	746	18.95	16.99	20.24	51.17	46.29	42.79	18.7267	46.75	1.31987	1.28667e-37	2.93869e-36
100624789	ENSSSCG00000009053	7	3	6	21	17	12	0.42	0.18	0.36	1.23	0.99	0.69	0.32	0.97	1.59991	0.000138773	0.000503345
100624856	ENSSSCG00000037527	7	9	8	32	23	38	0.42	0.53	0.48	1.87	1.34	2.18	0.476667	1.79667	1.91427	1.44672e-08	8.84142e-08
100624866	ENSSSCG00000021749	9	18	16	37	53	37	0.54	1.05	0.96	2.16	3.1	2.12	0.85	2.46	1.53312	1.13379e-07	6.34316e-07
100624917	ENSSSCG00000030706	1	1	1	13	19	17	0.06	0.06	0.06	0.76	1.11	0.98	0.06	0.95	3.98489	8.02967e-11	6.00787e-10
100624925	ENSSSCG00000029855	866	837	791	3515	3504	3057	51.78	48.86	47.23	205.57	204.8	175.34	49.29	195.237	1.98586	1.85037e-108	1.48761e-106
100625049	ENSSSCG00000029066	902.06	935.31	929.25	2205.8	2145.95	1989.89	53.94	54.6	55.48	129	125.42	114.14	54.6733	122.853	1.16803	1.65909e-47	4.98626e-46
100625056	ENSSSCG00000015911	0	0	0	47.32	42.46	37.24	0	0	0	2.77	2.48	2.14	0.001	2.46333	11.2664	3.53552e-33	7.14167e-32
100625104	ENSSSCG00000035582	4.98	6.37	8.1	13.15	15.07	13.76	0.3	0.37	0.48	0.77	0.88	0.79	0.383333	0.813333	1.08525	0.0102922	0.0255383
100625139	0	4.11	9	7	9	21.14	13.05	0.25	0.53	0.42	0.53	1.24	0.75	0.4	0.84	1.07039	0.0143546	0.0341684
100625162	ENSSSCG00000034181	13	12	11	31	34	35	0.78	0.7	0.66	1.81	1.99	2.01	0.713333	1.93667	1.44093	4.73231e-07	2.45217e-06
100625236	ENSSSCG00000007373	5	6	3	29	33	24	0.3	0.35	0.18	1.7	1.93	1.38	0.276667	1.67	2.59363	9.79626e-12	7.79387e-11
100625267	ENSSSCG00000024837	160	165	151	421	471	524	9.57	9.63	9.02	24.62	27.53	30.06	9.40667	27.4033	1.5426	7.18761e-40	1.78348e-38
100625270	ENSSSCG00000031329	60	61	75	348	314	241	3.59	3.56	4.48	20.35	18.35	13.82	3.87667	17.5067	2.17502	1.61465e-35	3.49892e-34
100625356	ENSSSCG00000030461	0	0	2	7	5	5	0	0	0.12	0.41	0.29	0.29	0.04	0.33	3.04439	0.0010415	0.00322045
100625359	ENSSSCG00000024059	2630	2870	2452	7109	7337	7667	157.25	167.54	146.4	415.75	428.82	439.76	157.063	428.11	1.44664	1.01179e-76	5.1646e-75
100625364	ENSSSCG00000022318	108	113	118	253	286	277	6.46	6.6	7.05	14.8	16.72	15.89	6.70333	15.8033	1.23728	5.81632e-24	8.74841e-23
100625427	ENSSSCG00000028892	26	54	38	99	71	94	1.55	3.15	2.27	5.79	4.15	5.39	2.32333	5.11	1.13713	1.16558e-06	5.75949e-06
100625589	ENSSSCG00000034767	15	8	15	27	32	28	0.9	0.47	0.9	1.58	1.87	1.61	0.756667	1.68667	1.15645	0.000173385	0.000618149
100625674	ENSSSCG00000026842	28	25	32	192	184	140	1.67	1.46	1.91	11.23	10.75	8.03	1.68	10.0033	2.57395	3.6468e-37	8.25871e-36
100625689	ENSSSCG00000029305	8	5	3	26	29	27	0.48	0.29	0.18	1.52	1.69	1.55	0.316667	1.58667	2.32496	2.41091e-10	1.73058e-09
100625804	ENSSSCG00000025393	40	31	31	119	119	125	2.39	1.81	1.85	6.96	6.96	7.17	2.01667	7.03	1.80155	8.87651e-25	1.37633e-23
100625935	ENSSSCG00000000732	0	2	0	8	8	9	0	0.12	0	0.47	0.47	0.52	0.04	0.486667	3.60486	1.01786e-05	4.36666e-05
100625938	ENSSSCG00000025160	5	5	7	23	15	12	0.3	0.29	0.42	1.35	0.88	0.69	0.336667	0.973333	1.53161	0.000305507	0.00104449
100625946	ENSSSCG00000017254	12	9	8	16	21	26	0.72	0.53	0.48	0.94	1.23	1.49	0.576667	1.22	1.08107	0.00199512	0.0058052
100626007	ENSSSCG00000021487	3	7	2	19	21	16	0.18	0.41	0.12	1.11	1.23	0.92	0.236667	1.08667	2.19898	3.67919e-07	1.93326e-06
100626060	ENSSSCG00000023225	0	0	1	0	12	3	0	0	0.06	0	0.7	0.17	0.02	0.29	3.85798	0.0106	0.0262049
100626075	ENSSSCG00000033178	41	39	37	102	104	110	2.45	2.28	2.21	5.97	6.08	6.31	2.31333	6.12	1.40356	4.02391e-16	4.34231e-15
100626147	ENSSSCG00000017577	17.14	21.35	20.67	68.51	63.86	59.47	1.02	1.25	1.23	4.01	3.73	3.41	1.16667	3.71667	1.67162	1.3359e-13	1.21631e-12
100626166	ENSSSCG00000029201	78	90	104	289	266	211	4.66	5.25	6.21	16.9	15.55	12.1	5.37333	14.85	1.46657	1.49193e-19	1.93146e-18
100626194	ENSSSCG00000039875	28	26	22	53	58	77	1.67	1.52	1.31	3.1	3.39	4.42	1.5	3.63667	1.27765	3.26214e-08	1.93194e-07
100626195	0	16	10	20	36	45	39	0.96	0.58	1.19	2.11	2.63	2.24	0.91	2.32667	1.35433	1.04921e-06	5.20527e-06
100626262	ENSSSCG00000029219	69	42	49	132	113	118	4.13	2.45	2.93	7.72	6.6	6.77	3.17	7.03	1.14904	5.8284e-10	4.04641e-09
100626319	ENSSSCG00000021026	157	155	150	319	323	355	9.39	9.05	8.96	18.66	18.88	20.36	9.13333	19.3	1.07939	2.47511e-22	3.55511e-21
100626346	ENSSSCG00000037318	7	4	1	40	41	44	0.42	0.23	0.06	2.34	2.4	2.52	0.236667	2.42	3.35408	3.58695e-21	4.94212e-20
100626376	ENSSSCG00000023174	366	337	399	1501	1274	1047	21.88	19.67	23.82	87.78	74.46	60.05	21.79	74.0967	1.76574	8.93287e-43	2.41804e-41
100626412	ENSSSCG00000014900	55	39	55	116	116	117	3.29	2.28	3.28	6.78	6.78	6.71	2.95	6.75667	1.1956	1.78168e-12	1.49285e-11
100626442	ENSSSCG00000026886	33	25	29	403	368	371	1.97	1.46	1.73	23.57	21.51	21.28	1.72	22.12	3.68487	4.28647e-125	4.33473e-123
100626520	ENSSSCG00000040017	2	7	5	11	11	16	0.12	0.41	0.3	0.64	0.64	0.92	0.276667	0.733333	1.40632	0.00234133	0.00671295
100626707	ENSSSCG00000011245	60	67	48	130	129	103	3.59	3.91	2.87	7.6	7.54	5.91	3.45667	7.01667	1.0214	7.55083e-09	4.75371e-08
100626793	ENSSSCG00000026153	860	897	945	2104	2082	1918	51.42	52.36	56.42	123.05	121.69	110.01	53.4	118.25	1.14693	1.29055e-43	3.55932e-42
100626928	ENSSSCG00000024418	62	65	60	821	733	668	3.71	3.79	3.58	48.01	42.84	38.31	3.69333	43.0533	3.54313	6.04936e-150	8.17376e-148
100626940	ENSSSCG00000022289	32	35	30	328	366	338	1.91	2.04	1.79	19.18	21.39	19.39	1.91333	19.9867	3.38488	1.72735e-108	1.39568e-106
100627008	ENSSSCG00000038969	370	428	356	1358	1361	1324	22.12	24.99	21.26	79.42	79.55	75.94	22.79	78.3033	1.78067	1.1778e-92	7.79333e-91
100627038	ENSSSCG00000013880	6	4	4	18	13	8	0.36	0.23	0.24	1.05	0.76	0.46	0.276667	0.756667	1.45151	0.00221908	0.00639665
100627158	ENSSSCG00000022525	1	0	8	9	10	16	0.06	0	0.48	0.53	0.58	0.92	0.18	0.676667	1.91045	0.00113983	0.00349425
100627178	ENSSSCG00000024206	42	57	61	149	134	181	2.51	3.33	3.64	8.71	7.83	10.38	3.16	8.97333	1.50572	3.12138e-17	3.56454e-16
100627299	ENSSSCG00000022891	0	0	0	3	9	1	0	0	0	0.18	0.53	0.06	0.001	0.256667	8.00375	0.00114627	0.00350998
100627442	ENSSSCG00000027144	2	0	1	7	1	10	0.12	0	0.06	0.41	0.06	0.57	0.06	0.346667	2.53051	0.00634749	0.0165335
100627498	ENSSSCG00000014909	980	978	825	2708	2485	2146	58.6	57.09	49.26	158.37	145.24	123.09	54.9833	142.233	1.37119	2.52623e-39	6.11736e-38
100627516	ENSSSCG00000025981	1066	1036	1261	3504	3488	3343	63.74	60.48	75.29	204.92	203.86	191.75	66.5033	200.177	1.58978	1.40586e-67	6.15933e-66
100627572	ENSSSCG00000015931	1	0	4	14	11	3	0.06	0	0.24	0.82	0.64	0.17	0.1	0.543333	2.44184	0.0011155	0.00342423
100627664	ENSSSCG00000026868	2	1	3	62	53	59	0.12	0.06	0.18	3.63	3.1	3.38	0.12	3.37	4.81164	5.00801e-37	1.12778e-35
100627778	ENSSSCG00000022129	2	1	3	18.97	23	27	0.12	0.06	0.18	1.11	1.34	1.55	0.12	1.33333	3.47393	5.17991e-13	4.5339e-12
100627876	ENSSSCG00000020717	2	0	3	12	19	12	0.12	0	0.18	0.7	1.11	0.69	0.1	0.833333	3.05889	1.13847e-07	6.3605e-07
100627880	ENSSSCG00000010512	1	0	0	18	9	7	0.06	0	0	1.05	0.53	0.4	0.02	0.66	5.04439	7.59803e-08	4.34764e-07
100627907	ENSSSCG00000028047	17	21	15	80	82	64	1.02	1.23	0.9	4.68	4.79	3.67	1.05	4.38	2.06054	1.36632e-18	1.6732e-17
100627913	0	12	12	12	30	26	37	0.72	0.7	0.72	1.75	1.52	2.12	0.713333	1.79667	1.33267	7.27019e-06	3.17742e-05
100627919	0	5	3	4	19	21	18	0.3	0.18	0.24	1.11	1.23	1.03	0.24	1.12333	2.22668	9.67976e-08	5.48224e-07
100627924	ENSSSCG00000000146	80	57	61	135	193	125	4.78	3.33	3.64	7.9	11.28	7.17	3.91667	8.78333	1.16514	1.22623e-08	7.53979e-08
100627988	0	14	19	14	217	232	237	0.84	1.11	0.84	12.69	13.56	13.59	0.93	13.28	3.83588	9.92478e-98	6.81968e-96
100628007	ENSSSCG00000017328	5	5	7	29	28	27	0.3	0.29	0.42	1.7	1.64	1.55	0.336667	1.63	2.27548	1.90404e-10	1.38092e-09
100628009	ENSSSCG00000011254	20	16	15	54	51	24	1.2	0.93	0.9	3.16	2.98	1.38	1.01	2.50667	1.31141	9.37369e-05	0.000348968
100628053	ENSSSCG00000039802	7	4	10	25	30	26	0.42	0.23	0.6	1.46	1.75	1.49	0.416667	1.56667	1.91073	3.99599e-08	2.34324e-07
100628076	ENSSSCG00000020846	2045	2323	2013	5939	6183	6563	122.27	135.61	120.19	347.33	361.38	376.44	126.023	361.717	1.52117	2.81541e-81	1.55031e-79
100628082	ENSSSCG00000026345	3	2	1	8	15	14	0.18	0.12	0.06	0.47	0.88	0.8	0.12	0.716667	2.57827	6.44449e-06	2.84205e-05
100628096	ENSSSCG00000025097	10	13	7	43	64	59	0.6	0.76	0.42	2.51	3.74	3.38	0.593333	3.21	2.43566	3.75413e-17	4.27497e-16
100628118	ENSSSCG00000025858	51	58	76	538	608	426	3.05	3.39	4.54	31.46	35.54	24.43	3.66	30.4767	3.05779	1.48478e-69	6.74401e-68
100628169	ENSSSCG00000022395	5	8	7	20	25	15	0.3	0.47	0.42	1.17	1.46	0.86	0.396667	1.16333	1.55227	4.44557e-05	0.000174427
100628221	ENSSSCG00000023630	12	11	17	58	47	44	0.72	0.64	1.01	3.39	2.75	2.52	0.79	2.88667	1.86948	5.62705e-12	4.54889e-11
100736655	ENSSSCG00000015618	26	43	100	99	70	329	1.55	2.51	5.97	5.79	4.09	18.87	3.34333	9.58333	1.51924	0.00308311	0.00861845
100736699	0	9	10	12	39	23	39	0.54	0.58	0.72	2.28	1.34	2.24	0.613333	1.95333	1.67119	2.31377e-07	1.24717e-06
100736874	ENSSSCG00000009745	14	14	14	154	176	109	0.84	0.82	0.84	9.01	10.29	6.25	0.833333	8.51667	3.35332	4.44072e-38	1.02885e-36
100736929	0	0	3	4	34	29	40	0	0.18	0.24	1.99	1.69	2.29	0.14	1.99	3.82927	2.74799e-19	3.50119e-18
100736987	ENSSSCG00000016642	15	18	34	64	51	39	0.9	1.05	2.03	3.74	2.98	2.24	1.32667	2.98667	1.17073	0.000108274	0.000400399
100737017	ENSSSCG00000011121	17	38	29	263.55	233.64	192.66	1.02	2.22	1.73	15.41	13.66	11.05	1.65667	13.3733	3.013	4.66544e-47	1.39175e-45
100737041	ENSSSCG00000039224	25	42	35	65	73	79	1.49	2.45	2.09	3.8	4.27	4.53	2.01	4.2	1.06319	2.84592e-07	1.51924e-06
100737096	ENSSSCG00000025126	11	20	10	71	50	59	0.66	1.17	0.6	4.15	2.92	3.38	0.81	3.48333	2.10447	8.37443e-15	8.37391e-14
100737113	0	27	47	175.68	182.25	148.58	406.4	1.61	2.74	10.49	10.66	8.68	23.31	4.94667	14.2167	1.52305	0.00283017	0.00797236
100737399	0	52	58	67	995	970	901	3.11	3.39	4	58.19	56.69	51.68	3.5	55.52	3.98758	2.34737e-224	7.54868e-222
100737468	ENSSSCG00000040629	227	218	212	476	555	475	13.57	12.73	12.66	27.84	32.44	27.24	12.9867	29.1733	1.16762	1.50546e-26	2.4827e-25
100737524	ENSSSCG00000029541	7	11	5	14	17	22	0.42	0.64	0.3	0.82	0.99	1.26	0.453333	1.02333	1.17463	0.00254665	0.00724479
100737722	0	163	193	185	829	928	922	9.75	11.27	11.05	48.48	54.24	52.88	10.69	51.8667	2.27855	4.50541e-108	3.5686e-106
100737774	ENSSSCG00000036452	93	95	104	267	269	287	5.56	5.55	6.21	15.61	15.72	16.46	5.77333	15.93	1.46427	1.96057e-32	3.87749e-31
100737793	ENSSSCG00000007733	44	43	38	114	120	94	2.63	2.51	2.27	6.67	7.01	5.39	2.47	6.35667	1.36376	1.04594e-13	9.6211e-13
100737811	ENSSSCG00000009625	55	41	62	297	405	351	3.29	2.39	3.7	17.37	23.67	20.13	3.12667	20.39	2.70516	1.45228e-56	5.13215e-55
100738053	ENSSSCG00000003366	79	100	72	450	467	517	4.72	5.84	4.3	26.32	27.29	29.65	4.95333	27.7533	2.48619	1.28155e-82	7.1798e-81
100738123	ENSSSCG00000036135	264077	294617	291619	809919	876634	828013	15789.5	17198.7	17411.2	47365.9	51236.5	47492.9	16799.8	48698.5	1.53543	6.03285e-90	3.81899e-88
100738226	ENSSSCG00000001091	4	2	0	8	7	4	0.24	0.12	0	0.47	0.41	0.23	0.12	0.37	1.62449	0.0205992	0.0469118
100738241	ENSSSCG00000020657	56	69	63	122	160	156	3.35	4.03	3.76	7.13	9.35	8.95	3.71333	8.47667	1.19078	5.7228e-13	4.99007e-12
100738248	ENSSSCG00000039703	3	0	1	41	44	45	0.18	0	0.06	2.4	2.57	2.58	0.08	2.51667	4.97537	2.19175e-29	3.95524e-28
100738282	ENSSSCG00000001716	169	165	195	1076	1108	904	10.1	9.63	11.64	62.93	64.76	51.85	10.4567	59.8467	2.51685	5.67885e-99	3.98735e-97
100738346	0	15.28	11.58	13.83	43.07	31.43	43.93	0.91	0.68	0.83	2.52	1.84	2.52	0.806667	2.29333	1.5074	7.55689e-08	4.32718e-07
100738405	0	8	4	1	13	19	11	0.48	0.23	0.06	0.76	1.11	0.63	0.256667	0.833333	1.699	0.000385233	0.00129368
100738411	ENSSSCG00000022986	2	4	4	9	9	12	0.12	0.23	0.24	0.53	0.53	0.69	0.196667	0.583333	1.56857	0.00331148	0.00918974
100738444	ENSSSCG00000024293	17	21	25	53	56	43	1.02	1.23	1.49	3.1	3.27	2.47	1.24667	2.94667	1.24101	3.00406e-07	1.59994e-06
100738445	ENSSSCG00000036553	3	1	10	17	12	8	0.18	0.06	0.6	0.99	0.7	0.46	0.28	0.716667	1.35588	0.0110032	0.0270936
100738461	ENSSSCG00000038929	735	691	853	4300	4011	3256	43.95	40.34	50.93	251.47	234.43	186.76	45.0733	224.22	2.31457	1.15213e-83	6.56918e-82
100738632	ENSSSCG00000008478	4	0	0	7	3	9	0.24	0	0	0.41	0.18	0.52	0.08	0.37	2.20945	0.00602187	0.0157645
100738889	ENSSSCG00000024000	1	4	0	15	8	4	0.06	0.23	0	0.88	0.47	0.23	0.0966667	0.526667	2.4458	0.0011584	0.00354441
100739214	ENSSSCG00000026346	26	27	29	58	54	64	1.55	1.58	1.73	3.39	3.16	3.67	1.62	3.40667	1.07237	4.71745e-07	2.44525e-06
100739254	ENSSSCG00000003708	104	121	108	254	251	240	6.22	7.06	6.45	14.85	14.67	13.77	6.57667	14.43	1.13364	4.43954e-20	5.86552e-19
100739295	ENSSSCG00000016437	5	10	7	32	24	29	0.3	0.58	0.42	1.87	1.4	1.66	0.433333	1.64333	1.92308	2.07029e-08	1.25049e-07
100739310	ENSSSCG00000021453	8	1	4	16	18	10	0.48	0.06	0.24	0.94	1.05	0.57	0.26	0.853333	1.7146	0.000277534	0.000954946
100739447	ENSSSCG00000038949	12	10	14	140	147	99	0.72	0.58	0.84	8.19	8.59	5.68	0.713333	7.48667	3.39168	1.56942e-38	3.70553e-37
100739522	ENSSSCG00000020720	25	22	21	50	69	52	1.49	1.28	1.25	2.92	4.03	2.98	1.34	3.31	1.3046	3.75077e-08	2.20749e-07
100739578	ENSSSCG00000031976	0	1	0	8	8	10	0	0.06	0	0.47	0.47	0.57	0.02	0.503333	4.65344	8.28653e-07	4.15593e-06
100739585	ENSSSCG00000011181	9	7	10	21	28	23	0.54	0.41	0.6	1.23	1.64	1.32	0.516667	1.39667	1.43468	2.50749e-05	0.000101787
100739680	ENSSSCG00000013074	122	177	124	495	560	528	7.29	10.33	7.4	28.95	32.73	30.28	8.34	30.6533	1.87792	2.28822e-47	6.86424e-46
100739808	ENSSSCG00000004849	1	0	1	3	7	5	0.06	0	0.06	0.18	0.41	0.29	0.04	0.293333	2.87447	0.00332486	0.00922099
102158067	ENSSSCG00000010473	13	19	18	65	36	36	0.78	1.11	1.07	3.8	2.1	2.06	0.986667	2.65333	1.42717	6.28099e-06	2.77375e-05
102159001	ENSSSCG00000035091	0	0	0	0	4.47	8.37	0	0	0	0	0.26	0.48	0.001	0.246667	7.94642	0.00171386	0.00505081
102159047	ENSSSCG00000039756	18	16	12	46	36	55	1.08	0.93	0.72	2.69	2.1	3.15	0.91	2.64667	1.54024	1.71127e-08	1.04067e-07
102159116	ENSSSCG00000009489	325	287	294	1146	1068	1023	19.43	16.75	17.55	67.02	62.42	58.68	17.91	62.7067	1.80785	1.02829e-79	5.47477e-78
102159180	ENSSSCG00000040130	10	16	22	84	84	58	0.6	0.93	1.31	4.91	4.91	3.33	0.946667	4.38333	2.2111	3.94452e-16	4.26523e-15
102159389	0	0	1.01	2	11.5	13.4	6.88	0	0.06	0.12	0.67	0.78	0.39	0.06	0.613333	3.35364	1.6863e-06	8.14039e-06
102159512	ENSSSCG00000017585	5	1	5	17	20	12	0.3	0.06	0.3	0.99	1.17	0.69	0.22	0.95	2.11042	4.942e-06	2.22024e-05
102159722	ENSSSCG00000035818	18	29	16	46	43	47	1.08	1.69	0.96	2.69	2.51	2.7	1.24333	2.63333	1.08268	1.295e-05	5.48821e-05
102159735	0	12	15	18	40	28	29	0.72	0.88	1.07	2.34	1.64	1.66	0.89	1.88	1.07886	0.000277676	0.000955028
102159820	0	71.53	78.95	83.61	422.14	392.2	433.46	4.28	4.61	4.99	24.69	22.92	24.86	4.62667	24.1567	2.38438	1.67912e-82	9.3745e-81
102159887	ENSSSCG00000032250	3	4	3	11	9	15	0.18	0.23	0.18	0.64	0.53	0.86	0.196667	0.676667	1.78269	0.000488291	0.00160458
102160209	ENSSSCG00000004937	6	3	5	12	16	13	0.36	0.18	0.3	0.7	0.94	0.75	0.28	0.796667	1.50855	0.000670484	0.00215356
102160814	0	16	13	5	26	31	21	0.96	0.76	0.3	1.52	1.81	1.2	0.673333	1.51	1.16516	0.000656089	0.00211027
102161049	0	1	1	3	11	9	29	0.06	0.06	0.18	0.64	0.53	1.66	0.1	0.943333	3.23777	1.87128e-06	8.95754e-06
102161696	ENSSSCG00000016668	108.7	84.5	90.8	290.46	283.02	331.72	6.5	4.93	5.42	16.99	16.54	19.03	5.61667	17.52	1.64122	2.01106e-34	4.18857e-33
102162031	ENSSSCG00000006774	71	82	79	332	343	313	4.25	4.79	4.72	19.42	20.05	17.95	4.58667	19.14	2.06107	1.6194e-57	5.8513e-56
102162193	0	0	1	2	5	4	5	0	0.06	0.12	0.29	0.23	0.29	0.06	0.27	2.16993	0.0153556	0.036272
102162332	ENSSSCG00000039568	562	527	570	1824	1931	1965	33.6	30.76	34.03	106.67	112.86	112.71	32.7967	110.747	1.75564	3.59909e-102	2.64246e-100
102162353	ENSSSCG00000032852	6	1	5	16	18	21	0.36	0.06	0.3	0.94	1.05	1.2	0.24	1.06333	2.14749	5.49796e-07	2.82343e-06
102162664	ENSSSCG00000023618	64	61	77	215	230	223	3.83	3.56	4.6	12.57	13.44	12.79	3.99667	12.9333	1.69422	1.51374e-34	3.15687e-33
102162677	ENSSSCG00000031661	318	322	362	745	646	709	19.01	18.8	21.61	43.57	37.76	40.67	19.8067	40.6667	1.03786	1.26274e-25	2.00629e-24
102163932	ENSSSCG00000033509	67	64	92	448	545	455	4.01	3.74	5.49	26.2	31.85	26.1	4.41333	28.05	2.66806	4.54446e-72	2.14283e-70
102164336	ENSSSCG00000033493	1	7	4	17	12	17	0.06	0.41	0.24	0.99	0.7	0.98	0.236667	0.89	1.91095	3.19294e-05	0.000127805
102164472	0	0.18	0	0.81	6.84	9.04	0	0.01	0	0.05	0.4	0.53	0	0.02	0.31	3.9542	0.00303179	0.00848939
102165173	ENSSSCG00000038296	29	52	22	64	77	69	1.73	3.04	1.31	3.74	4.5	3.96	2.02667	4.06667	1.00474	7.41264e-05	0.000280226
102165253	ENSSSCG00000024678	82	99	111	760	799	644	4.9	5.78	6.63	44.45	46.7	36.94	5.77	42.6967	2.88748	4.7113e-102	3.44332e-100
102165318	ENSSSCG00000033537	2	2	2	7	9	12	0.12	0.12	0.12	0.41	0.53	0.69	0.12	0.543333	2.1788	0.000345733	0.00116998
102165384	ENSSSCG00000022636	22	14	27.98	53	52	44	1.32	0.82	1.67	3.1	3.04	2.52	1.27	2.88667	1.18458	2.04029e-06	9.70874e-06
102165762	0	6	6	7	24	9	11	0.36	0.35	0.42	1.4	0.53	0.63	0.376667	0.853333	1.17982	0.0109753	0.0270331
102165849	0	3	4	2	7	12	5	0.18	0.23	0.12	0.41	0.7	0.29	0.176667	0.466667	1.40136	0.0205041	0.0467307
102166005	ENSSSCG00000038228	0	1	0	5	6	6	0	0.06	0	0.29	0.35	0.34	0.02	0.326667	4.02975	0.00020559	0.000723344
102166132	ENSSSCG00000031716	3	1	1	38	42	33	0.18	0.06	0.06	2.22	2.45	1.89	0.1	2.18667	4.45066	1.5014e-23	2.21681e-22
102166364	ENSSSCG00000023264	658	587	671	1508	1458	1340	39.34	34.27	40.06	88.19	85.22	76.86	37.89	83.4233	1.13863	4.009e-35	8.56052e-34
102166512	0	29.4	36.37	26.28	80.64	84.53	94.19	1.76	2.12	1.57	4.72	4.94	5.4	1.81667	5.02	1.46639	3.79816e-14	3.60724e-13
102166778	ENSSSCG00000028549	246	221	192	2193	2047	1858	14.71	12.9	11.46	128.25	119.64	106.57	13.0233	118.153	3.18149	2.5139e-184	5.4623e-182
102166801	ENSSSCG00000035574	29	30	25	79	58	72	1.73	1.75	1.49	4.62	3.39	4.13	1.65667	4.04667	1.28845	2.00953e-09	1.33132e-08
102166944	0	20	27	18	58.93	55.6	60.77	1.2	1.58	1.07	3.45	3.25	3.49	1.28333	3.39667	1.40422	4.29433e-10	3.01654e-09
102166958	ENSSSCG00000033204	11	11	16	87	70	57	0.66	0.64	0.96	5.09	4.09	3.27	0.753333	4.15	2.46175	4.32188e-19	5.42479e-18
102167454	0	26.6	23.63	34.72	115.36	89.08	100.61	1.59	1.38	2.07	6.75	5.21	5.77	1.68	5.91	1.8147	8.10717e-19	1.0035e-17
102167611	0	4	6	8	34	30	35	0.24	0.35	0.48	1.99	1.75	2.01	0.356667	1.91667	2.42595	1.18167e-12	1.00211e-11
102167684	ENSSSCG00000036801	28	21	36	104	89	83	1.67	1.23	2.15	6.08	5.2	4.76	1.68333	5.34667	1.66732	3.43058e-15	3.48251e-14
102168153	ENSSSCG00000014410	3	0	2	18	9	17	0.18	0	0.12	1.05	0.53	0.98	0.1	0.853333	3.09311	1.13127e-07	6.33127e-07
102168166	ENSSSCG00000025838	2	1	3	3	4	16	0.12	0.06	0.18	0.18	0.23	0.92	0.12	0.443333	1.88536	0.0172824	0.0402788
106504062	ENSSSCG00000027465	4	2	4	8	9	9	0.24	0.12	0.24	0.47	0.53	0.52	0.2	0.506667	1.34104	0.0144435	0.0343699
106504156	ENSSSCG00000038724	37	38	30	100	88	102	2.21	2.22	1.79	5.85	5.14	5.85	2.07333	5.61333	1.43691	4.93154e-15	4.96831e-14
106504218	ENSSSCG00000031053	72	51	70	165	177	163	4.3	2.98	4.18	9.65	10.35	9.35	3.82	9.78333	1.35675	2.47357e-18	2.97921e-17
106504574	ENSSSCG00000031374	3	5	2	15	15	15	0.18	0.29	0.12	0.88	0.88	0.86	0.196667	0.873333	2.15078	5.14096e-06	2.30383e-05
106505207	0	3.82	1.56	1.19	12.1	7.31	4.39	0.23	0.09	0.07	0.71	0.43	0.25	0.13	0.463333	1.83354	0.00677007	0.0175376
106505308	ENSSSCG00000038842	105	89	91	316	273	213	6.28	5.2	5.43	18.48	15.96	12.22	5.63667	15.5533	1.46431	1.92696e-18	2.34192e-17
106505387	0	97	77	103	341	399	274	5.8	4.49	6.15	19.94	23.32	15.72	5.48	19.66	1.84302	9.15626e-28	1.56955e-26
106506286	ENSSSCG00000043317	4	2	5	8	8	11	0.24	0.12	0.3	0.47	0.47	0.63	0.22	0.523333	1.25023	0.0184914	0.0426454
106506364	ENSSSCG00000038153	0	2	0	9	4	3	0	0.12	0	0.53	0.23	0.17	0.04	0.31	2.9542	0.00273117	0.00771918
106508661	ENSSSCG00000009364	26	31	32	118	95	97	1.55	1.81	1.91	6.9	5.55	5.56	1.75667	6.00333	1.77292	1.76522e-19	2.26521e-18
106509639	0	7	6	9	20	15	11	0.42	0.35	0.54	1.17	0.88	0.63	0.436667	0.893333	1.03267	0.00951881	0.0238178
106510573	0	8	16	8	52	60	45	0.48	0.93	0.48	3.04	3.51	2.58	0.63	3.04333	2.27223	1.29765e-15	1.36105e-14
110255179	ENSSSCG00000011230	32	41	49	137	124.94	103	1.91	2.39	2.93	8.01	7.3	5.91	2.41	7.07333	1.55336	2.22235e-15	2.29205e-14
110255188	ENSSSCG00000004215	5.09	0	0	17.62	16.52	15.35	0.3	0	0	1.03	0.97	0.88	0.1	0.96	3.26303	3.09626e-09	2.02302e-08
110255203	ENSSSCG00000005665	40	45	36	76	88	113	2.39	2.63	2.15	4.44	5.14	6.48	2.39	5.35333	1.16343	7.28405e-09	4.59295e-08
110255218	0	2.97	0.84	4.13	18.38	27.68	16.55	0.18	0.05	0.25	1.07	1.62	0.95	0.16	1.21333	2.92283	1.09848e-09	7.43684e-09
110255272	ENSSSCG00000017448	22.74	10.05	29.7	35.22	41.91	78.54	1.36	0.59	1.77	2.06	2.45	4.5	1.24	3.00333	1.27622	0.000619376	0.0020018
110255312	ENSSSCG00000017448	92.26	108.95	366.62	308.53	338.51	1044.05	5.52	6.36	21.89	18.04	19.78	59.88	11.2567	32.5667	1.53262	0.00128189	0.00387581
110255603	0	0	1	1	6	3	5	0	0.06	0.06	0.35	0.18	0.29	0.04	0.273333	2.77259	0.00548468	0.0144942
110255660	ENSSSCG00000031201	206	234	156	1871	2012	1780	12.32	13.66	9.31	109.42	117.6	102.1	11.7633	109.707	3.22128	2.64986e-165	4.34767e-163
110255675	ENSSSCG00000033196	99	147	119	260	278	228	5.92	8.58	7.1	15.21	16.25	13.08	7.2	14.8467	1.04407	2.30729e-12	1.90936e-11
110255708	0	17	13	10	56	82	50	1.02	0.76	0.6	3.28	4.79	2.87	0.793333	3.64667	2.20058	1.03535e-13	9.52912e-13
110255786	0	13	9	22	82	84	80	0.78	0.53	1.31	4.8	4.91	4.59	0.873333	4.76667	2.44838	3.75258e-25	5.86943e-24
110255887	ENSSSCG00000018005	0	0	1	19.01	14.99	7	0	0	0.06	1.11	0.88	0.4	0.02	0.796667	5.3159	2.09483e-09	1.38555e-08
110255890	ENSSSCG00000037179	0	0	0	1	2	4	0	0	0	0.06	0.12	0.23	0.001	0.136667	7.09452	0.0181314	0.042008
110256120	ENSSSCG00000036007	1731	2023	2099	8276	9148	8814	103.5	118.1	125.32	484	534.67	505.55	115.64	508.073	2.1354	4.21517e-128	4.5487e-126
110256156	ENSSSCG00000039498	1	4	2	16	24	22	0.06	0.23	0.12	0.94	1.4	1.26	0.136667	1.2	3.1343	1.37779e-10	1.01297e-09
110256602	ENSSSCG00000036152	24	17	38	72	79	53	1.43	0.99	2.27	4.21	4.62	3.04	1.56333	3.95667	1.33966	7.40815e-07	3.74577e-06
110256718	ENSSSCG00000040546	515	543	533	1238	1259	1106	30.79	31.7	31.82	72.4	73.58	63.44	31.4367	69.8067	1.15092	5.75488e-39	1.37697e-37
110256807	0	4	2	4	10	14	15	0.24	0.12	0.24	0.58	0.82	0.86	0.2	0.753333	1.91329	8.91723e-05	0.00033352
110256835	ENSSSCG00000036446	22	34	38	362	351	341	1.32	1.98	2.27	21.17	20.51	19.56	1.85667	20.4133	3.45873	6.26344e-110	5.19123e-108
110256846	ENSSSCG00000045726	18	19	22	44	49	36	1.08	1.11	1.31	2.57	2.86	2.06	1.16667	2.49667	1.09761	1.43487e-05	6.03864e-05
110256996	0	8	5	5	14	13	12	0.48	0.29	0.3	0.82	0.76	0.69	0.356667	0.756667	1.08508	0.0106656	0.0263518
110257044	0	10	9	13	29	34	26	0.6	0.53	0.78	1.7	1.99	1.49	0.636667	1.72667	1.43938	3.19127e-06	1.47153e-05
110257086	ENSSSCG00000035828	160	192	169	356	417	389	9.57	11.21	10.09	20.82	24.37	22.31	10.29	22.5	1.12868	1.92471e-22	2.78054e-21
110257126	ENSSSCG00000040095	198	206	160	386	467	445	11.84	12.03	9.55	22.57	27.29	25.52	11.14	25.1267	1.17347	6.47076e-22	9.15875e-21
110257143	ENSSSCG00000032684	11	13	12	130	156	129	0.66	0.76	0.72	7.6	9.12	7.4	0.713333	8.04	3.49455	4.07632e-54	1.37696e-52
110257348	ENSSSCG00000037791	736	997	835	2720	3021	3243	44.01	58.2	49.85	159.07	176.57	186.01	50.6867	173.883	1.77844	3.50581e-65	1.46036e-63
110257420	ENSSSCG00000038384	34	37	15	81	80	109	2.03	2.16	0.9	4.74	4.68	6.25	1.69667	5.22333	1.62227	1.04741e-10	7.78606e-10
110257490	ENSSSCG00000038278	22	26	16	41	48	56	1.32	1.52	0.96	2.4	2.81	3.21	1.26667	2.80667	1.14782	2.85533e-06	1.32821e-05
110257542	ENSSSCG00000033997	6	6	4	15	26	17	0.36	0.35	0.24	0.88	1.52	0.98	0.316667	1.12667	1.83102	8.51035e-06	3.68141e-05
110257938	ENSSSCG00000031398	1	2.3	2	8	5	5	0.06	0.13	0.12	0.47	0.29	0.29	0.103333	0.35	1.76005	0.013533	0.0324385
110258081	ENSSSCG00000032303	0	0	0	2	2	4	0	0	0	0.12	0.12	0.23	0.001	0.156667	7.29155	0.0090198	0.0227212
110258086	ENSSSCG00000037395	0	0	4	8	6	5	0	0	0.24	0.47	0.35	0.29	0.08	0.37	2.20945	0.00424885	0.0115167
110259135	0	1	2	0	4.45	3.96	7	0.06	0.12	0	0.26	0.23	0.4	0.06	0.296667	2.30581	0.00963179	0.024063
110259211	ENSSSCG00000037337	32	27	20	55	70	52	1.91	1.58	1.19	3.22	4.09	2.98	1.56	3.43	1.13666	1.3705e-06	6.7e-06
110259213	ENSSSCG00000032911	114	140	130	261	308	267	6.82	8.17	7.76	15.26	18	15.31	7.58333	16.19	1.0942	2.32881e-17	2.67272e-16
110259214	0	0	0	1	6	4	2	0	0	0.06	0.35	0.23	0.11	0.02	0.23	3.52356	0.00468975	0.0125803
110259215	ENSSSCG00000031487	87	105	119	288	318	335	5.2	6.13	7.1	16.84	18.59	19.21	6.14333	18.2133	1.5679	4.66122e-32	9.07359e-31
110259261	ENSSSCG00000033998	132	141	157	400	387	400	7.89	8.23	9.37	23.39	22.62	22.94	8.49667	22.9833	1.43562	2.6741e-37	6.0816e-36
110259343	ENSSSCG00000033444	77	106	127	180	236	230	4.6	6.19	7.58	10.53	13.79	13.19	6.12333	12.5033	1.02992	2.60414e-09	1.70976e-08
110259364	ENSSSCG00000033759	75	89	82	225	242	215	4.48	5.2	4.9	13.16	14.14	12.33	4.86	13.21	1.4426	5.61479e-27	9.37489e-26
110259382	ENSSSCG00000040083	5	2	2	13	22	17	0.3	0.12	0.12	0.76	1.29	0.98	0.18	1.01	2.48829	1.81966e-07	9.90801e-07
110259516	0	20.24	11.66	14.38	38.91	38.99	19.23	1.21	0.68	0.86	2.28	2.28	1.1	0.916667	1.88667	1.04137	0.00246098	0.00701723
110259950	ENSSSCG00000034266	63	71	53	682	682	586	3.77	4.14	3.16	39.88	39.86	33.61	3.69	37.7833	3.35606	9.19001e-134	1.02615e-131
110259957	0	2	2	1	3	7	9	0.12	0.12	0.06	0.18	0.41	0.52	0.1	0.37	1.88753	0.00998923	0.0248748
110260022	ENSSSCG00000041282	2	2	0	31	28	20	0.12	0.12	0	1.81	1.64	1.15	0.08	1.53333	4.26053	4.2135e-16	4.53777e-15
110260023	0	7	10	8	76	99	88	0.42	0.58	0.48	4.44	5.79	5.05	0.493333	5.09333	3.36798	1.8169e-36	4.02951e-35
110260059	ENSSSCG00000040267	212	265	281	640	694	663	12.68	15.47	16.78	37.43	40.56	38.03	14.9767	38.6733	1.36862	2.67869e-36	5.9163e-35
110260084	ENSSSCG00000034774	67	81	79	165	159	154	4.01	4.73	4.72	9.65	9.29	8.83	4.48667	9.25667	1.04485	1.42279e-13	1.29103e-12
110260118	0	12	26	17	36	47	43	0.72	1.52	1.01	2.11	2.75	2.47	1.08333	2.44333	1.17337	1.82168e-05	7.56476e-05
110260197	ENSSSCG00000031724	30	25	24	76	92	75	1.79	1.46	1.43	4.44	5.38	4.3	1.56	4.70667	1.59316	2.23942e-14	2.17176e-13
110260204	ENSSSCG00000035891	3	11	12	49	49	37	0.18	0.64	0.72	2.87	2.86	2.12	0.513333	2.61667	2.34976	8.68921e-14	8.04803e-13
110260254	ENSSSCG00000034943	3	1	1	125	145	116	0.18	0.06	0.06	7.31	8.47	6.65	0.1	7.47667	6.22432	3.109e-74	1.52407e-72
110260296	ENSSSCG00000033922	9	17	9	228	211	208	0.54	0.99	0.54	13.33	12.33	11.93	0.69	12.53	4.18265	3.06854e-95	2.07307e-93
110260416	ENSSSCG00000034551	2	3	1	22	28	23	0.12	0.18	0.06	1.29	1.64	1.32	0.12	1.41667	3.56139	5.02975e-14	4.73775e-13
110260568	0	11	8	7	32	13	20	0.66	0.47	0.42	1.87	0.76	1.15	0.516667	1.26	1.28612	0.00141906	0.00425533
110260578	ENSSSCG00000036237	0	2	4	46	44	25	0	0.12	0.24	2.69	2.57	1.43	0.12	2.23	4.21594	2.32291e-18	2.81251e-17
110260605	ENSSSCG00000033171	21	29	21	68	77	89	1.26	1.69	1.25	3.98	4.5	5.1	1.4	4.52667	1.69302	6.70982e-15	6.72613e-14
110260610	0	34.47	45.05	32.39	152.86	131.8	149.54	2.06	2.63	1.93	8.94	7.7	8.58	2.20667	8.40667	1.92967	5.64499e-29	1.00516e-27
110260648	ENSSSCG00000025260	129	141	114	261	314	351	7.71	8.23	6.81	15.26	18.35	20.13	7.58333	17.9133	1.24013	3.78269e-19	4.76287e-18
110260664	ENSSSCG00000040636	4	6	28	64	68	61	0.24	0.35	1.67	3.74	3.97	3.5	0.753333	3.73667	2.31039	7.05314e-08	4.05171e-07
110260665	0	1.36	0	9.89	29.01	31.94	24.97	0.08	0	0.59	1.7	1.87	1.43	0.223333	1.66667	2.8997	3.36765e-11	2.58219e-10
110260758	ENSSSCG00000033412	1	1	5	9	19	18	0.06	0.06	0.3	0.53	1.11	1.03	0.14	0.89	2.66838	9.43113e-07	4.70211e-06
110260777	ENSSSCG00000039340	72	65	60	191	199	243	4.3	3.79	3.58	11.17	11.63	13.94	3.89	12.2467	1.65455	2.5426e-27	4.30796e-26
110260930	ENSSSCG00000033191	7	6	4	37	51	42	0.42	0.35	0.24	2.16	2.98	2.41	0.336667	2.51667	2.90212	3.1694e-18	3.79454e-17
110261032	ENSSSCG00000035586	2	5	5	11	13	18	0.12	0.29	0.3	0.64	0.76	1.03	0.236667	0.81	1.77507	0.000143912	0.000520415
110261140	ENSSSCG00000032660	7	8	10	23	22	20	0.42	0.47	0.6	1.35	1.29	1.15	0.496667	1.26333	1.34689	0.000119254	0.000436982
110261252	ENSSSCG00000035074	0	0	0	4	0	3	0	0	0	0.23	0	0.17	0.001	0.133333	7.05889	0.0204728	0.0466792
110261259	ENSSSCG00000035388	5	5	11	18	15	14	0.3	0.29	0.66	1.05	0.88	0.8	0.416667	0.91	1.12697	0.00437812	0.0118332
110261310	ENSSSCG00000034301	140.33	144.51	158.44	396.41	525.62	429.69	8.39	8.44	9.46	23.18	30.72	24.65	8.76333	26.1833	1.5791	2.07229e-32	4.08839e-31
110261753	ENSSSCG00000035506	1	4	7	16	19	11	0.06	0.23	0.42	0.94	1.11	0.63	0.236667	0.893333	1.91634	4.82948e-05	0.000188022
110261965	0	0	1	2	14	4	9	0	0.06	0.12	0.82	0.23	0.52	0.06	0.523333	3.1247	6.40022e-05	0.00024444
110262155	ENSSSCG00000032749	616	533	526	1836	1543	1407	36.83	31.11	31.4	107.37	90.18	80.7	33.1133	92.75	1.48594	5.90262e-40	1.47145e-38
110262312	0	0	2	0	8	3	3	0	0.12	0	0.47	0.18	0.17	0.04	0.273333	2.77259	0.00732471	0.0188499
396579	ENSSSCG00000025353	1	4	3	9	14	5	0.06	0.23	0.18	0.53	0.82	0.29	0.156667	0.546667	1.80296	0.0032307	0.00898105
396587	ENSSSCG00000015969	0	1	0	17	21	5	0	0.06	0	0.99	1.23	0.29	0.02	0.836667	5.38658	2.22853e-08	1.34104e-07
396608	ENSSSCG00000000707	1	2	3	4	12	4	0.06	0.12	0.18	0.23	0.7	0.23	0.12	0.386667	1.68806	0.0199653	0.0456646
396616	ENSSSCG00000021068	28.9	19.73	27.09	71.28	103.17	62.82	1.73	1.15	1.62	4.17	6.03	3.6	1.5	4.6	1.61667	2.73831e-10	1.95512e-09
396628	ENSSSCG00000020864	505	541	549	1102	1141	1260	30.19	31.58	32.78	64.45	66.69	72.27	31.5167	67.8033	1.10524	1.99291e-38	4.69166e-37
396666	ENSSSCG00000034101	18	14	9	26	39	30	1.08	0.82	0.54	1.52	2.28	1.72	0.813333	1.84	1.17779	0.000149248	0.000538185
396677	ENSSSCG00000022447	258	259	407	681	601	839	15.43	15.12	24.3	39.83	35.13	48.12	18.2833	41.0267	1.16603	1.76232e-12	1.47816e-11
396692	ENSSSCG00000008898	38	35	47	79	98	105	2.27	2.04	2.81	4.62	5.73	6.02	2.37333	5.45667	1.20111	6.05038e-10	4.19328e-09
396697	ENSSSCG00000005109	0	0	0	7	8	6	0	0	0	0.41	0.47	0.34	0.001	0.406667	8.6677	1.69989e-06	8.19566e-06
396711	ENSSSCG00000018007	3	3	3	52.99	43	6	0.18	0.18	0.18	3.1	2.51	0.34	0.18	1.98333	3.46186	1.30098e-06	6.38149e-06
396719	ENSSSCG00000036679	24	22	23	85	81	64	1.43	1.28	1.37	4.97	4.73	3.67	1.36	4.45667	1.71236	1.32798e-14	1.30997e-13
396725	ENSSSCG00000020785	9	15	13	12814	13644	10966	0.54	0.88	0.78	749.39	797.45	628.98	0.733333	725.273	9.94984	0	0
396743	ENSSSCG00000015664	62	52	61	184	204	186	3.71	3.04	3.64	10.76	11.92	10.67	3.46333	11.1167	1.68249	1.37518e-30	2.57111e-29
396762	ENSSSCG00000010698	179	177	173	537	505	570	10.7	10.33	10.33	31.41	29.52	32.69	10.4533	31.2067	1.57789	3.75138e-52	1.21121e-50
396774	ENSSSCG00000033000	6	5	1	13	9	14	0.36	0.29	0.06	0.76	0.53	0.8	0.236667	0.696667	1.55761	0.00153298	0.00455787
396811	ENSSSCG00000003788	4	7	0	6	13	12.99	0.24	0.41	0	0.35	0.76	0.75	0.216667	0.62	1.51679	0.00662356	0.0172024
396848	ENSSSCG00000011867	1389	1274	1429	7098	6335	5570	83.05	74.37	85.32	415.11	370.26	319.48	80.9133	368.283	2.18637	7.36952e-99	5.15194e-97
396856	ENSSSCG00000010142	6	8	9	43	23	38	0.36	0.47	0.54	2.51	1.34	2.18	0.456667	2.01	2.13798	1.32455e-09	8.88875e-09
396886	ENSSSCG00000039573	5	4	14	16	13	27	0.3	0.23	0.84	0.94	0.76	1.55	0.456667	1.08333	1.24626	0.00556383	0.0146753
396888	ENSSSCG00000033958	91	88	89	683	593	516	5.44	5.14	5.31	39.94	34.66	29.6	5.29667	34.7333	2.71316	3.36922e-83	1.89419e-81
396911	ENSSSCG00000013614	272	277	301	4695	5305	5252	16.26	16.17	17.97	274.57	310.06	301.24	16.8	295.29	4.1356	0	0
396916	0	10	22	8	69	95	104	0.6	1.28	0.48	4.04	5.55	5.97	0.786667	5.18667	2.72098	3.88499e-22	5.54767e-21
396922	ENSSSCG00000038506	598	551	587	1347	1238	1195	35.76	32.17	35.05	78.78	72.36	68.54	34.3267	73.2267	1.09304	1.44025e-35	3.12521e-34
396945	ENSSSCG00000025698	10472	10664	12301	40855	40009	44903	626.13	622.53	734.43	2389.3	2338.4	2575.53	661.03	2434.41	1.88078	2.34602e-102	1.73833e-100
396947	ENSSSCG00000024061	0	0	0	4	3	3	0	0	0	0.23	0.18	0.17	0.001	0.193333	7.59495	0.00229952	0.00660486
396959	ENSSSCG00000010461	0	3	3	41	39	22	0	0.18	0.18	2.4	2.28	1.26	0.12	1.98	4.04439	1.36e-16	1.50499e-15
396974	ENSSSCG00000010313	8282	7834	7915	20440	18405	16709	495.19	457.32	472.57	1195.38	1075.71	958.39	475.027	1076.49	1.18026	5.82223e-40	1.45366e-38
396985	ENSSSCG00000010312	2107	2101	2350	4921	4770	4728	125.98	122.65	140.31	287.79	278.79	271.19	129.647	279.257	1.10701	2.33711e-44	6.56964e-43
396987	ENSSSCG00000033003	3	1	7	16	14	8	0.18	0.06	0.42	0.94	0.82	0.46	0.22	0.74	1.75002	0.000641013	0.00206509
396997	ENSSSCG00000041667	2	2	4	7	7	10	0.12	0.12	0.24	0.41	0.41	0.57	0.16	0.463333	1.53398	0.00932109	0.0233849
397004	ENSSSCG00000001938	23	24	31	61	72	68	1.38	1.4	1.85	3.57	4.21	3.9	1.54333	3.89333	1.33496	3.36525e-10	2.3858e-09
397021	ENSSSCG00000015073	16241	18385	17653	71970	79417	81567	971.07	1073.25	1053.98	4208.97	4641.68	4678.5	1032.77	4509.72	2.12652	2.47934e-154	3.55941e-152
397025	ENSSSCG00000009668	9098.62	9777	8924	42066.6	42685.3	49457.2	544.02	570.75	532.81	2460.15	2494.82	2836.75	549.193	2597.24	2.24159	4.89103e-161	7.71009e-159
397060	ENSSSCG00000004678	0	2	0	4	4	7	0	0.12	0	0.23	0.23	0.4	0.04	0.286667	2.8413	0.00332701	0.00922485
397063	ENSSSCG00000017306	127.02	116.67	90.12	255	215.08	245.14	7.59	6.81	5.38	14.91	12.57	14.06	6.59333	13.8467	1.07046	9.05553e-14	8.37285e-13
397066	ENSSSCG00000005273	209	167	205	656	630	605	12.5	9.75	12.24	38.36	36.82	34.7	11.4967	36.6267	1.67168	7.3007e-52	2.32913e-50
397087	ENSSSCG00000009216	662	758	1275	19760	19928	24046	39.58	44.25	76.12	1155.61	1164.73	1379.22	53.3167	1233.19	4.53166	8.10298e-108	6.38666e-106
397089	ENSSSCG00000028976	5	13.86	11.82	22.17	23	46.27	0.3	0.81	0.71	1.3	1.34	2.65	0.606667	1.76333	1.53933	0.000111913	0.000412434
397092	ENSSSCG00000021585	2	4	5	135	110	71	0.12	0.23	0.3	7.9	6.43	4.07	0.216667	6.13333	4.82312	2.99534e-36	6.58852e-35
397137	ENSSSCG00000009219	0	0	0	29	26	31	0	0	0	1.7	1.52	1.78	0.001	1.66667	10.7027	7.23413e-24	1.08404e-22
397143	ENSSSCG00000031111	3	5	37	41	26	126	0.18	0.29	2.21	2.4	1.52	7.23	0.893333	3.71667	2.05674	0.00506119	0.0134729
397158	ENSSSCG00000010459	18	31	48	131	118	101	1.08	1.81	2.87	7.66	6.9	5.79	1.92	6.78333	1.82089	1.19669e-13	1.09389e-12
397160	ENSSSCG00000039946	12	7	5	22	18	17	0.72	0.41	0.3	1.29	1.05	0.98	0.476667	1.10667	1.21517	0.000938599	0.00292986
397175	ENSSSCG00000006857	187	188	206	3618	3514	3044	11.18	10.97	12.3	211.59	205.38	174.6	11.4833	197.19	4.10197	6.064e-304	3.75012e-301
397180	ENSSSCG00000003428	187	213	164	439	428	390	11.18	12.43	9.79	25.67	25.02	22.37	11.1333	24.3533	1.12923	6.81064e-22	9.63134e-21
397189	ENSSSCG00000023749	1	5	2	9	7	6	0.06	0.29	0.12	0.53	0.41	0.34	0.156667	0.426667	1.44541	0.0213854	0.0484781
397206	ENSSSCG00000037697	3	3	13	80	68	69	0.18	0.18	0.78	4.68	3.97	3.96	0.38	4.20333	3.46746	2.05375e-31	3.92655e-30
397232	ENSSSCG00000036314	1	2	1	9	5	8	0.06	0.12	0.06	0.53	0.29	0.46	0.08	0.426667	2.41504	0.000836574	0.00264199
397247	ENSSSCG00000015125	121	110	106	280	266	334	7.23	6.42	6.33	16.38	15.55	19.16	6.66	17.03	1.35448	2.13099e-24	3.24471e-23
397255	ENSSSCG00000001832	0	0	0	15	18	8	0	0	0	0.88	1.05	0.46	0.001	0.796667	9.63783	3.84225e-11	2.93211e-10
397257	ENSSSCG00000032600	12	11	2	20	25	29	0.72	0.64	0.12	1.17	1.46	1.66	0.493333	1.43	1.53538	3.45549e-05	0.000137561
397264	ENSSSCG00000036132	0	0	2	11	9	0	0	0	0.12	0.64	0.53	0	0.04	0.39	3.2854	0.00588658	0.015443
397307	ENSSSCG00000002866	111	107	66	233	272	289	6.64	6.25	3.94	13.63	15.9	16.58	5.61	15.37	1.45404	2.50966e-18	3.02042e-17
397309	ENSSSCG00000025500	4	5	19	18	14	34	0.24	0.29	1.13	1.05	0.82	1.95	0.553333	1.27333	1.20239	0.0205859	0.0468972
397346	ENSSSCG00000014988	15	13	59	71	77	163	0.9	0.76	3.52	4.15	4.5	9.35	1.72667	6	1.79697	0.000166348	0.000595439
397357	ENSSSCG00000038598	2	1	2	5	9	5	0.12	0.06	0.12	0.29	0.53	0.29	0.1	0.37	1.88753	0.00909043	0.0228848
397382	ENSSSCG00000006525	2	0	2	6	7	3	0.12	0	0.12	0.35	0.41	0.17	0.08	0.31	1.9542	0.0158225	0.0372598
397392	ENSSSCG00000009330	12	18	14	34	21	37	0.72	1.05	0.84	1.99	1.23	2.12	0.87	1.78	1.03279	0.000698737	0.00223805
397394	ENSSSCG00000010311	562	539	552	1558	1527	1330	33.6	31.46	32.96	91.12	89.25	76.29	32.6733	85.5533	1.38871	1.44887e-51	4.60403e-50
397411	ENSSSCG00000014982	0	0	10	12	18	12	0	0	0.6	0.7	1.05	0.69	0.2	0.813333	2.02385	0.00215445	0.00623606
397436	ENSSSCG00000006745	2	3	4	25	22	15	0.12	0.18	0.24	1.46	1.29	0.86	0.18	1.20333	2.74097	1.93428e-09	1.28412e-08
397441	ENSSSCG00000011877	547	516	575	1301	1181	982	32.71	30.12	34.33	76.09	69.03	56.33	32.3867	67.15	1.05199	1.46093e-21	2.04086e-20
397454	ENSSSCG00000023437	219	210	205	624	504	512	13.09	12.26	12.24	36.49	29.46	29.37	12.53	31.7733	1.34243	1.1417e-30	2.14456e-29
397465	ENSSSCG00000012883	1	0	0	4	5	2	0.06	0	0	0.23	0.29	0.11	0.02	0.21	3.39232	0.00784693	0.0200685
397476	ENSSSCG00000016557	1	6	4	13	8	9	0.06	0.35	0.24	0.76	0.47	0.52	0.216667	0.583333	1.42884	0.0074816	0.0192048
397488	ENSSSCG00000016866	73	81	79	203	190.98	176.99	4.36	4.73	4.72	11.87	11.16	10.15	4.60333	11.06	1.2646	8.03691e-20	1.04891e-18
397490	ENSSSCG00000038610	82	92	88	195	203	210	4.9	5.37	5.25	11.4	11.86	12.05	5.17333	11.77	1.18595	2.95246e-20	3.92012e-19
397495	ENSSSCG00000013333	29	27	25	54	60	68	1.73	1.58	1.49	3.16	3.51	3.9	1.6	3.52333	1.13887	1.14141e-07	6.3747e-07
397521	ENSSSCG00000015612	3	5	12	10	16	28	0.18	0.29	0.72	0.58	0.94	1.61	0.396667	1.04333	1.3952	0.00485397	0.0129883
397529	ENSSSCG00000001582	107	135	148	650	630	549	6.4	7.88	8.84	38.01	36.82	31.49	7.70667	35.44	2.2012	2.15998e-66	9.18791e-65
397533	ENSSSCG00000005751	42648	48279	45247	101796	107731	109228	2549.97	2818.36	2701.49	5953.27	6296.54	6265.07	2689.94	6171.63	1.19808	6.97772e-60	2.65236e-58
397563	ENSSSCG00000004475	36	28	38	251	234	204	2.15	1.63	2.27	14.68	13.68	11.7	2.01667	13.3533	2.72716	3.93941e-56	1.37401e-54
397600	ENSSSCG00000003702	42	34	24	205	194	218	2.51	1.98	1.43	11.99	11.34	12.5	1.97333	11.9433	2.5975	1.12539e-53	3.762e-52
397603	ENSSSCG00000001852	468	532	481	1010	1062	1183	27.98	31.06	28.72	59.07	62.07	67.85	29.2533	62.9967	1.10667	5.13431e-35	1.09199e-33
397609	ENSSSCG00000016522	207	228	234	1127	1132	1309	12.38	13.31	13.97	65.91	66.16	75.08	13.22	69.05	2.38492	8.17309e-123	8.06228e-121
397610	ENSSSCG00000038077	4	7	8	34	36	58	0.24	0.41	0.48	1.99	2.1	3.33	0.376667	2.47333	2.7151	4.0556e-14	3.83814e-13
397626	ENSSSCG00000029886	0	0	0	9	13	11	0	0	0	0.53	0.76	0.63	0.001	0.64	9.32193	7.56045e-10	5.19506e-09
397646	ENSSSCG00000016778	41	37	42	104	78	75	2.45	2.16	2.51	6.08	4.56	4.3	2.37333	4.98	1.06923	1.04383e-07	5.88284e-07
397660	ENSSSCG00000039103	0	0	0	2	3	6	0	0	0	0.12	0.18	0.34	0.001	0.213333	7.73697	0.00137497	0.00413236
397663	ENSSSCG00000012022	9072	9262	8717	21916	21560	21240	542.42	540.68	520.45	1281.7	1260.11	1218.28	534.517	1253.36	1.2295	1.13885e-69	5.20213e-68
397666	0	1	0	4	155	135	111	0.06	0	0.24	9.06	7.89	6.37	0.1	7.77333	6.28046	7.78549e-68	3.42967e-66
397671	ENSSSCG00000011579	28	31	26	133	131	121	1.67	1.81	1.55	7.78	7.66	6.94	1.67667	7.46	2.15358	7.0739e-33	1.41293e-31
397675	ENSSSCG00000011326	0	0	0	8	7	12	0	0	0	0.47	0.41	0.69	0.001	0.523333	9.03159	4.40821e-08	2.5765e-07
397689	ENSSSCG00000015917	1	0	0	8	8	1	0.06	0	0	0.47	0.47	0.06	0.02	0.333333	4.05889	0.000705912	0.00225788
399532	ENSSSCG00000036883	91	92	93	341	330	292	5.44	5.37	5.55	19.94	19.29	16.75	5.45333	18.66	1.77474	3.44185e-42	9.20824e-41
403329	ENSSSCG00000025273	0	1	0	2	15	6	0	0.06	0	0.12	0.88	0.34	0.02	0.446667	4.48113	0.000155638	0.00055922
404692	ENSSSCG00000002295	111	130	143	292	270	277	6.64	7.59	8.54	17.08	15.78	15.89	7.59	16.25	1.09827	1.34403e-18	1.64716e-17
404701	ENSSSCG00000034328	34	31	37	108	106	110	2.03	1.81	2.21	6.32	6.2	6.31	2.01667	6.27667	1.63803	1.37171e-20	1.84722e-19
414284	ENSSSCG00000032722	26	27	33	88	56	67	1.55	1.58	1.97	5.15	3.27	3.84	1.7	4.08667	1.26539	6.24859e-08	3.61147e-07
414905	0	3	4	7	11	12	17	0.18	0.23	0.42	0.64	0.7	0.98	0.276667	0.773333	1.48294	0.00113483	0.00348023
414914	ENSSSCG00000010607	77	100	378	415	447	1165	4.6	5.84	22.57	24.27	26.13	66.82	11.0033	39.0733	1.82824	0.000156013	0.00056044
445003	ENSSSCG00000011038	0	2	2	11	13	15	0	0.12	0.12	0.64	0.76	0.86	0.08	0.753333	3.23522	1.03199e-07	5.82223e-07
445538	ENSSSCG00000012651	70	99	56	295	341	383	4.19	5.78	3.34	17.25	19.93	21.97	4.43667	19.7167	2.15187	8.54402e-38	1.96819e-36
474162	ENSSSCG00000007799	0	1	4	18	21	5	0	0.06	0.24	1.05	1.23	0.29	0.1	0.856667	3.09873	1.33622e-05	5.6495e-05
494011	ENSSSCG00000004643	22	18	16	88	88	70	1.32	1.05	0.96	5.15	5.14	4.02	1.11	4.77	2.10343	3.07157e-20	4.07155e-19
494020	ENSSSCG00000011538	3	3	4	97	100	114	0.18	0.18	0.24	5.67	5.84	6.54	0.2	6.01667	4.91089	1.42561e-60	5.49697e-59
494464	ENSSSCG00000010966	0	0	0	6	1	6	0	0	0	0.35	0.06	0.34	0.001	0.25	7.96578	0.000517761	0.00169485
494560	ENSSSCG00000023498	2525	2389	2629	7557	8407	7620	150.97	139.46	156.97	441.95	491.36	437.07	149.133	456.793	1.61494	1.44253e-85	8.55885e-84
497235	ENSSSCG00000018049	4	4	5	16	14	9	0.24	0.23	0.3	0.94	0.82	0.52	0.256667	0.76	1.5661	0.000883375	0.00277201
497618	ENSSSCG00000034654	0	0	0	4	11	0	0	0	0	0.23	0.64	0	0.001	0.29	8.17991	0.00180105	0.00528257
503667	ENSSSCG00000017873	133	138	149	375	363	348	7.95	8.06	8.9	21.93	21.22	19.96	8.30333	21.0367	1.34114	1.63595e-31	3.14646e-30
552898	0	1	1	0	5	5	5	0.06	0.06	0	0.29	0.29	0.29	0.04	0.29	2.85798	0.00297768	0.00834842
606748	ENSSSCG00000016821	18	18	14	34	28	42	1.08	1.05	0.84	1.99	1.64	2.41	0.99	2.01333	1.02409	0.000259214	0.0008969
654291	ENSSSCG00000037562	207	265	223	664	798	821	12.38	15.47	13.31	38.83	46.64	47.09	13.72	44.1867	1.68733	1.74302e-48	5.32815e-47
654297	ENSSSCG00000012409	5	6	3	9	15	9	0.3	0.35	0.18	0.53	0.88	0.52	0.276667	0.643333	1.21742	0.0127934	0.0308449
654411	ENSSSCG00000001844	1	0	1	6	5	1	0.06	0	0.06	0.35	0.29	0.06	0.04	0.233333	2.54432	0.0185556	0.0427812
654413	ENSSSCG00000006874	0	1	8	42	47	24	0	0.06	0.48	2.46	2.75	1.38	0.18	2.19667	3.60925	1.60953e-13	1.45719e-12
733585	ENSSSCG00000033299	59937	66763	57356	142567	143137	134198	3583.7	3897.39	3424.46	8337.65	8365.91	7697.29	3635.18	8133.62	1.16187	1.26623e-49	3.92287e-48
733606	ENSSSCG00000012119	5205	4768	5499	18774	19148	20396	311.21	278.34	328.32	1097.95	1119.14	1169.87	305.957	1128.99	1.88363	2.91519e-115	2.57546e-113
733615	ENSSSCG00000010447	8128	8865	8605	104877	105964	103896	485.98	517.51	513.76	6133.47	6193.26	5959.24	505.75	6095.32	3.59121	0	0
733617	ENSSSCG00000015116	9	4	2	37	45	28	0.54	0.23	0.12	2.16	2.63	1.61	0.296667	2.13333	2.84619	9.75423e-14	8.99818e-13
733644	ENSSSCG00000001841	98	137	118	1111	1154	1060	5.86	8	7.05	64.97	67.45	60.8	6.97	64.4067	3.20798	7.17221e-176	1.34095e-173
733663	ENSSSCG00000032838	1	0	1	20	18	12	0.06	0	0.06	1.17	1.05	0.69	0.04	0.97	4.59991	1.2132e-11	9.59049e-11
733669	0	140	160	150	916	969	884	8.37	9.34	8.96	53.57	56.64	50.7	8.89	53.6367	2.59296	2.65253e-137	3.09059e-135
733673	ENSSSCG00000004032	5	4	1	10	17	14	0.3	0.23	0.06	0.58	0.99	0.8	0.196667	0.79	2.0061	5.14759e-05	0.000199537
733676	ENSSSCG00000001873	1001	1088	1143	4868	4926	5243	59.85	63.51	68.24	284.69	287.91	300.73	63.8667	291.11	2.18843	6.62265e-163	1.07561e-160
733706	ENSSSCG00000008703	8	7	5	55	65	52	0.48	0.41	0.3	3.22	3.8	2.98	0.396667	3.33333	3.07097	5.25191e-25	8.1827e-24
767625	ENSSSCG00000002279	0	0	1	6	2	13	0	0	0.06	0.35	0.12	0.75	0.02	0.406667	4.34577	0.000168786	0.000603492
780402	ENSSSCG00000017818	13464	13941	11894	24736	25835	30238	805.03	813.83	710.13	1446.62	1509.97	1734.38	776.33	1563.66	1.01018	3.50169e-29	6.25597e-28
780421	ENSSSCG00000031346	0	0	0	6	9	13	0	0	0	0.35	0.53	0.75	0.001	0.543333	9.08569	3.26215e-08	1.93194e-07

## Sheet: lncPLAAT3-AS-siRNA   UP
id	pig ensembl id	read_count_siRNA_1	read_count_siRNA_2	read_count_siRNA_3	read_count_lncRNA_1	read_count_lncRNA_2	read_count_lncRNA_3	read_count_siRNA_1_CPM	read_count_siRNA_2_CPM	read_count_siRNA_3_CPM	read_count_lncRNA_1_CPM	read_count_lncRNA_2_CPM	read_count_lncRNA_3_CPM	B_mean	C_mean	log2(fc)	PValue	FDR
100037271	ENSSSCG00000004193	54	54	68	824	829	800	3.23	3.15	4.06	47.28	47.38	46.31	3.48	46.99	3.75519	0	0
100037275	ENSSSCG00000009222	1	0	0	2	5	3	0.06	0	0	0.11	0.29	0.17	0.02	0.19	3.24793	0.0133522	0.0251629
100037296	0	4	3	3	12	13	18	0.24	0.18	0.18	0.69	0.74	1.04	0.2	0.823333	2.04148	1.83598e-05	5.03297e-05
100037298	ENSSSCG00000006987	29	21	41	115	122	117	1.73	1.23	2.45	6.6	6.97	6.77	1.80333	6.78	1.91062	9.34853e-27	7.73936e-26
100037944	ENSSSCG00000006796	8	3	2	12	9	14	0.48	0.18	0.12	0.69	0.51	0.81	0.26	0.67	1.36565	0.00353097	0.00730234
100037964	ENSSSCG00000021208	657	650	616	1548	1628	1614	39.28	37.94	36.78	88.82	93.05	93.42	38	91.7633	1.27192	2.95784e-106	9.17441e-105
100037974	ENSSSCG00000010530	37	33	22	163	167	142	2.21	1.93	1.31	9.35	9.55	8.22	1.81667	9.04	2.31503	2.07909e-43	2.60248e-42
100037999	ENSSSCG00000004570	4514	4685	5037	31736	30326	31468	269.9	273.49	300.74	1820.96	1733.32	1821.48	281.377	1791.92	2.67093	0	0
100038003	ENSSSCG00000029998	560	526	672	2197	2195	2262	33.48	30.71	40.12	126.06	125.46	130.93	34.77	127.483	1.87439	1.28764e-137	5.08758e-136
100038011	ENSSSCG00000005311	0	0	0	3	0	4	0	0	0	0.17	0	0.23	0.001	0.133333	7.05889	0.0192311	0.0351357
100038015	ENSSSCG00000013932	27	35	37	88	85	73	1.61	2.04	2.21	5.05	4.86	4.23	1.95333	4.71333	1.27081	2.37277e-12	1.09025e-11
100048944	ENSSSCG00000001808	35	34	22	81	78	82	2.09	1.98	1.31	4.65	4.46	4.75	1.79333	4.62	1.36525	1.67596e-13	8.17491e-13
100048951	ENSSSCG00000030305	0	4	1	8	3	7	0	0.23	0.06	0.46	0.17	0.41	0.0966667	0.346667	1.84246	0.0151966	0.0283478
100048955	ENSSSCG00000029371	15	13	10	32	34	34	0.9	0.76	0.6	1.84	1.94	1.97	0.753333	1.91667	1.34724	8.9506e-07	2.79325e-06
100048961	ENSSSCG00000012480	1	2	2	26	22	32	0.06	0.12	0.12	1.49	1.26	1.85	0.1	1.53333	3.9386	9.32878e-17	5.31945e-16
100049650	ENSSSCG00000017728	2106	2303	2096	6412	6307	6194	125.92	134.44	125.14	367.91	360.48	358.53	128.5	362.307	1.49544	1.24141e-199	7.83641e-198
100049661	ENSSSCG00000000795	56	50	68	124	121	143	3.35	2.92	4.06	7.11	6.92	8.28	3.44333	7.43667	1.11085	5.46427e-13	2.59637e-12
100049669	ENSSSCG00000032241	1234	1300	1162	3309	3384	3397	73.78	75.89	69.38	189.87	193.42	196.63	73.0167	193.307	1.40459	2.49414e-154	1.1582e-152
100049687	ENSSSCG00000034623	2	4	7	6	12	13	0.12	0.23	0.42	0.34	0.69	0.75	0.256667	0.593333	1.20895	0.0150275	0.0280453
100049692	ENSSSCG00000023374	9	3	2	40	33	48	0.54	0.18	0.12	2.3	1.89	2.78	0.28	2.32333	3.0527	1.85613e-18	1.13876e-17
100049703	ENSSSCG00000025744	8	2	7	26	29	21	0.48	0.12	0.42	1.49	1.66	1.22	0.34	1.45667	2.09906	5.31653e-09	1.96019e-08
100113409	ENSSSCG00000005970	455	432	481	1197	1205	1221	27.2	25.22	28.72	68.68	68.87	70.68	27.0467	69.41	1.35969	1.47804e-105	4.54091e-104
100125963	0	3	1	3	24	22	22	0.18	0.06	0.18	1.38	1.26	1.27	0.14	1.30333	3.21871	7.34928e-13	3.47061e-12
100126235	ENSSSCG00000040513	0	1	1	4	8	4	0	0.06	0.06	0.23	0.46	0.23	0.04	0.306667	2.9386	0.00176091	0.00380433
100126238	ENSSSCG00000007485	2	1	1	9	6	9	0.12	0.06	0.06	0.52	0.34	0.52	0.08	0.46	2.52356	0.000247149	0.00059861
100126276	ENSSSCG00000000182	5	6	7	18	17	14	0.3	0.35	0.42	1.03	0.97	0.81	0.356667	0.936667	1.39296	0.000426525	0.00100447
100126279	ENSSSCG00000032715	115	96	158	251	304	276	6.88	5.6	9.43	14.4	17.38	15.98	7.30333	15.92	1.12421	4.02519e-14	2.02955e-13
100126844	ENSSSCG00000004672	10	3	9	75	50	65	0.6	0.18	0.54	4.3	2.86	3.76	0.44	3.64	3.04836	9.63128e-25	7.40445e-24
100127134	ENSSSCG00000032795	81	79	104	292	325	343	4.84	4.61	6.21	16.75	18.58	19.85	5.22	18.3933	1.81706	3.29702e-50	4.6411e-49
100127147	ENSSSCG00000006287	0	0	1	1	3	9	0	0	0.06	0.06	0.17	0.52	0.02	0.25	3.64386	0.00621173	0.0123395
100127161	ENSSSCG00000011557	17	7	9	34	35	25	1.02	0.41	0.54	1.95	2	1.45	0.656667	1.8	1.45476	2.01629e-06	6.08009e-06
100127449	ENSSSCG00000000571	128	115	79	626	663	652	7.65	6.71	4.72	35.92	37.89	37.74	6.36	37.1833	2.54756	2.49089e-131	9.62984e-130
100134956	ENSSSCG00000017717	6	3	6	54	55	54	0.36	0.18	0.36	3.1	3.14	3.13	0.3	3.12333	3.38005	2.19343e-29	1.97031e-28
100134968	ENSSSCG00000007529	94	67	109	334	330	357	5.62	3.91	6.51	19.16	18.86	20.66	5.34667	19.56	1.87119	1.84633e-49	2.57213e-48
100134978	0	1	2	1	20	28	27	0.06	0.12	0.06	1.15	1.6	1.56	0.08	1.43667	4.16658	1.43016e-16	8.09506e-16
100135040	ENSSSCG00000001453	0	0	1	15	16	14	0	0	0.06	0.86	0.91	0.81	0.02	0.86	5.42626	6.79577e-12	3.0245e-11
100135050	ENSSSCG00000001469	12	19	18	36	41	29	0.72	1.11	1.07	2.07	2.34	1.68	0.966667	2.03	1.07039	4.60603e-05	0.000120932
100135051	ENSSSCG00000000190	7805.51	7430.82	8326.56	18752.5	18563.7	18034.3	466.7	433.78	497.14	1075.99	1061.03	1043.89	465.873	1060.3	1.18647	1.8915e-102	5.5983e-101
100135660	0	9	2	7	125	130	125	0.54	0.12	0.42	7.17	7.43	7.24	0.36	7.28	4.33787	3.43734e-76	7.29927e-75
100135661	ENSSSCG00000009245	2	1	7	13	13	6	0.12	0.06	0.42	0.75	0.74	0.35	0.2	0.613333	1.61667	0.00254571	0.00537549
100135674	0	89	93	103	512	529	536	5.32	5.43	6.15	29.38	30.24	31.03	5.63333	30.2167	2.42328	6.99408e-144	2.93569e-142
100136903	0	82	102	93	221	215	206	4.9	5.95	5.55	12.68	12.29	11.92	5.46667	12.2967	1.16953	1.8595e-24	1.41543e-23
100141314	ENSSSCG00000035419	59	47	33	162	166	180	3.53	2.74	1.97	9.3	9.49	10.42	2.74667	9.73667	1.82575	4.48776e-31	4.22623e-30
100141398	ENSSSCG00000001657	245	264	276	616	562	578	14.65	15.41	16.48	35.35	32.12	33.46	15.5133	33.6433	1.11681	1.29629e-45	1.68936e-44
100141422	ENSSSCG00000007472	112	99	118	240	243	221	6.7	5.78	7.05	13.77	13.89	12.79	6.51	13.4833	1.05045	1.93693e-21	1.32743e-20
100142665	ENSSSCG00000015559	5	1	5	22	23	15	0.3	0.06	0.3	1.26	1.31	0.87	0.22	1.14667	2.38187	2.40928e-08	8.50831e-08
100144303	ENSSSCG00000012138	1	0	2	5	3	5	0.06	0	0.12	0.29	0.17	0.29	0.06	0.25	2.05889	0.024058	0.0431783
100144446	ENSSSCG00000014080	233	257	261	703	714	711	13.93	15	15.58	40.34	40.81	41.16	14.8367	40.77	1.45834	1.67807e-91	4.33882e-90
100144474	ENSSSCG00000014329	7	7	13	26	19	16	0.42	0.41	0.78	1.49	1.09	0.93	0.536667	1.17	1.12441	0.00192281	0.00413364
100144478	ENSSSCG00000026176	0	0	0	7	7	6	0	0	0	0.4	0.4	0.35	0.001	0.383333	8.58246	2.56878e-06	7.67168e-06
100144493	ENSSSCG00000033544	1	5	1	15	22	20	0.06	0.29	0.06	0.86	1.26	1.16	0.136667	1.09333	3	7.59475e-10	2.96667e-09
100144508	ENSSSCG00000024312	13	28	23	214	210	226	0.78	1.63	1.37	12.28	12	13.08	1.26	12.4533	3.30504	8.0378e-91	2.06176e-89
100144540	ENSSSCG00000007488	62	59	80	177	180	179	3.71	3.44	4.78	10.16	10.29	10.36	3.97667	10.27	1.3688	2.84852e-25	2.227e-24
100144591	ENSSSCG00000025049	1394	1208	1281	3244	3353	3380	83.35	70.52	76.48	186.14	191.65	195.65	76.7833	191.147	1.31581	3.9387e-101	1.14272e-99
100145887	ENSSSCG00000006502	4413	4605	4775	10039	10211	10009	263.86	268.82	285.09	576.02	583.62	579.36	272.59	579.667	1.08849	8.06165e-115	2.74844e-113
100147710	ENSSSCG00000016554	58	45	42	227	246	229.92	3.47	2.63	2.51	13.02	14.06	13.31	2.87	13.4633	2.22991	2.29607e-63	4.04188e-62
100151766	ENSSSCG00000006873	77.02	74.75	87.07	172.06	148.39	178.16	4.61	4.36	5.2	9.87	8.48	10.31	4.72333	9.55333	1.0162	2.36847e-14	1.20816e-13
100151843	ENSSSCG00000007264	45	44	41	107	105	102	2.69	2.57	2.45	6.14	6	5.9	2.57	6.01333	1.2264	6.04188e-15	3.16181e-14
100151883	ENSSSCG00000010359	12	7	9	66	74	58	0.72	0.41	0.54	3.79	4.23	3.36	0.556667	3.79333	2.76858	1.70745e-27	1.4401e-26
100151944	ENSSSCG00000010267	33	39	41	125	135	125	1.97	2.28	2.45	7.17	7.72	7.24	2.23333	7.37667	1.72377	4.12828e-28	3.56563e-27
100151985	ENSSSCG00000024809	23	25	48	90	109	101	1.38	1.46	2.87	5.16	6.23	5.85	1.90333	5.74667	1.5942	5.93034e-14	2.96334e-13
100152019	ENSSSCG00000033800	32	37	29	178	187	196	1.91	2.16	1.73	10.21	10.69	11.35	1.93333	10.75	2.47517	1.17088e-60	1.96483e-59
100152082	ENSSSCG00000001910	3359	3485	3415	8378	8454	8533	200.84	203.44	203.89	480.72	483.2	493.92	202.723	485.947	1.26129	4.61223e-175	2.58797e-173
100152085	ENSSSCG00000000736	70	57	89	260	242	225	4.19	3.33	5.31	14.92	13.83	13.02	4.27667	13.9233	1.70295	1.31396e-35	1.39511e-34
100152101	ENSSSCG00000002315	581	512	596	1452	1434	1484	34.74	29.89	35.58	83.31	81.96	85.9	33.4033	83.7233	1.32564	1.32786e-89	3.3424e-88
100152137	ENSSSCG00000004506	446	508	463	1177	1083	1095	26.67	29.66	27.64	67.53	61.9	63.38	27.99	64.27	1.19923	6.24587e-75	1.30743e-73
100152141	ENSSSCG00000004192	5529	5421	5960	13044	13031	12631	330.58	316.46	355.84	748.44	744.8	731.13	334.293	741.457	1.14925	9.09817e-106	2.8005e-104
100152230	ENSSSCG00000009931	81	89	100	203	189	215	4.84	5.2	5.97	11.65	10.8	12.44	5.33667	11.63	1.12384	3.45157e-20	2.25272e-19
100152267	ENSSSCG00000004803	2	3	2	22	18	21	0.12	0.18	0.12	1.26	1.03	1.22	0.14	1.17	3.06301	4.42809e-11	1.87964e-10
100152323	ENSSSCG00000010115	9	6	11	26	40	36	0.54	0.35	0.66	1.49	2.29	2.08	0.516667	1.95333	1.91863	1.02828e-09	3.98871e-09
100152349	ENSSSCG00000000810	88	119	146	1288	1318	1312	5.26	6.95	8.72	73.9	75.33	75.94	6.97667	75.0567	3.42737	2.64325120525067e-321	3.07303891056797e-319
100152351	ENSSSCG00000007456	237	281	266	689	634	679	14.17	16.4	15.88	39.53	36.24	39.3	15.4833	38.3567	1.30876	2.76942e-62	4.80191e-61
100152352	ENSSSCG00000032781	6	9	12	61	46	52	0.36	0.53	0.72	3.5	2.63	3.01	0.536667	3.04667	2.50513	8.00388e-20	5.16132e-19
100152364	ENSSSCG00000023894	62	62	56	504	476	440	3.71	3.62	3.34	28.92	27.21	25.47	3.55667	27.2	2.93501	1.46508e-149	6.52221e-148
100152372	ENSSSCG00000006307	3	0	3	11	13	4	0.18	0	0.18	0.63	0.74	0.23	0.12	0.533333	2.152	0.000637234	0.00147215
100152398	ENSSSCG00000006800	0	1	1	17	13	16	0	0.06	0.06	0.98	0.74	0.93	0.04	0.883333	4.46489	4.90795e-11	2.0757e-10
100152414	ENSSSCG00000011439	6	6	11	14	20	20	0.36	0.35	0.66	0.8	1.14	1.16	0.456667	1.03333	1.17809	0.00132417	0.00291297
100152428	ENSSSCG00000012006	142	134	177	457	444	462	8.49	7.82	10.57	26.22	25.38	26.74	8.96	26.1133	1.54322	2.88258e-55	4.4449e-54
100152481	ENSSSCG00000005952	8	7	4	13	17	11	0.48	0.41	0.24	0.75	0.97	0.64	0.376667	0.786667	1.06246	0.0115503	0.0220006
100152492	ENSSSCG00000000664	3	2	2	18	29	20	0.18	0.12	0.12	1.03	1.66	1.16	0.14	1.28333	3.1964	6.63816e-12	2.95599e-11
100152498	ENSSSCG00000038584	15	15	19	81	75	60	0.9	0.88	1.13	4.65	4.29	3.47	0.97	4.13667	2.09241	9.86764e-21	6.56488e-20
100152510	ENSSSCG00000006051	4	3	12	172	183	172	0.24	0.18	0.72	9.87	10.46	9.96	0.38	10.0967	4.73174	6.47127e-104	1.94379e-102
100152554	ENSSSCG00000034351	24	19	16	215	223	235	1.43	1.11	0.96	12.34	12.75	13.6	1.16667	12.8967	3.46653	1.44993e-101	4.25243e-100
100152559	ENSSSCG00000039838	19	27	13	68	77	62	1.14	1.58	0.78	3.9	4.4	3.59	1.16667	3.96333	1.76432	5.21638e-16	2.87506e-15
100152567	ENSSSCG00000011259	0	0	1	3	3	5	0	0	0.06	0.17	0.17	0.29	0.02	0.21	3.39232	0.00734134	0.0144186
100152580	ENSSSCG00000029662	42	57	76	1741	1786	1600	2.51	3.33	4.54	99.9	102.08	92.61	3.46	98.1967	4.82683	0	0
100152584	ENSSSCG00000004918	1	1	0	3	3	6	0.06	0.06	0	0.17	0.17	0.35	0.04	0.23	2.52356	0.0152417	0.0284123
100152606	ENSSSCG00000009951	0	1	0	7	12	5	0	0.06	0	0.4	0.69	0.29	0.02	0.46	4.52356	4.06638e-06	1.18636e-05
100152610	0	2	3	4	10	8	7	0.12	0.18	0.24	0.57	0.46	0.41	0.18	0.48	1.41504	0.0107234	0.0205272
100152631	ENSSSCG00000000573	38	47	39	139	135	145	2.27	2.74	2.33	7.98	7.72	8.39	2.44667	8.03	1.71458	1.06307e-29	9.64041e-29
100152637	0	25	28	26	66	62	64	1.49	1.63	1.55	3.79	3.54	3.7	1.55667	3.67667	1.23994	2.25205e-10	9.15092e-10
100152643	ENSSSCG00000012182	21	19	24	48	51	55	1.26	1.11	1.43	2.75	2.91	3.18	1.26667	2.94667	1.21805	1.74717e-08	6.23273e-08
100152644	ENSSSCG00000029598	5	4	3	9	14	13	0.3	0.23	0.18	0.52	0.8	0.75	0.236667	0.69	1.54374	0.0010635	0.00237215
100152693	ENSSSCG00000032424	17	14	13	45	34	30	1.02	0.82	0.78	2.58	1.94	1.74	0.873333	2.08667	1.2566	3.03926e-06	8.99861e-06
100152701	ENSSSCG00000001620	64	70	75	242	250	250	3.83	4.09	4.48	13.89	14.29	14.47	4.13333	14.2167	1.78221	4.31965e-53	6.38659e-52
100152734	ENSSSCG00000006889	751	757	750	2157	2065	2151	44.9	44.19	44.78	123.77	118.03	124.51	44.6233	122.103	1.45223	1.38771e-153	6.38898e-152
100152754	ENSSSCG00000006088	375	408	401	4376	4522	4336	22.42	23.82	23.94	251.09	258.46	250.98	23.3933	253.51	3.43787	0	0
100152755	ENSSSCG00000011732	61	55	73	156	149	147	3.65	3.21	4.36	8.95	8.52	8.51	3.74	8.66	1.21133	1.68051e-18	1.0318e-17
100152793	ENSSSCG00000015979	6	5	8	19	17	16	0.36	0.29	0.48	1.09	0.97	0.93	0.376667	0.996667	1.40382	0.000249802	0.000604583
100152819	ENSSSCG00000023924	107	85	98	556	630	581	6.4	4.96	5.85	31.9	36.01	33.63	5.73667	33.8467	2.56073	1.36159e-141	5.62745e-140
100152849	ENSSSCG00000009975	5	4	6	7	16	10	0.3	0.23	0.36	0.4	0.91	0.58	0.296667	0.63	1.08651	0.0196333	0.0357815
100152912	ENSSSCG00000004113	82	100	107	192	194	228	4.9	5.84	6.39	11.02	11.09	13.2	5.71	11.77	1.04355	9.56289e-16	5.21554e-15
100152915	ENSSSCG00000000665	56	50	51	542	534	544	3.35	2.92	3.04	31.1	30.52	31.49	3.10333	31.0367	3.32208	7.27283e-219	5.08783e-217
100152919	0	379	372	359	897	906	861	22.66	21.72	21.43	51.47	51.78	49.84	21.9367	51.03	1.218	2.39426e-82	5.53523e-81
100152961	ENSSSCG00000006171	0	0	0	13	9	12	0	0	0	0.75	0.51	0.69	0.001	0.65	9.3443	2.67324e-10	1.08215e-09
100152969	ENSSSCG00000034516	6	3.29	5	46	55	68	0.36	0.19	0.3	2.64	3.14	3.94	0.283333	3.24	3.51542	4.76909e-27	3.97056e-26
100152997	ENSSSCG00000035249	20	18	12	208	179	196	1.2	1.05	0.72	11.93	10.23	11.35	0.99	11.17	3.49606	2.4119e-84	5.78284e-83
100153006	ENSSSCG00000004921	105	132	137	308	339	338	6.28	7.71	8.18	17.67	19.38	19.56	7.39	18.87	1.35245	9.63392e-37	1.05334e-35
100153008	ENSSSCG00000009896	7	4	6	17	10	10	0.42	0.23	0.36	0.98	0.57	0.58	0.336667	0.71	1.0765	0.017689	0.0324909
100153010	ENSSSCG00000006321	576	552	686	2013	1908	1888	34.44	32.22	40.96	115.5	109.05	109.28	35.8733	111.277	1.63317	2.727e-110	8.92073e-109
100153033	ENSSSCG00000016067	498	479	542	1378	1530	1419	29.78	27.96	32.36	79.07	87.45	82.14	30.0333	82.8867	1.46458	6.3596e-106	1.96503e-104
100153054	ENSSSCG00000005400	3	9	7	311	291	330	0.18	0.53	0.42	17.84	16.63	19.1	0.376667	17.8567	5.56703	5.99454e-175	3.35196e-173
100153090	ENSSSCG00000006648	32	28	24	114	115	120	1.91	1.63	1.43	6.54	6.57	6.95	1.65667	6.68667	2.013	1.75906e-32	1.72491e-31
100153116	ENSSSCG00000010352	18	11	8	101	113	91	1.08	0.64	0.48	5.8	6.46	5.27	0.733333	5.84333	2.99425	1.413e-41	1.70022e-40
100153151	ENSSSCG00000010494	7	5	14	98	106	92	0.42	0.29	0.84	5.62	6.06	5.33	0.516667	5.67	3.45604	3.84226e-49	5.31145e-48
100153176	ENSSSCG00000010529	6	8	11	91	103	121	0.36	0.47	0.66	5.22	5.89	7	0.496667	6.03667	3.6034	1.95439e-47	2.61882e-46
100153186	ENSSSCG00000006003	24	24	32	86	94	108	1.43	1.4	1.91	4.93	5.37	6.25	1.58	5.51667	1.80387	2.27228e-21	1.55133e-20
100153254	ENSSSCG00000000136	1	1	0	9	6	15	0.06	0.06	0	0.52	0.34	0.87	0.04	0.576667	3.84967	1.18363e-06	3.65236e-06
100153257	ENSSSCG00000006132	159	154	176	435	481	466	9.51	8.99	10.51	24.96	27.49	26.97	9.67	26.4733	1.45295	2.57325e-57	4.10095e-56
100153279	ENSSSCG00000000232	171	157	128	362	335	328	10.22	9.17	7.64	20.77	19.15	18.99	9.01	19.6367	1.12395	1.10056e-26	9.06935e-26
100153283	ENSSSCG00000010342	11	14	12	32	27	33	0.66	0.82	0.72	1.84	1.54	1.91	0.733333	1.76333	1.26576	8.26179e-06	2.34599e-05
100153302	ENSSSCG00000002313	0	0	0	7	7	8	0	0	0	0.4	0.4	0.46	0.001	0.42	8.71425	6.95328e-07	2.18907e-06
100153306	ENSSSCG00000016151	33	20	24	111	113	118	1.97	1.17	1.43	6.37	6.46	6.83	1.52333	6.55333	2.105	1.81183e-32	1.77342e-31
100153341	ENSSSCG00000004121	31	36	33.96	155	148.44	134	1.85	2.1	2.03	8.89	8.48	7.76	1.99333	8.37667	2.07119	6.92512e-39	7.88099e-38
100153346	ENSSSCG00000004412	1542	1661	1460	3350	3205	3165	92.2	96.96	87.17	192.22	183.19	183.2	92.11	186.203	1.01545	6.21809e-76	1.31869e-74
100153374	0	680	670	592	4584	4631	4625	40.66	39.11	35.35	263.02	264.69	267.71	38.3733	265.14	2.78858	0	0
100153386	ENSSSCG00000001455	0	0	1	3	11	4	0	0	0.06	0.17	0.63	0.23	0.02	0.343333	4.10154	0.000264219	0.000637565
100153387	ENSSSCG00000001456	0	0	1	12	10	6	0	0	0.06	0.69	0.57	0.35	0.02	0.536667	4.74595	2.62417e-07	8.57564e-07
100153403	ENSSSCG00000044340	1070	982	1113	2338	2300	2365	63.98	57.33	66.45	134.15	131.46	136.89	62.5867	134.167	1.1001	7.92506e-75	1.65464e-73
100153410	ENSSSCG00000001563	619	542	605	1242	1301	1300	37.01	31.64	36.12	71.26	74.36	75.25	34.9233	73.6233	1.07597	6.72282e-61	1.13285e-59
100153460	ENSSSCG00000002268	5	6	6	28	24	29	0.3	0.35	0.36	1.61	1.37	1.68	0.336667	1.55333	2.20597	2.26617e-10	9.20594e-10
100153499	ENSSSCG00000012530	8.08	5.28	3.95	22.2	19.31	18.78	0.48	0.31	0.24	1.27	1.1	1.09	0.343333	1.15333	1.74813	3.99387e-06	1.16647e-05
100153501	ENSSSCG00000005638	569	577	345	8911	8159	8048	34.02	33.68	20.6	511.3	466.34	465.85	29.4333	481.163	4.031	8.88636e-194	5.50206e-192
100153508	ENSSSCG00000006572	36	51	29	213	206	209	2.15	2.98	1.73	12.22	11.77	12.1	2.28667	12.03	2.39532	2.49586e-61	4.25455e-60
100153531	ENSSSCG00000009852	47	58	56	264	233	276	2.81	3.39	3.34	15.15	13.32	15.98	3.18	14.8167	2.22012	7.27883e-61	1.22527e-59
100153539	ENSSSCG00000010272	33	25	26	201	209	229	1.97	1.46	1.55	11.53	11.95	13.26	1.66	12.2467	2.88313	6.303e-76	1.33495e-74
100153578	ENSSSCG00000010728	2	4	9	357	349	343	0.12	0.23	0.54	20.48	19.95	19.85	0.296667	20.0933	6.08173	3.58071e-227	2.65433e-225
100153582	ENSSSCG00000042304	6	3	7	39	56	58	0.36	0.18	0.42	2.24	3.2	3.36	0.32	2.93333	3.1964	1.63177e-22	1.16473e-21
100153585	ENSSSCG00000012121	1	0	0	5	3	5	0.06	0	0	0.29	0.17	0.29	0.02	0.25	3.64386	0.00221759	0.00472712
[truncated: 1,374 more rows]

## Sheet: lncPLAAT3-AS-siRNA   DOWN
id	pig ensembl id	read_count_siRNA_1	read_count_siRNA_2	read_count_siRNA_3	read_count_lncRNA_1	read_count_lncRNA_2	read_count_lncRNA_3	read_count_siRNA_1_CPM	read_count_siRNA_2_CPM	read_count_siRNA_3_CPM	read_count_lncRNA_1_CPM	read_count_lncRNA_2_CPM	read_count_lncRNA_3_CPM	B_mean	C_mean	log2(fc)	PValue	FDR
[truncated: 1,368 more rows]
